# Supplementary material for: Proteomic Analysis of Plasma Markers in Patients Maintained on Antipsychotics: Comparison to Patients Off Antipsychotics and Normal Controls
Source: Front Psychiatry. 2022 Apr 25;13:809071. doi: 10.3389/fpsyt.2022.809071 (PMC9081931; doi:10.3389/fpsyt.2022.809071)
Supplement: Supplementary Table 1 — Differential analysis of proteins quantified with the SOMAscan assay. A complete list of proteins' ANCOVA and post hoc test results. [file Table_1.XLSX]

## Sheet: Table S1
	SOMAscan SeqId	UniProt AC	Gene name	SOMAscan Target	ANCOVA					Post hoc Tukey HSD
					main effect			Age	Gender	BD - HC					BD+AP - HC					SZ - HC					SZ+AP - HC
					P	FDR	FWER	P	P	P	FDR	FWER	effect	std. error	P	FDR	FWER	effect	std. error	P	FDR	FWER	effect	std. error	P	FDR	FWER	effect	std. error
139	2585-2_5	P01236	PRL	PRL	1.21877e-16	1.58562e-13	1.58562e-13	0.760304	8.2991e-09	2.21287e-07	0.000287894	0.000287894	1.23957	0.245004	1.67268e-11	2.17616e-08	2.17616e-08	1.06426	0.151611	2.86126e-10	3.7225e-07	3.7225e-07	1.35674	0.203641	1.43893e-09	1.87204e-06	1.87204e-06	1.06674	0.169601
928	4876-32_1	P00740	F9	Coagulation Factor IX	2.48115e-09	1.61399e-06	3.22798e-06	0.307785	0.0704263	0.00254984	0.120601	1	0.839721	0.283915	2.21242e-07	9.59455e-05	0.000287836	0.892645	0.175378	1.2842e-05	0.0026917	0.0167074	1.01779	0.235732	6.15492e-07	0.000400377	0.000800755	0.934637	0.196342
925	4866-59_2	Q16620	NTRK2	TrkB	1.979e-08	8.58228e-06	2.57468e-05	0.190116	0.0259919	3.02899e-05	0.0183144	0.0394071	-1.01069	0.242285	0.00142009	0.0510662	1	-0.484699	0.149662	1.38061e-07	5.98722e-05	0.000179617	-1.06055	0.201167	0.00252601	0.107528	1	-0.497313	0.167553
180	2665-26_2	Q02223	TNFRSF17	BCMA	3.0569e-08	9.94258e-06	3.97703e-05	0.128129	0.00141768	0.0168714	0.243886	1	-0.629461	0.264694	6.71167e-09	4.36594e-06	8.73189e-06	-0.98021	0.163505	0.229007	0.642578	1	-0.241621	0.219773	3.47064e-05	0.00564413	0.0451531	-0.539294	0.18305
366	3041-55_2	Q9UBG0	MRC2	MRC2	1.63707e-07	4.25965e-05	0.000212983	0.514528	0.277221	0.00781661	0.179592	1	-0.665019	0.262103	0.00504073	0.106999	1	-0.419931	0.161905	3.43094e-08	2.23182e-05	4.46365e-05	-1.14599	0.217622	0.756394	0.943888	1	-0.056312	0.181258
1020	5029-3_1	Q12884	FAP	SEPR	8.41375e-07	0.000182438	0.00109463	0.0299621	0.227412	0.032857	0.329378	1	-0.55593	0.263192	7.08695e-06	0.00153669	0.00922012	-0.749663	0.162577	1.44826e-05	0.0026917	0.0188419	-0.894959	0.218526	0.000568194	0.0462013	0.73922	-0.56888	0.182011
403	3152-57_1	P20333	TNFRSF1B	TNF sR-II	1.46923e-06	0.000273068	0.00191147	0.000314057	0.204169	0.0318719	0.328854	1	0.496669	0.268629	1.32627e-05	0.00215685	0.0172548	0.736022	0.165936	0.000646979	0.0323738	0.84172	0.63166	0.22304	2.16353e-05	0.0056295	0.0281475	0.809459	0.185771
179	2658-27_1	Q16288	NTRK3	TrkC	2.3261e-06	0.000378282	0.00302625	0.645219	1.01503e-16	0.00761867	0.179592	1	-0.31732	0.120326	5.17731e-06	0.00134714	0.00673568	-0.348803	0.074327	0.0431023	0.342951	1	-0.197437	0.0999057	1.58042e-05	0.00514031	0.0205612	-0.366169	0.0832119
908	4775-34_3	P06396	GSN	Gelsolin	4.29659e-06	0.000621096	0.00558987	0.0140393	0.0206218	0.000423966	0.0476304	0.55158	-0.968595	0.294686	0.000781502	0.0363119	1	-0.62163	0.182031	3.11286e-05	0.00403227	0.0404983	-0.973638	0.244675	0.00110208	0.0745123	1	-0.675433	0.203791
980	4983-6_1	P30040	ERP29	ERP29	9.49528e-06	0.00123534	0.0123534	0.292752	0.521055	0.00496598	0.153267	1	0.817271	0.300063	2.1112e-05	0.00295721	0.0274667	0.797839	0.185353	0.000465387	0.0263247	0.605469	0.887581	0.24914	0.000953683	0.0689301	1	0.679685	0.20751
1153	5360-9_2	P31751	AKT2	PKB beta	1.23974e-05	0.00137813	0.016129	0.256963	0.185723	0.000478427	0.0476304	0.622433	-0.765118	0.250682	0.0128451	0.152007	1	-0.368801	0.154849	0.000334153	0.0241518	0.434733	-0.638906	0.208139	0.000144214	0.0187623	0.187623	-0.595914	0.17336
327	2974-61_2	Q12860	CNTN1	contactin-1	1.27114e-05	0.00137813	0.0165376	0.439894	0.0169884	9.79984e-05	0.022057	0.127496	-1.08964	0.29871	0.0475478	0.3273	1	-0.360487	0.184517	3.61473e-05	0.00403227	0.0470276	-0.909084	0.248016	0.211805	0.662398	1	-0.205297	0.206574
863	4498-62_2	P13591	NCAM1	NCAM-120	1.37725e-05	0.00137831	0.0179181	0.222428	0.287598	0.0636809	0.438354	1	-0.481521	0.271407	3.88677e-05	0.00421391	0.0505669	-0.706533	0.167652	0.0351766	0.308319	1	-0.407743	0.225347	8.25591e-06	0.00358031	0.0107409	-0.842402	0.187693
1128	5307-12_3	P00740	F9	Coagulation Factor IXab	2.65368e-05	0.00226004	0.0345244	0.433501	0.11205	0.0164877	0.241632	1	0.680422	0.299798	0.000100118	0.00868354	0.130253	0.693603	0.185189	0.00103208	0.0373137	1	0.769735	0.248919	0.000305461	0.0331171	0.397405	0.681911	0.207326
887	4564-2_2	O60486	PLXNC1	PLXC1	2.67131e-05	0.00226004	0.0347538	0.759837	0.0016834	0.000568147	0.0492772	0.739159	-0.928013	0.27218	6.6436e-05	0.0061738	0.0864332	-0.684774	0.167848	0.00158209	0.0477559	1	-0.722706	0.225445	0.0783684	0.47422	1	-0.309086	0.188228
601	3581-53_3	P02765	AHSG	a2-HS-Glycoprotein	2.89469e-05	0.00226004	0.0376599	0.0228572	0.502183	0.0106036	0.198269	1	-0.739978	0.294776	6.4569e-05	0.0061738	0.0840042	-0.744266	0.182087	0.000240283	0.019538	0.312608	-0.879581	0.24475	0.00578909	0.136938	1	-0.569046	0.203853
1104	5242-37_3	P45985	MAP2K4	MP2K4	2.95317e-05	0.00226004	0.0384207	0.477953	0.166534	0.0156911	0.240167	1	-0.715765	0.29358	4.70806e-06	0.00134714	0.00612519	-0.853404	0.181045	0.003576	0.086155	1	-0.675369	0.24317	0.326806	0.775778	1	-0.196452	0.203028
477	3323-37_1	Q14114	LRP8	LRP8	3.25144e-05	0.00229428	0.0423012	0.0830914	7.2691e-08	0.785413	0.969847	1	0.0201769	0.209306	8.73504e-06	0.00162347	0.0113643	-0.591141	0.129291	0.00106039	0.0373137	1	-0.577964	0.173785	0.033554	0.320983	1	-0.309916	0.144746
520	3392-68_2	P31749 P31751 Q9Y243	AKT1 AKT2 AKT3	PKB a/b/g	3.3506e-05	0.00229428	0.0435913	0.0175228	0.951492	0.000510014	0.0476304	0.663528	-0.740484	0.226464	0.00331045	0.0878957	1	-0.416228	0.13989	9.16037e-05	0.00794509	0.119176	-0.705332	0.188031	0.0150305	0.223956	1	-0.371478	0.156612
393	3079-62_2	Q99969	RARRES2	TIG2	5.1067e-05	0.00331341	0.0664382	0.305777	0.00399406	4.22316e-05	0.0183144	0.0549433	1.15577	0.293783	0.000222364	0.0170174	0.289296	0.642371	0.181474	0.386459	0.752403	1	0.209602	0.243925	0.0113838	0.192343	1	0.463111	0.203167
1064	5108-72_3	Q9UM47	NOTCH3	Notch-3	5.34831e-05	0.00331341	0.0695816	0.254023	0.0897221	0.029939	0.319268	1	-0.555871	0.295566	0.000975406	0.0400509	1	-0.515546	0.177726	1.91254e-05	0.00311026	0.0248821	-0.93425	0.238436	0.125507	0.570172	1	-0.15247	0.198873
1071	5116-62_2	Q9HCK4	ROBO2	ROBO2	6.36728e-05	0.00376538	0.0828383	0.0844341	0.0167014	0.000660075	0.0505152	0.858758	-0.915823	0.28602	0.121165	0.490062	1	-0.262038	0.176678	4.02917e-05	0.00403227	0.0524196	-0.970728	0.23748	0.440045	0.817855	1	-0.114042	0.197798
1213	5852-6_3	P80511	S100A12	S100A12	7.83178e-05	0.00443006	0.101891	0.394047	0.068119	0.0217127	0.278684	1	0.530081	0.25118	0.0183052	0.193619	1	0.350851	0.155158	3.37474e-06	0.00109764	0.00439054	0.80191	0.208553	0.0386061	0.356216	1	0.277994	0.173705
178	2654-19_1	P19438	TNFRSF1A	TNF sR-I	8.41995e-05	0.00456431	0.109543	0.000204256	0.859614	0.000895468	0.0582502	1	0.851761	0.277671	0.000255582	0.0184729	0.332513	0.639378	0.171521	0.0487835	0.360702	1	0.438579	0.230548	0.000470589	0.0437312	0.612237	0.683505	0.192025
914	4811-33_3	Q14624	ITIH4	ITI heavy chain H4	0.000104491	0.00543773	0.135943	0.445238	1.37831e-05	0.772024	0.964129	1	-0.0625387	0.292375	0.008319	0.125639	1	0.469201	0.175954	4.70803e-06	0.00122503	0.00612515	0.920125	0.235489	0.123991	0.570172	1	0.304312	0.19696
612	3605-77_4	P48740	MASP1	MASP3	0.000127058	0.00635781	0.165303	0.122381	0.00097836	0.517003	0.865664	1	-0.181234	0.251993	0.00184426	0.0615227	1	-0.566114	0.15566	3.99124e-05	0.00403227	0.051926	-0.880374	0.209228	0.0346148	0.326332	1	-0.426184	0.174267
351	3010-53_2	Q969D9	TSLP	TSLP	0.000179432	0.00864594	0.233441	0.816785	4.49879e-05	0.228884	0.694485	1	0.256115	0.195946	0.164984	0.571768	1	0.208124	0.120836	0.0122079	0.162066	1	0.513415	0.162301	2.75151e-05	0.00564413	0.0357971	0.588553	0.135508
105	2211-9_6	P01033	TIMP1	TIMP-1	0.000194373	0.00903141	0.252879	0.00104988	2.50222e-07	0.00043926	0.0476304	0.571477	0.799673	0.26498	0.00854617	0.126347	1	0.370742	0.163681	0.002287	0.0646824	1	0.513072	0.22001	0.0090937	0.166632	1	0.386432	0.183248
721	3894-15_2	Q9UJ70	NAGK	NAGK	0.0002149	0.00964087	0.279585	0.0127438	0.419708	0.000512549	0.0476304	0.666826	-0.736015	0.228732	0.00320951	0.0870119	1	-0.369762	0.141291	0.00246723	0.0668723	1	-0.519538	0.189914	0.0156305	0.226036	1	-0.293662	0.15818
1101	5231-79_3	Q8NBP7	PCSK9	PCSK9	0.000243562	0.0105625	0.316874	0.0896765	0.00364629	0.000101723	0.022057	0.132342	1.12417	0.300254	0.00672112	0.116589	1	0.481258	0.185471	0.0306515	0.291077	1	0.524553	0.249298	0.918804	0.981641	1	0.0146569	0.207642
487	3340-53_1	P35443	THBS4	TSP4	0.000286454	0.0118411	0.372676	0.12756	0.107448	0.284707	0.749806	1	-0.275235	0.302625	0.00801644	0.124159	1	-0.406878	0.186936	2.84236e-05	0.00403227	0.0369791	-0.943494	0.251267	0.598569	0.901317	1	-0.110366	0.209282
55	13114-50_3	P51884	LUM	Lumican	0.00029125	0.0118411	0.378917	0.0790658	0.103471	0.00925333	0.188904	1	-0.749478	0.301596	0.247572	0.636379	1	-0.216084	0.1863	4.91612e-05	0.00456848	0.0639587	-0.957214	0.250412	0.437994	0.817855	1	-0.158231	0.20857
496	3352-80_3	P23280	CA6	Carbonic anhydrase 6	0.000313193	0.0123474	0.407464	0.0346939	0.0503314	0.00259635	0.120601	1	-0.832911	0.295457	0.0204571	0.211227	1	-0.418791	0.182508	0.00118442	0.039511	1	-0.722627	0.245316	0.0029451	0.107528	1	-0.567665	0.204325
547	3438-10_2	O95633	FSTL3	FSTL3	0.000461959	0.0174813	0.601009	0.000818226	8.9699e-09	0.000147784	0.0274667	0.192267	0.892124	0.247115	0.00758349	0.121804	1	0.412027	0.152646	0.807349	0.951002	1	0.0361861	0.205177	0.00763233	0.148204	1	0.460901	0.170893
460	3298-52_2	Q8IWV2	CNTN4	Contactin-4	0.000470288	0.0174813	0.611845	0.290346	2.8916e-05	0.000376921	0.0476304	0.490374	-0.902055	0.25574	0.29965	0.668688	1	-0.164302	0.157974	0.0101936	0.159782	1	-0.551106	0.212339	0.00420843	0.118486	1	-0.512443	0.176858
1186	5486-73_3	P13598	ICAM2	sICAM-2	0.000533241	0.0187958	0.693747	0.739271	0.351953	0.0514774	0.403447	1	-0.454844	0.254917	0.000219918	0.0170174	0.286113	-0.593368	0.157466	0.00114191	0.0390954	1	-0.615819	0.211656	0.0314879	0.310346	1	-0.358679	0.176289
531	3413-50_2	Q16548	BCL2A1	BFL1	0.000534545	0.0187958	0.695443	0.602334	0.0234395	0.0100953	0.198269	1	-0.575957	0.256365	0.689713	0.895957	1	0.0615787	0.154003	0.410351	0.770353	1	-0.0845558	0.206486	0.00178268	0.100838	1	0.505837	0.172482
1279	9176-3_3	P15941	MUC1	MUC1	0.000568112	0.0192169	0.739114	0.882014	0.171855	0.66672	0.940783	1	-0.0639091	0.268383	2.67846e-05	0.00316789	0.0348468	-0.611692	0.161222	0.270239	0.685932	1	-0.0529153	0.216166	0.0170529	0.233535	1	-0.380485	0.180568
551	3445-53_2	Q13261	IL15RA	IL-15 Ra	0.000582556	0.0192169	0.757906	0.0271948	0.200882	0.837271	0.980265	1	0.056122	0.272874	0.0149171	0.169303	1	0.32735	0.168558	0.511863	0.828893	1	0.0298643	0.226565	3.2678e-05	0.00564413	0.0425141	0.760786	0.188707
1063	5107-7_2	P46531	NOTCH1	Notch 1	0.000590834	0.0192169	0.768676	0.306959	9.75331e-07	0.156359	0.612781	1	-0.365047	0.206163	0.00226074	0.0717371	1	-0.407551	0.12735	0.000439595	0.0259961	0.571913	-0.612557	0.171175	0.0128265	0.201052	1	-0.358224	0.142573
100	14583-49_3	O14793	MSTN	Myostatin	0.000734217	0.023298	0.955216	0.000284077	4.26337e-23	0.00421855	0.14443	1	-0.571598	0.226577	0.0414593	0.309404	1	-0.271908	0.139959	0.0186531	0.216676	1	-0.307194	0.188125	0.000270062	0.0319409	0.35135	-0.518598	0.15669
1009	5015-15_1	Q13093	PLA2G7	PAFAH	0.000969301	0.0299278	1	0.802435	0.00711754	0.179272	0.644731	1	-0.39134	0.293169	2.27303e-05	0.00295721	0.0295721	-0.772882	0.180792	0.424047	0.777021	1	-0.166813	0.24283	0.172402	0.632959	1	-0.255855	0.202744
31	11105-171_3	P06733	ENO1	Alpha enolase	0.000989157	0.0299278	1	0.518219	4.97362e-10	0.000766594	0.0554077	0.997339	-0.52648	0.158487	0.0409633	0.309293	1	-0.256742	0.097736	0.00544786	0.110745	1	-0.369103	0.131274	0.678775	0.913407	1	-0.194267	0.109603
381	3060-43_2	P02748	C9	C9	0.00102151	0.0302042	1	0.249649	0.000687396	0.0611873	0.432725	1	0.529798	0.299634	0.0009148	0.0400509	1	0.623588	0.185088	0.000432332	0.0259961	0.562464	0.846132	0.248783	0.165436	0.617431	1	0.28853	0.207213
958	4930-21_1	P52823	STC1	Stanniocalcin-1	0.00105806	0.0305895	1	0.0337689	0.0838256	9.80419e-05	0.022057	0.127552	1.07031	0.288115	0.507685	0.812644	1	-0.0994518	0.177973	0.132483	0.526126	1	0.354439	0.23922	0.243147	0.693716	1	0.218643	0.199247
1065	5109-24_3	Q92823	NRCAM	Nr-CAM	0.00113151	0.032002	1	0.0761369	3.05371e-07	0.0384869	0.333901	1	-0.436245	0.218959	0.00596914	0.113291	1	-0.366143	0.131662	0.0111518	0.159948	1	-0.443658	0.176636	0.000952269	0.0689301	1	-0.485144	0.147327
688	3832-51_1	Q13882	PTK6	PTK6	0.00118764	0.0324663	1	0.243749	0.136724	0.0336929	0.330778	1	-0.584536	0.302409	0.00353974	0.0902982	1	-0.493722	0.181841	0.0329812	0.302173	1	-0.524036	0.243957	0.000510594	0.0442855	0.664283	-0.719535	0.203477
1297	9211-19_3	P36955	SERPINF1	PEDF	0.00119783	0.0324663	1	0.7214	4.35781e-06	0.00290533	0.120601	1	0.794796	0.292597	0.00682708	0.116869	1	0.475924	0.180439	0.482932	0.813676	1	0.170372	0.242356	0.00114546	0.0745123	1	0.554719	0.202348
70	14114-18_3	Q8IYJ0	PIANP	PIANP	0.00132437	0.0351633	1	0.0940487	0.448014	0.696106	0.946637	1	-0.0819811	0.256841	0.169949	0.576693	1	-0.167662	0.158654	0.591832	0.866767	1	0.0782588	0.213253	3.98068e-05	0.00575429	0.0517886	-0.727463	0.17762
201	2711-6_2	P26992	CNTFR	CNTFR alpha	0.00144559	0.0376143	1	0.394341	0.7762	0.0372964	0.333901	1	-0.520422	0.248129	0.905818	0.977172	1	0.0181589	0.153273	0.00622982	0.119191	1	-0.497922	0.206019	0.00226274	0.107528	1	-0.531229	0.171595
344	2999-6_2	Q13449	LSAMP	LSAMP	0.00157334	0.0401355	1	0.463561	3.51438e-05	0.00379633	0.133487	1	-0.746566	0.262824	0.0342631	0.285746	1	-0.346212	0.16235	0.000769446	0.0345189	1	-0.685382	0.218221	0.128344	0.571832	1	-0.277615	0.181757
1211	5843-60_3	Q96KQ7	EHMT2	NG36	0.00165517	0.041411	1	0.765219	0.429614	0.0375252	0.333901	1	-0.586505	0.310152	0.00629613	0.113768	1	-0.482123	0.191584	0.000623673	0.0323738	0.811398	-0.726565	0.257203	0.21385	0.664008	1	-0.244789	0.214699
648	3707-12_2	P02768	ALB	Albumin	0.00169924	0.0417116	1	0.105414	2.9057e-07	0.00121851	0.071217	1	0.806967	0.289556	0.00120405	0.0473618	1	0.476218	0.17918	0.37284	0.745436	1	0.201076	0.240672	0.0934943	0.501	1	0.135125	0.200442
892	4588-1_2	P01298	PPY	PH	0.00175891	0.0423768	1	0.000381689	0.0629759	0.00594914	0.154797	1	0.698652	0.266509	0.325684	0.701515	1	0.162226	0.164626	0.000831762	0.0360708	1	0.700672	0.22128	0.910276	0.981168	1	0.00874993	0.184305
111	2381-52_4	P01031	C5	C5	0.00180173	0.0426192	1	0.214919	0.321569	0.879823	0.983988	1	-0.0452373	0.298798	0.00232107	0.071898	1	0.555774	0.180011	0.000607351	0.0323738	0.790164	0.748893	0.241012	0.199716	0.651203	1	0.259043	0.201302
951	4917-62_1	P06756, P18084	ITGAV ITGB5	Integrin aVb5	0.00208445	0.0484262	1	0.931888	0.178584	0.253266	0.713213	1	-0.275586	0.250957	0.140511	0.537662	1	-0.225762	0.154761	0.000394551	0.0259961	0.513311	-0.747639	0.207866	0.00315444	0.107528	1	-0.49863	0.173551
143	2602-2_2	O15123	ANGPT2	Angiopoietin-2	0.00215259	0.0490648	1	0.0275128	4.14831e-08	0.381716	0.798704	1	0.184264	0.261718	0.0002823	0.018968	0.367273	0.582329	0.157373	0.454593	0.798974	1	0.0609829	0.211131	0.00859898	0.160106	1	0.4676	0.176098
19	10990-21_3	Q5S007	LRRK2	LRRK2	0.00218736	0.0490648	1	0.149621	0.00669276	0.0755572	0.472762	1	-0.422123	0.287238	0.25702	0.639683	1	-0.201724	0.177431	0.151887	0.54283	1	-0.343127	0.238491	0.00491286	0.124466	1	0.460011	0.19864
343	2998-53_2	Q9BX67	JAM3	JAM-C	0.00235128	0.0512207	1	0.870216	8.89487e-14	0.099892	0.503763	1	0.30557	0.191874	0.000752024	0.0362364	0.978383	0.329542	0.118325	0.000759595	0.0345189	0.988233	0.532624	0.158928	0.00692002	0.145917	1	0.101652	0.132692
1169	5459-33_3	P01037	CST1	CYTN	0.00236222	0.0512207	1	0.828336	0.749208	0.00366488	0.132445	1	-0.83776	0.284723	0.535267	0.823603	1	-0.103606	0.175584	0.00750344	0.12911	1	-0.637399	0.235834	0.0136894	0.212022	1	-0.462542	0.196903
865	4500-50_2	Q9Y240	CLEC11A	SCGF-alpha	0.00246399	0.0518529	1	0.0183282	0.472484	0.000836081	0.0572496	1	0.916735	0.302244	0.140179	0.537662	1	0.131253	0.1867	0.00456522	0.0973664	1	0.60761	0.250951	0.357432	0.794368	1	0.192826	0.209018
1068	5112-73_3	P41217	CD200	OX2G	0.00247108	0.0518529	1	0.306471	1.18228e-10	0.8969	0.983988	1	-0.022193	0.199365	0.00753177	0.121804	1	-0.316999	0.12315	0.00984396	0.158111	1	-0.431674	0.165531	0.00223581	0.107528	1	-0.376989	0.137871
1283	9182-3_3	Q07954	LRP1	sLRP1	0.00258268	0.0533344	1	0.921144	1.67715e-05	0.303718	0.761343	1	-0.213802	0.207724	0.00438903	0.101967	1	-0.364263	0.128099	0.00149557	0.0474571	1	-0.55449	0.172056	0.663378	0.913407	1	0.0102409	0.143653
1040	5080-131_3	Q14956	GPNMB	GPNMB	0.0029032	0.0590165	1	0.485815	0.989903	0.139576	0.593426	1	-0.3723	0.262714	0.00421264	0.101493	1	-0.404157	0.162282	0.00296075	0.0770388	1	-0.628269	0.218129	0.594378	0.898125	1	0.0969108	0.181681
30	11104-13_3	P36222	CHI3L1	YKL-40	0.0029868	0.0597819	1	0.00289651	0.217414	0.803903	0.975452	1	0.0749831	0.301566	0.000291591	0.018968	0.37936	0.670598	0.181679	0.0289167	0.282279	1	0.492483	0.243244	0.0435481	0.385416	1	0.412829	0.203166
629	3633-70_5	Q14112	NID2	NID2	0.0031773	0.0608104	1	0.936204	0.0128949	0.000241567	0.0392848	0.314278	1.0499	0.300267	0.0853135	0.42526	1	0.288134	0.185169	0.0411941	0.333557	1	0.478058	0.248709	0.10617	0.529486	1	0.296297	0.207652
108	2278-61_4	P16035	TIMP2	TIMP-2	0.00319053	0.0608104	1	0.137451	0.364017	0.425627	0.819144	1	-0.128496	0.289811	0.00315629	0.0870119	1	-0.520754	0.17902	0.00101254	0.0373137	1	-0.65553	0.240628	0.0666482	0.446955	1	-0.292819	0.20042
1266	8476-11_3	P10645	CHGA	CgA	0.00321137	0.0608104	1	0.00037821	0.00677515	0.0136726	0.22574	1	0.701148	0.293693	0.00534424	0.106999	1	0.484466	0.1766	0.11347	0.503875	1	0.324448	0.236926	0.00354188	0.11239	1	0.505665	0.197613
819	4374-45_2	Q99988	GDF15	MIC-1	0.00322515	0.0608104	1	1.24845e-07	0.382318	0.0330197	0.329378	1	0.542117	0.260431	0.000687059	0.0343794	0.893863	0.548159	0.160871	0.0442827	0.347059	1	0.279378	0.216233	0.0139283	0.212977	1	0.447077	0.180102
140	2597-8_3	P15692	VEGFA	VEGF	0.00331509	0.0616132	1	0.00662199	0.48723	0.0914198	0.503763	1	0.29435	0.214887	0.000558256	0.0315779	0.726291	0.466085	0.132739	0.0179066	0.21373	1	0.338083	0.178419	0.513893	0.862511	1	0.0447689	0.148606
1156	5383-14_3	Q96RJ3	TNFRSF13C	BAFF Receptor	0.00341681	0.0626095	1	0.705087	0.309821	0.18557	0.652503	1	-0.372038	0.280021	0.0111892	0.147042	1	-0.40736	0.172972	0.00106119	0.0373137	1	-0.581549	0.232216	0.0294353	0.304195	1	-0.410114	0.193841
387	3070-1_2	P60568	IL2	IL-2	0.00349892	0.0632236	1	0.865057	1.88641e-20	0.00236203	0.120601	1	0.401058	0.130121	0.0565986	0.359109	1	0.153919	0.0802433	0.591876	0.866767	1	0.0578807	0.107778	0.00991434	0.176693	1	0.261229	0.0899863
422	3191-50_2	Q96NZ8	WFIKKN1	WFKN1	0.00356812	0.0633193	1	0.0144884	1.50147e-09	0.000634352	0.0505152	0.825292	-0.856705	0.257856	0.0560586	0.359109	1	-0.225493	0.159281	0.497736	0.817619	1	-0.111408	0.214096	0.0126806	0.201052	1	-0.342958	0.178322
51	13109-82_3	Q7Z3B1	NEGR1	NEGR1	0.00361335	0.0633193	1	0.0885619	0.308462	0.0118469	0.211135	1	-0.638694	0.257883	0.00350235	0.0902982	1	-0.469861	0.159298	0.00787446	0.133048	1	-0.541755	0.214118	0.044325	0.387026	1	-0.361064	0.17834
1236	5954-62_3	P01270	PTH	PTH	0.00365023	0.0633193	1	0.59848	7.8311e-05	0.0564108	0.421784	1	-0.510666	0.290089	0.0402659	0.309293	1	-0.305405	0.174433	0.00159724	0.0477559	1	-0.729526	0.234018	0.0108255	0.187787	1	-0.443024	0.195188
104	2201-17_6	P39060	COL18A1	Endostatin	0.00378806	0.064504	1	0.343787	0.152572	0.0497252	0.394466	1	-0.502733	0.244652	0.20826	0.607279	1	0.248498	0.151125	0.0178088	0.21373	1	0.513419	0.203132	0.453852	0.8254	1	-0.144248	0.16919
227	2762-30_2	O95750	FGF19	FGF-19	0.00383103	0.064504	1	0.540921	0.937716	0.245583	0.710007	1	-0.304327	0.298424	0.000601167	0.0323687	0.782118	-0.608695	0.184341	0.129592	0.523177	1	-0.285216	0.247779	0.00593123	0.137795	1	-0.504403	0.206376
248	2797-56_2	P04114	APOB	Apo B	0.00390543	0.064504	1	0.201125	0.0231489	0.0307094	0.322201	1	-0.639527	0.293735	0.0217615	0.219471	1	-0.404936	0.181444	0.00313536	0.0799824	1	-0.637002	0.243886	0.0212098	0.265326	1	-0.472025	0.203133
230	2765-4_3	O95390 O14793	GDF11 MSTN	GDF-11/8	0.00391684	0.064504	1	3.07634e-05	1.26293e-14	0.00343743	0.132445	1	-0.670663	0.266101	0.0901666	0.429196	1	-0.261148	0.164374	0.0197366	0.223281	1	-0.31345	0.220942	0.0043573	0.118486	1	-0.531104	0.184023
454	3290-50_2	Q6YHK3	CD109	CD109	0.00402939	0.0654737	1	0.624437	6.60074e-21	0.125758	0.564178	1	-0.270135	0.140676	0.1907	0.592126	1	-0.2304	0.0868976	0.000872896	0.0363454	1	-0.519289	0.116802	0.0127707	0.201052	1	-0.285459	0.0972851
439	3213-65_2	P14543	NID1	Nidogen	0.0041109	0.0654737	1	0.819137	0.0292544	0.00262152	0.120601	1	0.854096	0.298453	0.118958	0.488218	1	0.249408	0.184051	0.00473147	0.0992846	1	0.638925	0.247207	0.30824	0.759401	1	0.186569	0.206398
36	12060-28_3	O95390	GDF11	GDF-11	0.00413236	0.0654737	1	0.267053	0.0242551	0.0542215	0.414954	1	-0.45732	0.252656	0.34962	0.724689	1	-0.134358	0.151924	0.0775484	0.448402	1	-0.361731	0.20382	0.000380189	0.0380481	0.494626	-0.581237	0.170001
614	3607-71_1	Q9UBP4	DKK3	DKK3	0.00417703	0.0654737	1	0.00524956	0.148428	0.0102946	0.198269	1	0.696744	0.281534	0.0829135	0.418884	1	0.239611	0.173907	0.358221	0.745356	1	-0.162592	0.233755	0.0915613	0.501	1	-0.260412	0.194696
320	2966-65_2	Q9Y240	CLEC11A	SCGF-beta	0.00424772	0.0657891	1	0.0286803	0.912229	0.00117065	0.071217	1	0.877857	0.29767	0.174061	0.578399	1	0.120103	0.183875	0.00864509	0.14237	1	0.553011	0.247153	0.495663	0.848497	1	0.140529	0.205855
1047	5090-49_2	Q8NHL6	LILRB1	ILT-2	0.00470067	0.0719479	1	0.0462636	0.000285349	0.157532	0.612781	1	-0.382719	0.269695	0.0887998	0.429196	1	-0.274112	0.166594	0.0159011	0.198917	1	0.479131	0.223926	0.111293	0.544333	1	-0.223713	0.186509
855	4481-34_2	P0C0L4, P0C0L5	C4A C4B	C4	0.004897	0.0740814	1	0.554361	0.421156	0.153466	0.608716	1	0.404168	0.311336	0.0124349	0.152007	1	0.34617	0.187365	0.000743834	0.0345189	0.967729	0.79706	0.250761	0.103372	0.525341	1	0.200901	0.209733
655	3727-35_1	P10082	PYY	PYY	0.00498778	0.0745873	1	0.466324	0.0895487	0.523687	0.874605	1	0.115914	0.288685	0.068269	0.38111	1	0.32645	0.178027	0.000292184	0.0223607	0.380132	0.813318	0.239116	0.866921	0.972448	1	0.0102003	0.199642
252	2811-27_1	Q15389	ANGPT1	Angiopoietin-1	0.00529432	0.0778488	1	0.360806	0.102427	0.00892827	0.188904	1	0.598595	0.277843	0.0118301	0.150892	1	0.334362	0.171628	0.0108758	0.159948	1	0.493189	0.230691	0.0555739	0.438192	1	0.349196	0.192144
586	3506-49_1	P01374, Q06643	LTA LTB	Lymphotoxin a2/b1	0.00532555	0.0778488	1	0.117166	7.18548e-08	0.0165298	0.241632	1	-0.636913	0.26333	0.000985111	0.0400509	1	-0.560284	0.162662	0.670631	0.891598	1	-0.119142	0.218641	0.145881	0.604431	1	-0.268782	0.182107
1158	5392-73_2	P25445	FAS	Fas, soluble	0.00570464	0.0824637	1	0.0237266	0.163136	0.0305285	0.322201	1	0.542163	0.276312	0.000621997	0.0323687	0.809218	0.594067	0.170682	0.883771	0.981681	1	0.0335845	0.229419	0.157562	0.617431	1	0.271144	0.191084
314	2950-57_2	P22692	IGFBP4	IGFBP-4	0.00579541	0.0828553	1	0.025904	7.44019e-05	0.0284187	0.313329	1	0.642995	0.291147	0.0053583	0.106999	1	0.506702	0.179845	0.0909851	0.476164	1	0.410239	0.241737	0.00466014	0.123731	1	0.576628	0.201343
462	3302-58_1	O76096	CST7	CYTF	0.00610137	0.0860491	1	0.347483	0.0181692	0.0187224	0.258944	1	0.609618	0.28006	0.0289081	0.257599	1	0.323345	0.173304	0.00568449	0.113777	1	0.538115	0.232778	0.00662477	0.145917	1	0.511034	0.193868
199	2706-69_2	P05543	SERPINA7	Thyroxine-Binding Globulin	0.00618978	0.0860491	1	0.884278	1.11293e-08	0.877955	0.983497	1	-0.0200458	0.277466	0.000414736	0.0256939	0.539571	-0.569707	0.171394	0.0462909	0.35219	1	-0.442942	0.230097	0.125642	0.570172	1	-0.221004	0.192072
486	3339-33_1	P35442	THBS2	TSP2	0.00621723	0.0860491	1	0.984939	7.29354e-06	0.00550985	0.153267	1	0.768937	0.27383	0.0255157	0.240551	1	0.380825	0.169148	0.0120986	0.162066	1	0.576087	0.227359	0.0619223	0.445787	1	0.355643	0.189368
894	4693-72_2	P31937	HIBADH	3HIDH	0.00673106	0.0921801	1	0.531063	0.0850817	0.233597	0.700924	1	0.289897	0.265069	0.495275	0.807681	1	-0.0237475	0.163736	0.00372877	0.0869526	1	0.590956	0.219816	0.0442249	0.387026	1	-0.265895	0.18349
624	3624-3_4	Q9BQR3	PRSS27	Marapsin	0.00687986	0.0932364	1	0.106064	0.00737332	0.00881716	0.188904	1	-0.589258	0.238964	0.0121238	0.152007	1	-0.37391	0.147611	0.0104843	0.159948	1	-0.449693	0.19841	0.0926315	0.501	1	-0.27933	0.165256
208	2731-29_2	P16435	POR	NADPH-P450 Oxidoreductase	0.00733412	0.0983679	1	0.598817	0.138378	0.0703844	0.460093	1	-0.446395	0.291121	0.0231957	0.230364	1	0.348756	0.179529	0.267622	0.685932	1	0.06413	0.241134	0.0290733	0.304195	1	0.292427	0.201327
255	2819-23_2	P33151	CDH5	Cadherin-5	0.00746234	0.0990664	1	0.275198	0.329274	0.963002	0.993514	1	-0.0130263	0.28045	0.230225	0.622923	1	-0.208524	0.173238	0.000411154	0.0259961	0.534912	-0.837624	0.232855	0.068004	0.453192	1	-0.355998	0.193946
670	3803-10_2	P28325	CST5	CYTD	0.00755511	0.0992848	1	0.0519415	0.86597	0.184269	0.652503	1	0.329076	0.252234	0.018035	0.192324	1	0.293067	0.155808	0.27519	0.685932	1	0.229193	0.209427	0.0323584	0.314166	1	-0.376069	0.174433
606	3592-4_3	Q14012	CAMK1	CAMK1	0.00773559	0.10064	1	0.414421	0.965148	0.664466	0.939642	1	-0.101024	0.302898	0.00615529	0.113291	1	-0.452432	0.187104	0.0957613	0.484913	1	-0.298581	0.251494	0.0682748	0.453192	1	0.384113	0.209471
78	14125-5_3	O95445	APOM	ApoM	0.00801873	0.102527	1	0.320719	0.105588	0.297003	0.75469	1	-0.272484	0.294558	0.00550119	0.106999	1	-0.511034	0.181953	0.535252	0.837822	1	0.0742633	0.244569	0.00143565	0.0889417	1	-0.570654	0.203703
950	4916-2_1	P01880	IGHD IGK@ IGL@	IgD	0.00803826	0.102527	1	0.0230111	0.668256	0.634369	0.92502	1	-0.146375	0.307278	0.228208	0.621127	1	-0.218519	0.190147	0.00201026	0.0581188	1	0.781058	0.255401	0.301362	0.75251	1	0.174769	0.212709
610	3601-54_3	O00533	CHL1	CHL1	0.00836854	0.105704	1	0.820045	0.024101	0.0208578	0.27136	1	-0.576529	0.27484	0.00870842	0.1273	1	-0.33257	0.169772	0.00913751	0.148599	1	-0.515563	0.228197	0.205663	0.657773	1	-0.0673392	0.190066
1183	5482-61_3	P02753	RBP4	RBP	0.00865152	0.10721	1	0.712349	9.68438e-06	0.248779	0.713213	1	-0.284373	0.289189	0.189374	0.592126	1	0.200859	0.174036	0.458558	0.798974	1	-0.103655	0.232923	0.0031285	0.107528	1	0.445722	0.194813
440	3216-2_2	P01833	PIGR	PIGR	0.00865261	0.10721	1	0.993405	0.251057	0.305796	0.76309	1	0.306232	0.298224	0.00149387	0.0511455	1	0.626438	0.179148	0.648259	0.888611	1	0.10975	0.240201	0.00649624	0.145717	1	0.594918	0.200645
856	4482-66_2	P01031,P13671	C5 C6	C5b, 6 Complex	0.00936622	0.114795	1	0.514538	0.978632	0.559782	0.902282	1	-0.0608738	0.305541	0.0114555	0.147561	1	0.469472	0.183877	0.00123315	0.0401081	1	0.721328	0.246094	0.355253	0.794132	1	0.190742	0.205829
559	3457-57_1	Q15063	POSTN	Periostin	0.00944123	0.114795	1	0.410321	0.221576	0.921451	0.983988	1	0.0648161	0.247158	0.330821	0.709058	1	-0.173037	0.152944	0.0118469	0.162066	1	-0.522064	0.205431	0.00341669	0.111128	1	-0.522208	0.171092
406	3169-70_2	P35475	IDUA	IDUA	0.00960228	0.115672	1	0.0722633	0.0145775	0.207384	0.688282	1	-0.34095	0.294558	0.00791391	0.124048	1	-0.413463	0.177121	0.00330565	0.0811445	1	-0.707086	0.237624	0.0658856	0.446081	1	-0.31928	0.198195
276	2851-63_3	P01031	C5	C5a	0.00972366	0.116059	1	0.604327	0.0489801	0.56548	0.902282	1	-0.110667	0.293068	0.000510321	0.0301785	0.663927	0.622519	0.176051	0.402058	0.76556	1	0.124595	0.236048	0.209423	0.658115	1	0.248328	0.197176
643	3666-17_4	Q9BXR6	CFHR5	complement factor H-related 5	0.0100351	0.118449	1	0.462997	0.0246795	0.00838855	0.188164	1	0.695462	0.277503	0.00219462	0.0713799	1	0.532312	0.171417	0.166589	0.571854	1	0.289223	0.230408	0.269894	0.725479	1	0.198204	0.191908
507	3366-51_2	Q16610	ECM1	ECM1	0.0101362	0.118449	1	0.482185	0.0234484	0.184803	0.652503	1	-0.408861	0.30719	0.0379768	0.303606	1	-0.484139	0.190092	0.000893967	0.0363454	1	-0.900539	0.255329	0.235453	0.686824	1	-0.385939	0.212649
1083	5134-52_2	Q8TDQ0	HAVCR2	TIMD3	0.010197	0.118449	1	3.39862e-05	0.0538827	0.0236302	0.290028	1	0.588877	0.258092	0.00432009	0.101967	1	0.460567	0.159427	0.504521	0.822138	1	0.143292	0.214292	0.0195479	0.256807	1	0.420351	0.178485
878	4549-78_2	Q11128	FUT5	FUT5	0.0104189	0.119955	1	0.607574	0.0164349	0.0907592	0.503763	1	0.439659	0.284808	0.000975734	0.0400509	1	0.588374	0.175636	0.0284035	0.279947	1	0.481923	0.235904	0.126229	0.570172	1	0.302518	0.196961
428	3198-4_1	P22304	IDS	IDS	0.0106636	0.121695	1	0.0925069	5.51519e-20	0.368451	0.795008	1	-0.197144	0.162618	0.0210868	0.214328	1	-0.343407	0.100451	0.0111878	0.159948	1	-0.474959	0.13502	0.00718968	0.145917	1	-0.30646	0.112459
468	3312-64_1	P12314	FCGR1A	FCGR1	0.0114412	0.128057	1	0.11277	0.602788	0.388388	0.798704	1	-0.172479	0.261951	0.14849	0.544762	1	-0.175997	0.161811	0.0110901	0.159948	1	-0.556788	0.217496	0.0768278	0.472698	1	0.281497	0.181153
1197	5532-53_3	P11362	FGFR1	bFGF-R	0.0114978	0.128057	1	0.703296	0.325059	0.0906916	0.503763	1	-0.522486	0.310181	0.142017	0.538672	1	-0.275227	0.186669	0.00101993	0.0373137	1	-0.833531	0.24983	0.1732	0.632959	1	-0.259146	0.208955
815	4337-49_2	P02741	CRP	CRP	0.0116117	0.128057	1	0.0665495	5.28198e-05	0.0632414	0.438354	1	0.506464	0.299613	0.037779	0.303606	1	0.387182	0.185075	0.0254459	0.264841	1	0.513434	0.248766	0.00240862	0.107528	1	0.637406	0.207199
764	4160-49_1	P08253	MMP2	MMP-2	0.0116147	0.128057	1	0.043626	0.000143311	0.314892	0.764586	1	-0.158714	0.24354	0.0128522	0.152007	1	-0.369647	0.150438	0.00253564	0.0673239	1	-0.498383	0.202209	0.0602915	0.445678	1	-0.257959	0.168421
811	4324-33_2	P09228	CST2	CYTT	0.0119191	0.130309	1	0.912022	0.64654	0.0178811	0.251464	1	-0.604889	0.258073	0.527301	0.820597	1	-0.0182155	0.159149	0.101738	0.489534	1	-0.340606	0.21376	0.00678905	0.145917	1	-0.476119	0.178473
977	4979-34_2	Q07507	DPT	DERM	0.0121815	0.132067	1	0.00106083	0.323518	0.0179755	0.251464	1	-0.575768	0.269915	0.00835558	0.125639	1	-0.379282	0.16673	0.139794	0.533347	1	-0.246901	0.224109	0.0121862	0.198178	1	-0.333313	0.186661
523	3397-7_4	Q06124	PTPN11	SHP-2	0.0127777	0.13581	1	0.250086	0.956217	0.792896	0.973168	1	0.0680871	0.258964	0.00458954	0.102948	1	0.312634	0.159965	0.369908	0.745436	1	0.155435	0.214754	0.00739988	0.145917	1	0.102146	0.179264
184	2677-1_1	P00533	EGFR	ERBB1	0.012822	0.13581	1	0.408888	0.0119941	0.0928642	0.503763	1	-0.442819	0.243163	0.0133477	0.156444	1	-0.414992	0.150205	0.161359	0.559808	1	-0.328396	0.201896	0.00782816	0.149771	1	-0.452053	0.16816
575	3486-58_2	P05230	FGF1	b-ECGF	0.0128398	0.13581	1	0.929869	0.0342026	0.0767549	0.472762	1	-0.436869	0.262433	0.0724129	0.388137	1	0.292378	0.161837	0.0111441	0.159948	1	0.557202	0.217371	0.431139	0.817855	1	0.143182	0.181488
884	4561-65_2	Q96CA5	BIRC7	Livin B	0.0136173	0.142872	1	0.129098	0.0768874	0.21654	0.690174	1	-0.282838	0.265405	0.0505095	0.33527	1	0.322683	0.163944	0.408718	0.770353	1	0.182462	0.220364	0.00399969	0.118486	1	0.534865	0.183542
219	2750-3_2	P02647	APOA1	Apo A-I	0.0139417	0.144085	1	0.235796	0.0925732	0.0106934	0.198269	1	-0.562166	0.294107	0.167794	0.57457	1	-0.158745	0.176996	0.0315202	0.297158	1	-0.379516	0.236884	0.412149	0.817855	1	0.140929	0.198126
132	2526-53_3	O00300	TNFRSF11B	OPG	0.0140557	0.144085	1	0.0101606	5.8445e-06	0.0163432	0.241632	1	-0.490157	0.225768	0.102196	0.44838	1	-0.229038	0.13946	0.762186	0.937605	1	-0.0151216	0.187454	0.00740239	0.145917	1	-0.422738	0.156131
427	3197-70_2	P14735	IDE	IDE	0.0140652	0.144085	1	0.935327	0.190992	0.482323	0.846832	1	0.177476	0.265859	0.00321028	0.0870119	1	0.38553	0.163951	0.00374277	0.0869526	1	0.635233	0.220209	0.244642	0.695782	1	0.0130734	0.183857
626	3628-3_4	P36507	MAP2K2	MP2K2	0.0141881	0.144209	1	0.0986011	0.296267	0.534092	0.878489	1	-0.0738791	0.303927	0.00241699	0.073128	1	0.562354	0.182906	0.197187	0.612383	1	-0.255934	0.244793	0.321314	0.771272	1	0.156532	0.204742
937	4903-72_1	Q08209 P63098	PPP3CA PPP3R1	Calcineurin	0.0149159	0.149505	1	0.0910968	0.0542994	0.133916	0.576905	1	-0.364562	0.24218	0.0673944	0.38111	1	-0.322994	0.149598	0.00493626	0.101938	1	-0.684781	0.20108	0.0326893	0.315028	1	-0.519199	0.167481
156	2620-4_2	P40189	IL6ST	gp130, soluble	0.0151101	0.149505	1	0.943928	0.0965611	0.0147695	0.232654	1	-0.590211	0.245191	0.0324806	0.277605	1	-0.305712	0.151458	0.0178962	0.21373	1	-0.459016	0.20358	0.715169	0.930263	1	-0.0167979	0.169563
134	2567-5_6	P05156	CFI	Factor I	0.0151559	0.149505	1	0.515033	0.194582	0.153114	0.608716	1	0.439717	0.306554	0.156179	0.559737	1	0.270075	0.189698	0.0151687	0.195391	1	0.597771	0.254799	0.00375364	0.116274	1	0.571347	0.212208
554	3448-13_2	P06213	INSR	IR	0.0151689	0.149505	1	0.279677	4.36297e-06	0.0550327	0.418699	1	-0.352533	0.185599	0.00551034	0.106999	1	-0.283096	0.111493	0.134579	0.527129	1	-0.168378	0.149489	0.0158728	0.226036	1	-0.29061	0.124871
850	4472-5_2	P07951	TPM2	Tropomyosin 2	0.0153857	0.150484	1	0.160735	1.91468e-05	0.117755	0.546205	1	-0.344287	0.215038	0.0428192	0.314147	1	-0.308686	0.132832	0.618846	0.875128	1	0.088971	0.178544	0.025933	0.294813	1	-0.407717	0.14871
1181	5480-49_3	P13501	CCL5	RANTES	0.0154995	0.150484	1	0.1953	0.718537	0.00786312	0.179592	1	0.610972	0.289109	0.0275541	0.250685	1	0.268269	0.178586	0.0908485	0.476164	1	0.288515	0.240045	0.0265892	0.294813	1	0.446869	0.199934
723	3897-61_1	Q96GD0	PDXP	PLPP	0.0161671	0.155803	1	0.237714	2.73184e-20	0.0473722	0.382739	1	0.310939	0.142941	0.125868	0.500778	1	0.13575	0.0882965	0.0323618	0.301999	1	0.425008	0.118683	0.990506	0.996742	1	0.00117785	0.0988513
959	4931-59_1	P13726	F3	TF	0.0164651	0.157508	1	0.959224	0.00659176	0.00978261	0.195803	1	-0.533023	0.238107	0.0860218	0.427154	1	-0.1641	0.147082	0.011999	0.162066	1	-0.481371	0.197698	0.0625156	0.445787	1	-0.30854	0.164664
1039	5078-82_3	O15197	EPHB6	EphB6	0.0166953	0.158544	1	0.430502	5.08208e-06	0.00274071	0.120601	1	0.791952	0.260886	0.529504	0.821663	1	0.082104	0.161153	0.127577	0.523177	1	-0.241185	0.216611	0.799572	0.950937	1	0.0241154	0.180417
702	3860-7_2	P60900	PSMA6	PSA6	0.0169363	0.158558	1	0.0575346	2.81616e-21	0.451916	0.826923	1	0.137341	0.125745	0.00971614	0.134308	1	0.208252	0.0776744	0.113324	0.503875	1	0.326414	0.104405	0.144409	0.601455	1	0.127454	0.0869594
326	2973-15_2	P16671	CD36	CD36 ANTIGEN	0.0170219	0.158558	1	0.493815	9.19425e-05	0.617588	0.922752	1	0.110947	0.289551	0.0269883	0.248776	1	0.262223	0.173938	0.733037	0.923215	1	-0.0796641	0.233216	0.00217148	0.107528	1	0.445922	0.19481
257	2823-7_1	Q86VX2	COMMD7	COMMD7	0.0170623	0.158558	1	0.0513277	0.000993024	0.0253113	0.302111	1	-0.477763	0.197439	0.0163311	0.181597	1	-0.441831	0.121961	0.36552	0.745356	1	-0.429582	0.163932	0.568502	0.890666	1	-0.0939814	0.13654
1146	5353-89_2	P18510	IL1RN	IL-1Ra	0.0175305	0.161473	1	0.234728	1.60384e-05	0.0278013	0.311806	1	0.601628	0.295489	0.0991299	0.44346	1	0.293853	0.182527	0.032498	0.301999	1	0.357712	0.245342	0.00487557	0.124466	1	0.542143	0.204346
1150	5357-60_3	Q8N0W4	NLGN4X	NLGNX	0.0176493	0.161473	1	0.63134	0.111822	0.303653	0.761343	1	0.223948	0.279385	0.0135556	0.157462	1	0.268988	0.172292	0.502738	0.821815	1	-0.0844277	0.231413	0.098384	0.511838	1	-0.251502	0.193211
1191	5491-12_3	Q92563	SPOCK2	Testican-2	0.0177484	0.161473	1	0.401144	0.0198574	0.183302	0.652503	1	-0.356475	0.294966	0.666238	0.887068	1	-0.045776	0.177191	0.45187	0.7957	1	0.0825927	0.237577	0.00319105	0.107528	1	-0.458495	0.198453
1038	5077-28_3	P29323	EPHB2	EPHB2	0.0178875	0.161609	1	0.210561	0.0632275	0.123258	0.556956	1	0.365324	0.24764	0.00514434	0.106999	1	0.433069	0.152971	0.376866	0.746926	1	-0.151242	0.205613	0.131309	0.581065	1	0.25955	0.171256
1216	5861-78_3	P46952	HAAO	3HAO	0.0182133	0.163417	1	0.106072	0.0862106	0.623692	0.92502	1	0.129876	0.289654	0.00275596	0.0796778	1	-0.49299	0.179241	0.84925	0.966645	1	0.0458238	0.240753	0.0601738	0.445678	1	-0.379134	0.200509
53	13112-179_3	Q12841	FSTL1	FSTL1	0.0185446	0.16505	1	0.479897	0.162443	0.00504418	0.153267	1	0.727444	0.257453	0.296533	0.668014	1	-0.117166	0.159032	0.415165	0.772392	1	-0.16588	0.213761	0.249001	0.696903	1	0.205881	0.178043
930	4880-21_1	Q9UK05	GDF2	GDF2	0.018649	0.16505	1	0.837633	0.09985	0.48618	0.848908	1	-0.197607	0.283199	0.0559439	0.359109	1	-0.335894	0.174644	0.00239772	0.0663709	1	-0.721896	0.234572	0.0301899	0.304195	1	-0.35276	0.195849
34	11514-196_3	P13987	CD59	CD59	0.0190002	0.167022	1	0.0190597	0.00393569	0.14355	0.595735	1	-0.304844	0.281688	0.00256456	0.0758293	1	-0.423062	0.174002	0.493639	0.817619	1	-0.0219747	0.233883	0.030916	0.307036	1	-0.423599	0.194802
192	2693-20_3	P13725	OSM	OSM	0.0195068	0.170219	1	0.360545	0.00165378	0.00580248	0.154062	1	-0.742575	0.281176	0.141644	0.538672	1	-0.197064	0.168907	0.576293	0.859814	1	0.126772	0.22647	0.0458761	0.387563	1	-0.28733	0.189175
1295	9204-33_3	P01189	POMC	Corticotropin-lipotropin	0.0197552	0.170219	1	0.120654	0.0477854	0.777037	0.965545	1	0.0537105	0.253738	0.012423	0.152007	1	0.351179	0.156738	0.00447496	0.0970319	1	0.579805	0.210677	0.265977	0.722413	1	0.12205	0.175474
237	2775-54_2	Q96PD4	IL17F	IL-17F	0.0198459	0.170219	1	0.7835	0.313114	0.817861	0.97611	1	0.0506286	0.304387	0.00133082	0.0494684	1	0.612508	0.188023	0.312859	0.715769	1	-0.0107425	0.252423	0.158124	0.617431	1	0.298571	0.210708
976	4978-54_2	Q9UJU6	DBNL	DBNL	0.0201174	0.170219	1	0.202553	0.0453521	0.343241	0.790651	1	0.245382	0.258248	0.0149264	0.169303	1	-0.391913	0.159523	0.0292911	0.282279	1	-0.467628	0.214421	0.585182	0.898125	1	0.00576285	0.178592
137	2579-17_5	P14780	MMP9	MMP-9	0.020243	0.170219	1	0.0186843	1.13189e-06	0.316809	0.764586	1	0.207808	0.288659	0.00775517	0.123042	1	0.386052	0.178308	0.00696388	0.124872	1	0.529601	0.239671	0.242402	0.693716	1	0.0723464	0.199623
787	4246-40_2	P32004	L1CAM	NCAM-L1	0.0202472	0.170219	1	0.309317	0.214311	0.641771	0.92732	1	0.1258	0.283708	0.177353	0.582669	1	-0.218001	0.17525	0.00595891	0.11571	1	-0.589596	0.23556	0.0280896	0.302021	1	-0.356046	0.196199
1256	8459-10_3	P22004	BMP6	BMP-6	0.0202797	0.170219	1	0.586898	0.00143146	0.434965	0.824912	1	0.175108	0.272065	0.730052	0.916896	1	0.0024132	0.167778	0.00381671	0.0871148	1	-0.570395	0.22535	0.166578	0.617431	1	-0.26127	0.188149
926	4867-15_2	P15692	VEGFA	VEGF121	0.0208929	0.174241	1	0.149751	0.741438	0.0125324	0.217395	1	0.738591	0.306708	0.0105995	0.140713	1	0.489079	0.189458	0.0544834	0.381789	1	0.44982	0.254657	0.181742	0.640775	1	0.216694	0.212105
854	4480-59_2	P01024	C3	C3b	0.0212743	0.176292	1	0.833969	1.74477e-06	0.283989	0.749432	1	0.282599	0.212599	0.00123774	0.0473618	1	0.471795	0.131106	0.722254	0.919209	1	0.0626859	0.176095	0.504476	0.85415	1	0.138311	0.147025
190	2687-2_1	Q16674	MIA	MIA	0.0217636	0.179206	1	0.00535018	0.202115	0.1698	0.635412	1	0.336759	0.282147	0.0411282	0.309293	1	-0.358396	0.174286	0.402138	0.76556	1	-0.13971	0.234264	0.0119116	0.196164	1	-0.4955	0.195119
408	3171-57_2	P05067	APP	amyloid precursor protein	0.0223521	0.182681	1	0.832921	0.23334	0.0148426	0.232654	1	0.541659	0.28359	0.0460009	0.321759	1	0.263475	0.174885	0.0185949	0.216676	1	0.45451	0.234896	0.135129	0.589809	1	0.294296	0.196119
916	4829-43_6	P31947	SFN	STRATIFIN	0.0224666	0.182681	1	0.674712	0.00101282	0.0663326	0.449473	1	0.467629	0.257456	0.366032	0.727035	1	0.140275	0.15481	0.0156939	0.198917	1	-0.506353	0.207692	0.790157	0.946587	1	0.0054395	0.17323
319	2962-50_2	P12272	PTHLH	PTHrP	0.0226439	0.182979	1	0.616307	1.25883e-08	0.158184	0.612781	1	-0.369658	0.26827	0.00697692	0.117148	1	-0.451278	0.165437	0.885097	0.981681	1	-0.0081357	0.222206	0.0070931	0.145917	1	-0.440583	0.185524
639	3651-50_5	P35968	KDR	VEGF sR2	0.0230932	0.185395	1	0.0728119	0.0229378	0.0444335	0.368204	1	-0.549144	0.278594	0.00638555	0.113803	1	-0.370361	0.172091	0.0744978	0.442352	1	-0.409472	0.231314	0.0757859	0.471758	1	-0.288718	0.192663
1220	5879-51_3	Q13561	DCTN2	Dynactin subunit 2	0.0233142	0.185395	1	0.234101	0.0274616	0.166109	0.631493	1	0.373716	0.291839	0.419954	0.76414	1	0.141839	0.175486	0.601967	0.870176	1	0.0674586	0.23543	0.00171901	0.100838	1	0.502269	0.196365
297	2900-53_3	Q16627	CCL14	HCC-1	0.0233703	0.185395	1	0.333043	0.000350903	0.198826	0.6704	1	0.327481	0.294343	0.0556731	0.359109	1	0.287046	0.176817	0.00322216	0.0806159	1	0.692079	0.237075	0.0997756	0.513075	1	0.327551	0.198034
834	4435-66_2	Q6UWV6	ENPP7	ENPP7	0.0237483	0.187251	1	0.00460508	0.402449	0.357253	0.791263	1	0.264461	0.296123	0.112183	0.470806	1	0.241762	0.182919	0.011793	0.162066	1	-0.486252	0.245868	0.0794316	0.478428	1	0.291397	0.204785
461	3299-29_2	O94779	CNTN5	Contactin-5	0.0239955	0.188061	1	0.124469	0.000795686	0.00134638	0.0729853	1	-0.743319	0.261355	0.0939961	0.429196	1	-0.210535	0.161443	0.233881	0.645331	1	-0.173352	0.217001	0.37822	0.80243	1	-0.159643	0.180741
600	3580-25_8	P01009	SERPINA1	a1-Antitrypsin	0.0244002	0.188979	1	0.322427	3.85551e-06	0.00551359	0.153267	1	0.563547	0.200716	0.487937	0.804571	1	0.0860202	0.123778	0.530802	0.836768	1	-0.104396	0.166252	0.0350064	0.327649	1	0.237018	0.138807
866	4533-76_2	Q8TE58	ADAMTS15	ATS15	0.0244945	0.188979	1	0.44953	0.675291	0.465728	0.841419	1	-0.152186	0.251649	0.00618269	0.113291	1	0.429042	0.155447	0.513784	0.830351	1	-0.0962589	0.208942	0.141926	0.597559	1	0.256666	0.174029
88	14139-16_3	Q8WWG1	NRG4	NRG4	0.0245484	0.188979	1	0.60971	0.25077	0.80899	0.975452	1	-0.000111272	0.258925	0.0942119	0.429196	1	-0.144568	0.159674	0.0641022	0.414911	1	-0.175685	0.214466	0.00322335	0.107528	1	-0.353253	0.179062
1117	5260-80_3	P29597	TYK2	TYK2	0.0254274	0.194595	1	0.261796	0.488169	0.13814	0.589248	1	0.392226	0.312335	0.0246839	0.237329	1	0.401935	0.187966	0.0189139	0.21776	1	0.595554	0.251566	0.0140784	0.212977	1	0.467335	0.210406
1154	5363-51_3	O15041	SEMA3E	Semaphorin 3E	0.0259577	0.197236	1	0.043178	0.918746	0.00348136	0.132445	1	-0.818439	0.296594	0.0574132	0.359109	1	-0.350274	0.18321	0.66955	0.891598	1	0.10526	0.24626	0.703928	0.926616	1	-0.0335975	0.205111
1069	5114-65_3	P16471	PRLR	Prolactin Receptor	0.0261094	0.197236	1	0.505951	0.600129	0.685138	0.945667	1	0.101258	0.292059	0.028367	0.25452	1	-0.346632	0.180409	0.0194893	0.222418	1	-0.57138	0.242494	0.35641	0.794368	1	0.167734	0.201975
118	2443-10_4	P55075	FGF8	FGF-8B	0.0262274	0.197236	1	0.995172	0.706807	0.612379	0.921287	1	-0.126577	0.272881	0.748244	0.923913	1	-0.0002352	0.168281	0.384364	0.752403	1	-0.170698	0.226026	0.00243532	0.107528	1	0.523045	0.188713
722	3896-5_2	P18669	PGAM1	Phosphoglycerate mutase 1	0.0265585	0.198578	1	0.896157	0.432013	0.0218492	0.278684	1	-0.622577	0.294129	0.862399	0.963216	1	-0.0314806	0.181384	0.0084035	0.140166	1	-0.641673	0.243625	0.897926	0.9767	1	-0.0055572	0.203408
1240	6641-60_3	P0CG47	UBB	PolyUbiquitin K48	0.027378	0.203536	1	0.767379	7.45462e-15	0.48876	0.848908	1	-0.137703	0.198523	0.707362	0.905786	1	0.0853138	0.119374	0.208785	0.622715	1	0.460772	0.160151	0.0912673	0.501	1	0.226733	0.133577
124	2480-58_3	P35625	TIMP3	TIMP-3	0.0275804	0.203876	1	0.511341	0.996637	0.0911803	0.503763	1	0.397602	0.292731	0.00493847	0.106999	1	0.455619	0.180824	0.0495002	0.363841	1	0.403503	0.243052	0.232631	0.681652	1	0.139178	0.202439
665	3797-1_1	P19022	CDH2	Cadherin-2	0.0281305	0.206767	1	0.021529	0.0459884	0.0269133	0.309861	1	0.583663	0.261713	0.594254	0.84289	1	0.0505017	0.161951	0.0118408	0.162066	1	0.55285	0.217529	0.130224	0.578232	1	0.26288	0.181168
141	2598-9_3	Q07011	TNFRSF9	4-1BB	0.0285224	0.20847	1	0.210697	0.219584	0.0510989	0.402907	1	-0.484125	0.25919	0.0608905	0.369862	1	0.301382	0.159838	0.613374	0.871274	1	0.108653	0.214686	0.0747276	0.471758	1	0.321213	0.179245
459	3296-92_2	Q02246	CNTN2	CNTN2	0.0288059	0.209366	1	0.00105169	0.363698	0.0372584	0.333901	1	-0.555777	0.284937	0.143982	0.544536	1	-0.258248	0.17601	0.205723	0.621634	1	-0.2115	0.236581	0.00419287	0.118486	1	-0.54083	0.197049
983	4986-59_1	Q05397	PTK2	FAK1	0.0295171	0.213343	1	0.866754	0.853935	0.11674	0.544467	1	-0.470875	0.29882	0.75005	0.924013	1	0.0319629	0.184584	0.119145	0.514974	1	0.381674	0.247805	0.0176446	0.239121	1	0.469632	0.206854
931	4883-56_2	P01308	INS	Insulin	0.0297092	0.213545	1	0.576934	0.000156766	0.00750536	0.179592	1	0.724664	0.26813	0.0618668	0.372005	1	0.310595	0.165351	0.0980798	0.489534	1	0.369215	0.222091	0.0845248	0.488741	1	0.321557	0.185428
502	3361-26_2	Q9UJ71	CD207	CLC4K	0.0301315	0.215391	1	0.447381	0.481476	0.0954417	0.503763	1	-0.388186	0.284963	0.531612	0.822387	1	0.107279	0.171182	0.371173	0.745436	1	0.205742	0.22952	0.00714016	0.145917	1	0.521428	0.191723
298	2906-55_3	P05112	IL4	IL-4	0.0307015	0.218172	1	0.11427	1.51586e-07	0.421537	0.817316	1	0.168897	0.195449	0.538728	0.823603	1	0.101895	0.120731	0.230647	0.643852	1	0.314417	0.162279	0.00294842	0.107528	1	0.451595	0.135163
1188	5488-74_3	P12931	SRC	SRCN1	0.030856	0.218172	1	0.482626	0.178003	0.0884366	0.502527	1	-0.369287	0.211681	0.0099432	0.134751	1	-0.361021	0.130758	0.0378435	0.319704	1	-0.379013	0.175757	0.1447	0.601455	1	-0.301151	0.146388
649	3708-62_1	P01023	A2M	a2-Macroglobulin	0.0312191	0.219546	1	0.00213114	2.40299e-08	0.0606306	0.432725	1	-0.480917	0.275527	0.0149653	0.169303	1	-0.364004	0.170197	0.0769206	0.446758	1	-0.352692	0.228768	0.0264912	0.294813	1	-0.333405	0.190542
373	3050-7_2	P04275	VWF	vWF	0.0321229	0.224687	1	0.308724	0.348072	0.0193335	0.258944	1	0.720039	0.308889	0.0279606	0.252616	1	0.411702	0.185892	0.13713	0.528807	1	0.371403	0.24879	0.675611	0.913407	1	-0.0289121	0.208085
1074	5122-92_2	Q9H2E6	SEMA6A	Semaphorin-6A	0.0324827	0.225905	1	0.790501	4.7936e-36	0.843393	0.980265	1	-0.0567438	0.0844387	0.875928	0.967051	1	-0.105619	0.0520718	0.086179	0.472275	1	-0.209739	0.06994	0.0583726	0.44411	1	-0.119028	0.0583943
870	4541-49_2	Q4KMG0	CDON	CDON	0.0326442	0.225905	1	1.33342e-07	0.0072769	0.254402	0.713213	1	-0.257444	0.261675	0.293575	0.66565	1	-0.170249	0.16164	0.00161511	0.0477559	1	-0.649314	0.217266	0.298841	0.75251	1	-0.188527	0.180962
671	3805-16_2	Q9NQ30	ESM1	Endocan	0.0334729	0.230203	1	0.0298152	0.902323	0.0138852	0.225808	1	0.732714	0.301199	0.0813459	0.418304	1	-0.263406	0.186055	0.660904	0.891598	1	-0.060252	0.250083	0.808748	0.950937	1	0.0418629	0.208296
609	3600-2_3	Q13231	CHIT1	Chitotriosidase-1	0.0338165	0.230203	1	0.000354854	0.584392	0.785717	0.969847	1	-0.00496246	0.307416	0.116881	0.484274	1	0.261934	0.189895	0.0849708	0.472275	1	0.389401	0.255245	0.00437149	0.118486	1	0.571828	0.212594
521	3394-81_2	P53350	PLK1	PLK-1	0.0341811	0.230203	1	0.72157	0.0834776	0.368507	0.795008	1	-0.214165	0.287295	0.769339	0.928487	1	0.0506806	0.172583	0.535985	0.837822	1	0.102662	0.231398	0.00294317	0.107528	1	0.582309	0.193292
293	2888-49_2	P10643	C7	C7	0.0345132	0.230203	1	0.752204	0.000343796	0.00125902	0.071217	1	-0.900428	0.29635	0.733196	0.916896	1	-0.0623886	0.182754	0.862191	0.972782	1	0.0188608	0.245465	0.772751	0.944164	1	-0.0592681	0.204943
917	4831-4_2	P14151	SELL	sL-Selectin	0.0345159	0.230203	1	0.00344526	0.107206	0.821208	0.976592	1	-0.0349121	0.301568	0.0014523	0.0510662	1	-0.570728	0.186282	0.484611	0.813676	1	-0.127429	0.250389	0.432563	0.817855	1	-0.0911893	0.20855
372	3049-61_2	P07477	PRSS1	Trypsin	0.0345866	0.230203	1	0.0174135	0.75696	0.694697	0.946637	1	-0.115445	0.293688	0.0895999	0.429196	1	-0.280554	0.176597	0.728696	0.919528	1	-0.0823008	0.236922	0.00207854	0.107528	1	-0.616936	0.197609
595	3522-57_1	P01282	VIP	Vasoactive Intestinal Peptide	0.0346761	0.230203	1	0.229563	9.72628e-11	0.467681	0.841419	1	-0.13892	0.173133	0.0911689	0.429196	1	0.200934	0.106946	0.353368	0.745356	1	0.296299	0.143751	0.021057	0.265326	1	0.29845	0.119731
1167	5456-59_2	Q96KN2	CNDP1	CNDP1	0.0346809	0.230203	1	0.665301	0.0545639	0.0247507	0.300613	1	0.694482	0.306838	0.75258	0.924013	1	0.0122749	0.189221	0.124702	0.523065	1	0.391948	0.254152	0.0197392	0.256807	1	0.456505	0.212196
919	4834-61_2	P29317	EPHA2	Epithelial cell kinase	0.0351276	0.231985	1	0.000980076	9.7521e-05	0.0109726	0.198269	1	0.41238	0.156647	0.0174513	0.190322	1	0.27168	0.0967629	0.488082	0.813676	1	0.110186	0.130063	0.392122	0.814121	1	0.150645	0.10833
110	2358-19_2	P35916	FLT4	VEGF sR3	0.03589	0.235823	1	0.405084	2.67995e-05	0.566787	0.902282	1	0.161886	0.282128	0.00523603	0.106999	1	-0.374276	0.174275	0.0752217	0.442352	1	-0.300137	0.234249	0.313595	0.76345	1	-0.0533719	0.195107
463	3303-23_2	Q15828	CST6	Cystatin M	0.0362772	0.237169	1	0.008395	0.0141246	0.00285002	0.120601	1	-0.880867	0.292465	0.40471	0.753351	1	-0.108278	0.18066	0.767886	0.937605	1	0.0458864	0.242831	0.533953	0.875109	1	0.0963717	0.202255
1075	5124-69_3	Q9UMF0	ICAM5	sICAM-5	0.0374934	0.243894	1	0.640751	0.0274324	0.00687411	0.175357	1	-0.781122	0.297614	0.740862	0.921473	1	0.0355343	0.18384	0.0985789	0.489534	1	0.354993	0.247107	0.43022	0.817855	1	-0.082566	0.205816
784	4238-4_2	Q9HAP6	LIN7B	LIN7B	0.0382985	0.24718	1	0.860351	0.872518	0.0352419	0.332244	1	-0.514816	0.309861	0.268792	0.654397	1	0.211935	0.191086	0.717524	0.917231	1	0.0929896	0.256656	0.0651081	0.446081	1	0.203752	0.214287
1241	6647-55_3	P0CG48	UBC	PolyUbiquitin K63	0.0383784	0.24718	1	0.0239186	0.76211	0.733634	0.962156	1	-0.105149	0.252488	0.0114179	0.147561	1	0.398454	0.155965	0.910378	0.992556	1	-0.0513713	0.209639	0.0454167	0.38729	1	0.355098	0.174609
337	2988-57_2	Q9Y6W8	ICOS	ICOS	0.0386326	0.247591	1	0.856687	0.217232	0.557965	0.901754	1	-0.114132	0.266109	0.180918	0.585413	1	0.159454	0.164104	0.416486	0.772392	1	-0.137075	0.220416	0.0053071	0.130274	1	0.435648	0.18403
790	4254-6_2	Q8IVD9	NUDCD3	NUDC3	0.0389554	0.248436	1	0.909978	0.00867243	0.432889	0.824581	1	-0.169488	0.243655	0.354321	0.724689	1	-0.0987547	0.150258	0.434722	0.785518	1	-0.128909	0.201818	0.0117638	0.196164	1	0.428059	0.168502
602	3583-54_4	P15289	ARSA	Arylsulfatase A	0.0396638	0.251416	1	0.237937	0.0212137	0.00356565	0.132445	1	0.775795	0.260289	0.379879	0.73661	1	0.162733	0.160784	0.595275	0.866767	1	0.119972	0.216116	0.09935	0.512914	1	0.33989	0.180004
561	3461-58_1	Q96GW7	BCAN	PGCB	0.0398092	0.251416	1	0.019114	0.0104339	0.928019	0.983988	1	0.0276858	0.288124	0.198657	0.6004	1	-0.334217	0.177978	0.172566	0.579927	1	-0.327553	0.239227	0.00431262	0.118486	1	-0.583886	0.199254
442	3220-40_2	P07949	RET	RET	0.0404338	0.254127	1	0.000411661	0.993032	0.610426	0.921287	1	-0.138677	0.288482	0.0173902	0.190322	1	-0.337682	0.1782	0.0127911	0.168094	1	-0.444148	0.239525	0.500723	0.85415	1	0.0447394	0.199501
1102	5236-2_3	P20393	NR1D1	NR1D1	0.0410449	0.255766	1	0.582796	0.114461	0.00296635	0.120601	1	0.796155	0.273635	0.64778	0.875773	1	-0.0381624	0.168746	0.748436	0.931784	1	0.0500814	0.22665	0.65923	0.913407	1	0.08358	0.189234
353	3024-18_2	P08697	SERPINF2	a2-Antiplasmin	0.0410877	0.255766	1	0.00687931	0.433086	0.0222714	0.281312	1	-0.658285	0.28563	0.0827615	0.418884	1	-0.299559	0.171752	0.0366796	0.316027	1	-0.484863	0.230421	0.165457	0.617431	1	-0.267589	0.192188
113	2421-7_3	P23560	BDNF	BDNF	0.0414175	0.256591	1	0.239728	0.0320534	0.00921589	0.188904	1	0.668705	0.271448	0.0442097	0.316026	1	0.312419	0.167677	0.417252	0.772392	1	0.133746	0.225381	0.0984803	0.511838	1	0.263629	0.187721
581	3497-13_2	P01563	IFNA2	IFN-aA	0.04186	0.257183	1	0.967809	0.322604	0.256586	0.713288	1	-0.294837	0.29131	0.145221	0.544762	1	0.246822	0.174995	0.0120032	0.162066	1	0.560009	0.234632	0.724863	0.932308	1	-0.0508211	0.195994
307	2942-50_2	P99999	CYCS	Cytochrome c	0.0419084	0.257183	1	0.427607	0.0891133	0.0162725	0.241632	1	-0.497445	0.205168	0.89773	0.973289	1	-0.0346434	0.126735	0.110923	0.503875	1	-0.309172	0.170349	0.268746	0.725392	1	-0.263025	0.141885
785	4240-31_2	P14618	PKM2	M2-PK	0.0430144	0.262731	1	0.696239	0.039999	0.0437316	0.36471	1	-0.472725	0.193283	0.119959	0.490062	1	-0.328213	0.119393	0.0710326	0.435912	1	-0.396176	0.160481	0.0211899	0.265326	1	-0.52889	0.133665
116	2436-49_4	Q9H2A7	CXCL16	CXCL16, soluble	0.0433517	0.263019	1	0.117633	0.000302056	0.0137075	0.22574	1	0.588522	0.281256	0.0209208	0.214314	1	0.404633	0.173735	0.632105	0.878953	1	0.0953958	0.233524	0.0452513	0.38729	1	0.392068	0.194503
695	3848-14_2	P04406	GAPDH	GAPDH, liver	0.0434659	0.263019	1	0.503671	2.5024e-26	0.148992	0.607014	1	-0.174072	0.120132	0.549539	0.826329	1	-0.0444149	0.0740832	0.111018	0.503875	1	0.15932	0.0995045	0.0554699	0.438192	1	-0.160098	0.0830783
616	3611-70_4	P42892	ECE1	Endothelin-converting enzyme 1	0.043734	0.263417	1	0.968681	0.442251	0.157545	0.612781	1	-0.415312	0.292678	0.186528	0.592126	1	-0.239281	0.180489	0.720889	0.919209	1	-0.0867401	0.242424	0.00309909	0.107528	1	-0.512585	0.202404
153	2617-56_35	P21860	ERBB3	ERBB3	0.0444775	0.26666	1	0.230022	2.34545e-10	0.0109213	0.198269	1	-0.631549	0.248436	0.0395369	0.309293	1	-0.318126	0.153462	0.35747	0.745356	1	-0.177215	0.206274	0.620406	0.911803	1	-0.00692322	0.171807
258	2826-53_2	Q92838	EDA	EDA	0.0456253	0.267392	1	0.0152219	0.0965552	0.019228	0.258944	1	-0.445182	0.188523	0.0319254	0.2769	1	-0.307983	0.116453	0.0989689	0.489534	1	-0.261736	0.156529	0.56672	0.889443	1	-0.163044	0.130374
623	3623-84_4	O95711	LY86	LY86	0.0457419	0.267392	1	0.466263	0.976357	0.904987	0.983988	1	-0.0126339	0.265416	0.541081	0.823656	1	0.0976229	0.15944	0.00700663	0.124872	1	-0.582793	0.213777	0.429942	0.817855	1	0.137572	0.178572
804	4301-58_2	P04183	TK1	Thymidine kinase	0.0457566	0.267392	1	0.774266	0.540288	0.818024	0.97611	1	-0.0307378	0.287073	0.337123	0.716919	1	0.149279	0.177033	0.361346	0.745356	1	0.177802	0.23778	0.00284455	0.107528	1	0.555175	0.198528
166	2635-61_2	Q6UX15	LAYN	Layilin	0.0458246	0.267392	1	0.00343546	0.00254679	0.00786837	0.179592	1	0.577788	0.213341	0.212851	0.607279	1	0.189722	0.131784	0.783867	0.944204	1	-0.103861	0.177135	0.217984	0.665936	1	0.215608	0.147537
1031	5063-12_2	Q9BZW8	CD244	CD244	0.0459615	0.267392	1	0.871056	0.00392099	0.012284	0.215967	1	0.701161	0.294862	0.222692	0.621038	1	-0.21709	0.17745	0.655733	0.890509	1	0.0553259	0.237492	0.380525	0.80243	1	0.152174	0.198635
207	2730-58_2	Q29983	MICA	MICA	0.0460174	0.267392	1	0.204855	0.00603785	0.00565473	0.153267	1	-0.736286	0.26797	0.831498	0.958827	1	0.00646812	0.165529	0.141315	0.536849	1	-0.305407	0.222493	0.763709	0.943888	1	0.0516772	0.185316
1248	7640-29_3	Q9NZR2	LRP1B	LRP1B	0.0460383	0.267392	1	0.0082476	0.0355551	0.364897	0.795008	1	-0.225699	0.305361	0.00382431	0.0956814	1	-0.523811	0.183965	0.113478	0.503875	1	-0.320003	0.246306	0.592261	0.898125	1	-0.0759182	0.205723
770	4187-49_2	P52209	PGD	6-Phosphogluconate dehydrogenase	0.0464108	0.268215	1	0.0762504	8.96039e-14	0.104785	0.520328	1	-0.255429	0.156709	0.0220231	0.2204	1	-0.279226	0.0968015	0.514858	0.831054	1	0.108042	0.130115	0.284237	0.740492	1	-0.206348	0.108373
704	3865-53_1	O75582	RPS6KA5	RSK-like protein kinase	0.0466892	0.268215	1	0.141059	3.15125e-14	0.0429301	0.360336	1	-0.313606	0.153864	0.349088	0.724689	1	0.107733	0.0950436	0.102879	0.489534	1	0.353151	0.127752	0.984678	0.994889	1	0.00204621	0.106405
1294	9202-309_3	P48047	ATP5O	ATPO	0.0467984	0.268215	1	0.957585	0.337369	0.659248	0.935313	1	-0.114443	0.259124	0.145819	0.544762	1	-0.233775	0.160064	0.00421545	0.0945568	1	-0.623271	0.215148	0.0886473	0.497491	1	-0.306689	0.179198
873	4544-4_3	P02775	PPBP	CTAP-III	0.0473656	0.270275	1	0.385019	0.127245	0.0197044	0.258944	1	0.563606	0.269051	0.0713516	0.388137	1	0.253422	0.166196	0.153127	0.54283	1	0.300633	0.22339	0.0411012	0.373935	1	0.328307	0.186063
814	4336-2_1	P0DJI8	SAA1	SAA	0.0480803	0.273155	1	0.538285	0.0124217	0.160318	0.615261	1	0.346876	0.309998	0.00614287	0.113291	1	0.516027	0.186221	0.116717	0.507856	1	0.24296	0.249684	0.0491327	0.404568	1	0.412988	0.208566
1091	5201-50_4	O76083	PDE9A	PDE9A	0.0485043	0.274061	1	0.043296	0.0695633	0.0983343	0.503763	1	0.446506	0.2826	0.0237842	0.234419	1	0.397855	0.174566	0.0261916	0.268309	1	0.501855	0.234641	0.0600647	0.445678	1	0.369707	0.195433
952	4920-10_1	P61626	LYZ	Lysozyme	0.0488083	0.274061	1	0.212737	0.496118	0.278877	0.741961	1	-0.285282	0.282596	0.00733802	0.120845	1	-0.416878	0.174272	0.19593	0.612383	1	-0.166554	0.234072	0.0403537	0.369719	1	-0.275431	0.195431
249	2805-6_2	Q9BYF1	ACE2	ACE2	0.0488718	0.274061	1	0.531657	4.2226e-06	0.0707292	0.460093	1	-0.450071	0.247629	0.121438	0.490062	1	0.23856	0.152964	0.285251	0.691671	1	0.358177	0.205604	0.203614	0.655228	1	0.218472	0.171249
87	14136-234_3	Q9NPY3	CD93	C1QR1	0.0493056	0.275307	1	0.231476	0.0361472	0.72803	0.960792	1	0.0503115	0.279798	0.199826	0.6004	1	0.222365	0.172835	0.0136361	0.177406	1	-0.502953	0.232314	0.514457	0.862511	1	0.0306477	0.193496
539	3422-4_2	P06493 P14635	CDC2 CCNB1	CDK1/cyclin B	0.0498923	0.276513	1	0.00479266	0.00516165	0.542634	0.886893	1	-0.102546	0.227772	0.36953	0.731749	1	-0.102829	0.140698	0.497186	0.817619	1	0.128646	0.189118	0.0110084	0.188447	1	0.332056	0.157517
991	4994-178_1	P61978	HNRNPK	hnRNP K	0.0499467	0.276513	1	0.560207	0.0437122	0.568357	0.902282	1	0.152032	0.269532	0.0153177	0.171796	1	-0.314615	0.166493	0.0657432	0.419686	1	-0.284985	0.223518	0.108408	0.534236	1	-0.198069	0.18658
1222	5885-55_3	Q15056	EIF4H	eIF-4H	0.0518853	0.286029	1	0.804851	5.18177e-30	0.775157	0.964129	1	-0.305486	0.13034	0.0536186	0.351695	1	-0.167588	0.0805128	0.697714	0.90999	1	-0.461108	0.10822	0.610538	0.910906	1	-0.0459843	0.0901372
346	3003-29_2	O14931	NCR3	NKp30	0.0524353	0.287841	1	0.223585	0.0305293	0.00855004	0.188536	1	-0.755132	0.293357	0.334118	0.713773	1	0.175474	0.181211	0.74802	0.931784	1	0.0778909	0.243572	0.428041	0.817855	1	0.161135	0.202872
1059	5103-30_3	Q8TD46	CD200R1	MO2R1	0.0539187	0.29474	1	0.909208	4.49134e-09	0.657803	0.935313	1	-0.105387	0.237548	0.00953435	0.134308	1	-0.394842	0.142699	0.0397236	0.331285	1	-0.396218	0.19133	0.156597	0.617431	1	-0.265536	0.159822
955	4924-32_1	P03956	MMP1	MMP-1	0.0548156	0.29839	1	0.00565735	0.0777387	0.0190394	0.258944	1	0.661383	0.294083	0.351206	0.724689	1	0.148122	0.181659	0.0259284	0.267721	1	0.544039	0.244174	0.193669	0.642866	1	0.265294	0.203374
944	4910-21_1	P04054	PLA2G1B	GIB	0.0558739	0.302883	1	0.126067	0.0106394	0.349828	0.790651	1	-0.237733	0.235884	0.0050709	0.106999	1	-0.496983	0.145709	0.10423	0.492688	1	-0.319747	0.195853	0.135407	0.589809	1	-0.349901	0.163127
159	2624-31_2	P06788	Human-virus	HPV E7 Type18	0.0561661	0.303204	1	0.305864	0.940313	0.031787	0.328854	1	-0.650659	0.310735	0.0248092	0.237329	1	-0.407287	0.187003	0.216881	0.625048	1	-0.295333	0.250277	0.0726178	0.471623	1	-0.370686	0.209328
452	3285-23_2	P00736	C1R	C1r	0.0575272	0.306687	1	0.899237	0.189701	0.0535489	0.414685	1	0.544532	0.299164	0.410379	0.759463	1	-0.0762373	0.184489	0.708341	0.915537	1	-0.0928363	0.247795	0.0525875	0.424946	1	-0.332584	0.206889
467	3311-27_1	O75015	FCGR3B	FCG3B	0.0575677	0.306687	1	0.226677	0.221761	0.198586	0.6704	1	-0.401871	0.311511	0.00392435	0.0963317	1	-0.547368	0.18747	0.734452	0.924103	1	-0.0852326	0.250902	0.395715	0.81427	1	-0.178629	0.209851
96	14153-8_3	P52797	EFNA3	Ephrin-A3	0.0579132	0.306687	1	0.823277	0.152133	0.463875	0.841419	1	-0.177806	0.261781	0.105486	0.455939	1	-0.263024	0.161705	0.0278316	0.276548	1	-0.381011	0.21709	0.0156774	0.226036	1	-0.44185	0.181215
492	3347-9_2	P25098	ADRBK1	BARK1	0.0583877	0.306687	1	0.885773	0.728821	0.0342044	0.330973	1	-0.564819	0.224806	0.0436598	0.316026	1	-0.463688	0.138866	0.101492	0.489534	1	-0.781699	0.186655	0.0824383	0.486842	1	-0.627657	0.155465
59	13119-26_3	Q9UK55	SERPINA10	protein Z inhibitor	0.0585894	0.306687	1	0.282476	0.0972058	0.109689	0.532385	1	0.484824	0.301665	0.167917	0.57457	1	0.257512	0.186032	0.00754218	0.12911	1	0.674883	0.249867	0.534758	0.875119	1	0.12974	0.208619
209	2732-58_3	Q9H9S0	NANOG	NANOG	0.0586102	0.306687	1	0.00860952	0.301007	0.440221	0.826756	1	0.158128	0.259962	0.0045216	0.102948	1	0.422872	0.156317	0.121511	0.518314	1	0.200914	0.209714	0.0914381	0.501	1	0.257565	0.174916
358	3030-3_2	Q9H2X3	CLEC4M	DC-SIGNR	0.0586829	0.306687	1	0.526381	0.000187031	0.00523441	0.153267	1	-0.773214	0.278325	0.247997	0.636379	1	-0.149996	0.171925	0.154637	0.544301	1	-0.292485	0.231091	0.61679	0.911701	1	-0.0204789	0.192477
446	3234-23_2	Q76M96	CCDC80	URB	0.0590006	0.306687	1	0.0901151	0.143414	0.602566	0.914748	1	-0.112378	0.2894	0.211725	0.607279	1	-0.115628	0.178766	0.0578924	0.390259	1	-0.381421	0.240286	0.0858604	0.491776	1	0.335801	0.200136
99	14158-17_3	P08758	ANXA5	Annexin V	0.0590656	0.306687	1	0.596946	0.0642166	0.117973	0.546205	1	-0.450233	0.286696	0.0126486	0.152007	1	-0.434322	0.172536	0.0824694	0.461475	1	-0.403111	0.230915	0.639955	0.913407	1	-0.0904851	0.193134
650	3709-4_2	P24298	GPT	ALT	0.0591686	0.306687	1	0.647693	0.000364358	0.00555533	0.153267	1	-0.72332	0.294716	0.7269	0.916896	1	-0.0635695	0.181746	0.17356	0.580466	1	-0.316449	0.244111	0.699791	0.925787	1	-0.0350001	0.203813
146	2607-54_2	O75462 Q9UBD9	CRLF1 CLCF1	CLF-1/CLC Complex	0.0594771	0.307062	1	0.736481	0.0168695	0.05899	0.428749	1	-0.537377	0.285395	0.0755945	0.394974	1	0.281455	0.171442	0.415871	0.772392	1	0.187432	0.229868	0.231376	0.68	1	0.203495	0.192014
479	3325-2_2	O00339	MATN2	MATN2	0.0604125	0.310659	1	0.234186	0.0113397	0.219926	0.690384	1	-0.358327	0.291138	0.0253455	0.240551	1	-0.394185	0.174891	0.0949175	0.484265	1	-0.393569	0.234494	0.0340554	0.323402	1	-0.418167	0.195878
329	2976-58_2	Q02413	DSG1	Desmoglein-1	0.0608909	0.311886	1	0.721378	3.45537e-05	0.0349848	0.332244	1	-0.534798	0.251808	0.244587	0.636379	1	-0.181255	0.155286	0.22787	0.642578	1	-0.252328	0.208571	0.016616	0.232446	1	-0.420831	0.17414
1287	9188-119_3	Q07325	CXCL9	MIG	0.0622289	0.317489	1	0.0220888	0.0570099	0.0466527	0.379345	1	-0.568869	0.264125	0.172971	0.578399	1	-0.271667	0.163154	0.327715	0.732387	1	0.243998	0.219301	0.608529	0.910474	1	-0.187314	0.182657
281	2859-69_2	Q9BY41	HDAC8	HDAC8	0.0625205	0.317617	1	0.0442148	0.398328	0.0367001	0.333901	1	-0.595025	0.282805	0.0934986	0.429196	1	-0.286663	0.170053	0.0336938	0.303046	1	-0.488066	0.228142	0.359422	0.794495	1	-0.150433	0.190287
150	2614-28_2	P52798	EFNA4	Ephrin-A4	0.0627421	0.317617	1	0.000823596	0.0965114	0.0612001	0.432725	1	0.354824	0.187491	0.100175	0.444715	1	0.226173	0.115816	0.0340082	0.303046	1	0.389701	0.155672	0.889133	0.973705	1	0.0626731	0.12966
268	2838-53_1	Q9ULZ9	MMP17	MMP-17	0.0636692	0.321061	1	0.53429	0.0680286	0.70704	0.95421	1	-0.0696461	0.292367	0.109927	0.468902	1	-0.201948	0.17563	0.00700633	0.124872	1	-0.590839	0.235483	0.107447	0.531516	1	-0.215245	0.196704
619	3616-3_5	P15586	GNS	GNS	0.0639396	0.321179	1	0.710072	1.04537e-08	0.03628	0.333901	1	0.457602	0.211658	0.555624	0.827799	1	0.106472	0.130526	0.416263	0.772392	1	-0.289844	0.175315	0.673505	0.913407	1	0.108266	0.146374
265	2835-1_4	P12956	XRCC6	Ku70	0.0642529	0.321511	1	0.738206	6.16613e-05	0.143845	0.595735	1	-0.349081	0.237835	0.949502	0.989661	1	-0.0827906	0.146914	0.483026	0.813676	1	-0.457886	0.197473	0.240744	0.693716	1	0.206767	0.164476
1174	5465-32_3	O60243	HS6ST1	H6ST1	0.0653291	0.325644	1	0.381301	1.10444e-08	0.211692	0.690174	1	0.339183	0.246934	0.0403299	0.309293	1	-0.315094	0.152535	0.218883	0.62724	1	-0.274291	0.205028	0.877667	0.972448	1	0.0263217	0.170768
1100	5230-99_3	P04035	HMGCR	HMGR	0.0655981	0.325737	1	0.0237241	0.289277	0.532185	0.878489	1	0.159477	0.291905	0.00702346	0.117148	1	-0.245909	0.180314	0.35049	0.745356	1	-0.0788648	0.242366	0.284941	0.740492	1	-0.0974954	0.201868
13	10364-6_3	Q15796	SMAD2	SMAD2	0.0667075	0.329986	1	0.879554	3.47289e-09	0.424886	0.818928	1	0.1303	0.162934	0.217609	0.615455	1	-0.124505	0.100646	0.112575	0.503875	1	0.215665	0.135282	0.126885	0.570172	1	-0.172767	0.112677
26	11098-1_3	O00764	PDXK	PDXK	0.0671444	0.33089	1	0.640284	6.86185e-06	0.952961	0.99145	1	-0.0841312	0.18346	0.543297	0.824772	1	0.090047	0.113136	0.952478	0.992927	1	-0.122444	0.151958	0.0168128	0.232696	1	0.355338	0.126873
552	3446-7_2	Q13478	IL18R1	IL-18 Ra	0.0677357	0.332544	1	0.174242	0.926782	0.0937038	0.503763	1	0.454104	0.287047	0.0125658	0.152007	1	0.33454	0.177313	0.0754054	0.442352	1	0.419839	0.238333	0.260146	0.711623	1	0.0855144	0.198508
992	4995-16_1	P15428	HPGD	HPG-	0.0684575	0.333913	1	0.167014	0.93518	0.502631	0.853178	1	-0.182305	0.280567	0.275686	0.656633	1	-0.18947	0.17331	0.0434949	0.342951	1	-0.47351	0.232953	0.0946614	0.501	1	0.253752	0.194027
667	3799-11_2	P07451	CA3	Carbonic anhydrase III	0.0685279	0.333913	1	0.289128	9.24991e-11	0.978515	0.995885	1	-0.0062074	0.230184	0.180054	0.585413	1	0.191328	0.142188	0.0104536	0.159948	1	0.611868	0.19112	0.737918	0.936617	1	-0.104185	0.159185
628	3630-27_4	Q8N126	CADM3	Nectin-like protein 1	0.0692237	0.334779	1	0.302805	1.78541e-09	0.613393	0.921287	1	-0.179189	0.250241	0.226566	0.621127	1	-0.236372	0.150324	0.00591447	0.11571	1	-0.561101	0.201554	0.273794	0.728438	1	-0.217196	0.168362
484	3332-57_1	Q6ZVN8	HFE2	RGM-C	0.0695098	0.334779	1	0.888916	0.276028	0.00753517	0.179592	1	0.775653	0.298029	0.141058	0.53817	1	0.221408	0.183789	0.246812	0.655312	1	0.237277	0.246855	0.229821	0.68	1	0.165853	0.206104
466	3310-62_1	P31994	FCGR2B	FCG2B	0.069733	0.334779	1	0.670271	0.255097	0.286988	0.749951	1	-0.336872	0.315501	0.111926	0.470806	1	0.209391	0.189871	0.64887	0.888611	1	-0.0711638	0.254116	0.0159841	0.226036	1	0.383469	0.212539
694	3847-56_2	O95571	ETHE1	ETHE1	0.0697349	0.334779	1	0.0967953	0.0285996	0.428273	0.821075	1	-0.161385	0.230819	0.271646	0.654467	1	0.132226	0.14258	0.0075079	0.12911	1	0.489885	0.191647	0.593136	0.898125	1	-0.00518349	0.159624
752	4148-49_2	Q13219	PAPPA	PAPP-A	0.0704408	0.336925	1	0.734312	0.0904706	0.055869	0.420148	1	0.526929	0.296854	0.0922468	0.429196	1	0.180112	0.178649	0.0337989	0.303046	1	0.296944	0.239097	0.0968048	0.509891	1	0.202692	0.199977
280	2858-29_2	O14929	HAT1	Hat1	0.0708066	0.337434	1	0.517898	7.91766e-07	0.978911	0.995885	1	0.0286376	0.18216	0.12681	0.50146	1	0.19636	0.112335	0.630671	0.878953	1	0.139605	0.150882	0.00497483	0.124466	1	0.410498	0.125974
57	13117-232_3	Q9Y259	CHKB	CHKB	0.0715296	0.339635	1	0.158748	0.468938	0.648123	0.92732	1	-0.112623	0.288479	0.465561	0.799061	1	-0.125492	0.173465	0.0043404	0.0957094	1	-0.671898	0.23272	0.83751	0.969076	1	0.0132444	0.194105
979	4982-54_1	P19957	PI3	Elafin	0.0719371	0.339687	1	0.00192458	0.093019	0.349167	0.790651	1	0.236611	0.302886	0.121547	0.490062	1	0.290999	0.187097	0.0527443	0.375648	1	0.436026	0.251484	0.00639519	0.145717	1	0.554613	0.209462
779	4224-7_2	O60506	SYNCRIP	HNRPQ	0.0720626	0.339687	1	0.43001	0.654401	0.00539394	0.153267	1	-0.816076	0.289916	0.441054	0.775421	1	-0.138259	0.179084	0.655702	0.890509	1	0.0586727	0.240422	0.412908	0.817855	1	-0.164685	0.200691
903	4721-54_2	Q07654	TFF3	TFF3	0.0723364	0.339719	1	6.7088e-06	0.00178616	0.048384	0.386181	1	0.45783	0.230423	0.884042	0.967051	1	0.0661723	0.142335	0.0269778	0.272078	1	0.455329	0.191318	0.59283	0.898125	1	0.147797	0.15935
795	4272-46_2	P06744	GPI	PHI	0.0725917	0.339719	1	0.589841	0.823491	0.00451017	0.150455	1	-0.622186	0.256827	0.731639	0.916896	1	-0.0544866	0.158645	0.588167	0.866767	1	-0.0948916	0.212981	0.25339	0.698508	1	-0.203676	0.177785
697	3853-56_1	P40925	MDH1	MDHC	0.0730849	0.340801	1	0.506244	1.04118e-20	0.178464	0.644731	1	-0.221217	0.163801	0.137598	0.536522	1	0.150623	0.101013	0.523572	0.835787	1	0.252541	0.135676	0.805159	0.950937	1	-0.0425024	0.113278
875	4546-27_3	Q9UHX3	ADGRE2	EMR2	0.0742797	0.344081	1	0.0641208	0.103147	0.157154	0.612781	1	-0.37135	0.289969	0.0327784	0.277605	1	-0.348633	0.179117	0.0207787	0.229094	1	-0.468924	0.240758	0.615446	0.911701	1	-0.0216332	0.200529
853	4479-14_2	P05155	SERPING1	C1-Esterase Inhibitor	0.0743382	0.344081	1	0.6489	0.486124	0.661669	0.936704	1	-0.0914985	0.284472	0.00659202	0.115895	1	0.48194	0.175429	0.629626	0.878953	1	0.0661982	0.235626	0.371005	0.80243	1	0.162253	0.196729
711	3875-62_1	Q99856	ARID3A	ARI3A	0.074741	0.344081	1	0.697094	0.00213523	0.358181	0.791263	1	-0.195954	0.212742	0.931086	0.986738	1	0.0495964	0.131194	0.162102	0.560892	1	0.422401	0.176213	0.0869396	0.491776	1	0.288988	0.147124
672	3806-55_1	P54756	EPHA5	EphA5	0.0748462	0.344081	1	0.364558	7.06964e-09	0.884535	0.983988	1	-0.0778239	0.206487	0.0487725	0.330964	1	-0.311051	0.12755	0.0278461	0.276548	1	-0.380032	0.171444	0.74328	0.940258	1	-0.0839207	0.142797
167	2636-10_2	P36941	LTBR	Lymphotoxin b R	0.0768242	0.347822	1	0.393598	2.31898e-11	0.0457303	0.374986	1	-0.403754	0.20075	0.387402	0.736857	1	-0.138762	0.124006	0.148036	0.54283	1	0.252426	0.166681	0.409465	0.817855	1	-0.150199	0.13883
598	3538-26_1	P20711	DDC	dopa decarboxylase	0.0768575	0.347822	1	0.0882485	0.461579	0.0967506	0.503763	1	-0.441578	0.306289	0.777463	0.933512	1	-0.0521695	0.184327	0.582707	0.864426	1	-0.135775	0.246696	0.0447357	0.38729	1	0.40891	0.206333
335	2986-49_2	P19876 P19875	CXCL3 CXCL2	Gro-b/g	0.0770127	0.347822	1	0.121163	0.533982	0.254855	0.713213	1	0.211099	0.241209	0.334712	0.713869	1	0.0520851	0.148998	0.707075	0.915328	1	0.0753748	0.200274	0.00553334	0.133312	1	0.385778	0.166809
1298	9212-22_3	Q9UBX1	CTSF	CATF	0.0770133	0.347822	1	0.132306	0.12219	0.0260311	0.305103	1	-0.676332	0.303807	0.173613	0.578399	1	-0.208923	0.187665	0.55387	0.852104	1	-0.102877	0.252248	0.273538	0.728438	1	0.230722	0.210099
286	2870-29_2	P63000	RAC1	RAC1	0.0770958	0.347822	1	0.504271	8.92944e-15	0.334065	0.783098	1	-0.122639	0.126635	0.0516318	0.340979	1	-0.153214	0.0782239	0.668291	0.891598	1	0.0451244	0.105144	0.0287846	0.304195	1	-0.192958	0.0875747
165	2634-2_2	P31785	IL2RG	IL-2 sRg	0.0772642	0.347822	1	0.18132	6.022e-16	0.691018	0.946637	1	-0.0560131	0.140706	0.317204	0.690104	1	0.0871668	0.0869158	0.121031	0.518314	1	0.365453	0.116827	0.771471	0.944164	1	0.0283033	0.0973055
1010	5016-61_2	Q99497	PARK7	PARK7	0.0778362	0.349161	1	0.192468	0.00301603	0.123994	0.558189	1	0.410888	0.265923	0.379109	0.73661	1	-0.160921	0.164264	0.941465	0.992617	1	-0.0388449	0.220794	0.0697122	0.458059	1	0.379405	0.1839
270	2841-13_2	Q92765	FRZB	sFRP-3	0.0780982	0.349161	1	0.392723	0.865432	0.0374733	0.333901	1	-0.537458	0.265054	0.0193065	0.200942	1	-0.362321	0.163727	0.823835	0.957828	1	-0.0341053	0.220072	0.556544	0.880959	1	-0.0858316	0.183299
960	4956-2_1	O14944	EREG	EPI	0.0787837	0.351019	1	0.414076	0.434384	0.0109702	0.198269	1	0.728383	0.283526	0.919879	0.983867	1	0.0850054	0.174845	0.145771	0.540307	1	0.370659	0.234843	0.347746	0.788926	1	0.264559	0.196075
426	3196-6_2	P10915	HAPLN1	HPLN1	0.0791585	0.351485	1	0.271579	0.123677	0.0276767	0.311806	1	0.640579	0.288703	0.0381258	0.303606	1	0.362773	0.173744	0.920868	0.992617	1	-0.0231302	0.232531	0.435764	0.817855	1	0.151895	0.194486
544	3434-34_1	P02751	FN1	FN1.3	0.0799287	0.353698	1	0.773055	0.113885	0.647831	0.92732	1	-0.134293	0.293536	0.684253	0.895934	1	0.0719483	0.176652	0.0157917	0.198917	1	-0.575797	0.236424	0.121427	0.570056	1	-0.293264	0.197742
1041	5082-51_3	Q9NP60	IL1RAPL2	IL-1 sR9	0.0806106	0.355112	1	0.0999759	0.111058	0.853378	0.980265	1	0.0512711	0.277051	0.0121915	0.152007	1	-0.421941	0.166731	0.0878482	0.472275	1	-0.382841	0.223146	0.39605	0.81427	1	-0.158755	0.186637
761	4157-2_1	P00734	F2	Thrombin	0.0809731	0.355112	1	0.00966938	2.2473e-09	0.878419	0.983497	1	-0.0700181	0.235958	0.0407166	0.309293	1	0.324923	0.145754	0.933022	0.992617	1	-0.287405	0.195914	0.246224	0.695782	1	0.199216	0.163178
215	2744-57_2	P01857	IGHG1 IGHG2 IGHG3 IGHG4 IGK@ IGL@	IgG	0.0810672	0.355112	1	0.48299	0.22781	0.458788	0.835971	1	-0.223628	0.313572	0.00923597	0.132044	1	-0.496298	0.18871	0.47507	0.813127	1	-0.180751	0.252562	0.0660531	0.446081	1	-0.388164	0.211239
756	4152-58_2	P03952	KLKB1	Prekallikrein	0.0824098	0.358887	1	0.672578	2.0881e-07	0.00929272	0.188904	1	-0.720978	0.289031	0.139541	0.537662	1	-0.188764	0.17824	0.488456	0.813676	1	-0.0882625	0.239402	0.185156	0.64186	1	-0.191096	0.199882
203	2715-25_2	P19235	EPOR	EPO-R	0.0824805	0.358887	1	0.416079	6.44203e-07	0.00511513	0.153267	1	-0.699972	0.240027	0.964124	0.991832	1	-0.0215399	0.148268	0.994543	0.999889	1	-0.00136493	0.199292	0.988153	0.995807	1	-0.00828123	0.165991
725	3902-21_2	P63208	SKP1	SKP1	0.0839696	0.364148	1	0.473424	4.10632e-12	0.511695	0.863254	1	0.14361	0.146053	0.176736	0.582112	1	0.118963	0.0877368	0.0918656	0.476164	1	0.3351	0.117637	0.457044	0.8254	1	0.0732314	0.0982648
362	3035-80_2	Q9UHD0	IL19	IL-19	0.0847513	0.366076	1	0.218641	0.665521	0.254325	0.713213	1	-0.327481	0.296737	0.421596	0.766057	1	-0.0798979	0.183298	0.00673698	0.124872	1	-0.46913	0.246378	0.331895	0.775778	1	-0.0569261	0.205209
1160	5404-53_3	O75509	TNFRSF21	DR6	0.0849768	0.366076	1	0.511115	0.0147278	0.0572202	0.422974	1	0.414995	0.262543	0.0776284	0.402369	1	0.28704	0.162177	0.592551	0.866767	1	0.116854	0.217988	0.0303961	0.304195	1	0.352276	0.181563
318	2961-1_2	P04070	PROC	Protein C	0.0865201	0.371494	1	0.554048	0.642043	0.398774	0.800398	1	-0.261836	0.309599	0.686932	0.895957	1	-0.0264408	0.190924	0.0108652	0.159948	1	0.599015	0.256439	0.364333	0.798848	1	0.0609619	0.214106
759	4155-3_2	P24821	TNC	Tenascin	0.0874568	0.373131	1	0.0357485	0.272194	0.566453	0.902282	1	-0.175962	0.306395	0.155702	0.559737	1	0.269776	0.189264	0.0569918	0.390244	1	0.487207	0.254397	0.0377497	0.350803	1	0.443345	0.211889
77	14124-6_3	O43921	EFNA2	Ephrin-A2	0.0874751	0.373131	1	0.605728	0.00328893	0.634929	0.92502	1	-0.211608	0.292827	0.019213	0.200942	1	-0.427196	0.180883	0.120918	0.518314	1	-0.378797	0.243132	0.901088	0.9767	1	0.0664819	0.202506
129	2515-14_3	O00451	GFRA2	GFRa-2	0.0885194	0.376352	1	0.174517	0.0143417	0.434078	0.824912	1	-0.216597	0.305423	0.00980726	0.134308	1	-0.478654	0.183472	0.314268	0.715769	1	-0.248208	0.245999	0.0836119	0.487798	1	-0.357394	0.205488
830	4423-77_2	Q07817	BCL2L1	BCL2-like 1 protein	0.0888755	0.376384	1	0.134816	5.03085e-06	0.0177817	0.251464	1	-0.559719	0.234078	0.230304	0.622923	1	-0.174015	0.144593	0.413513	0.772392	1	0.159281	0.194353	0.746926	0.940708	1	-0.0523138	0.161877
1018	5026-66_1	P23396	RPS3	RS3	0.0896627	0.376384	1	0.725062	0.0241891	0.170528	0.635412	1	-0.274512	0.199533	0.237414	0.626599	1	-0.146087	0.123254	0.0101796	0.159782	1	-0.430064	0.165671	0.884798	0.972448	1	-0.0544087	0.137988
541	3427-63_2	P68400	CSNK2A1	CSK21	0.0896815	0.376384	1	0.194964	0.177968	0.392648	0.798704	1	-0.207547	0.227666	0.444791	0.779883	1	-0.124426	0.140632	0.352013	0.745356	1	-0.194906	0.189029	0.0627288	0.445787	1	0.297926	0.157443
1132	5316-54_3	P00734	F2	Prothrombin	0.0896842	0.376384	1	0.17646	0.712616	0.196762	0.670126	1	-0.407867	0.314864	0.359007	0.724689	1	-0.173915	0.189144	0.439221	0.789213	1	0.0477406	0.253603	0.0103698	0.182312	1	-0.548459	0.21184
296	2891-1_3	P20273	CD22	CD22	0.0901311	0.377044	1	0.225286	0.0020011	0.0620612	0.43606	1	-0.450555	0.240042	0.232896	0.626599	1	-0.177157	0.14803	0.127581	0.523177	1	-0.304289	0.198825	0.419004	0.817855	1	0.134449	0.166003
989	4992-49_1	P28799	GRN	GRN	0.090578	0.377699	1	0.0501996	0.0818349	0.0326516	0.329378	1	0.581336	0.297988	0.20424	0.606659	1	0.234504	0.184071	0.080417	0.454251	1	0.365203	0.247417	0.0569546	0.44411	1	0.394723	0.206075
1111	5252-33_3	Q9HCR9	PDE11A	PDE11	0.0909532	0.378051	1	0.0444887	0.834245	0.646943	0.92732	1	0.0982325	0.288903	0.0397715	0.309293	1	-0.36224	0.17846	0.122924	0.519234	1	-0.371704	0.239874	0.246545	0.695782	1	0.140072	0.199792
1246	7628-40_3	Q96HD1	CRELD1	CREL1	0.0913491	0.378235	1	0.101148	0.630063	0.0888402	0.502527	1	0.409411	0.306075	0.227203	0.621127	1	0.15595	0.189066	0.0359717	0.311994	1	0.387263	0.254131	0.0598883	0.445678	1	0.242029	0.211667
490	3344-60_4	P01008	SERPINC1	Antithrombin III	0.0915788	0.378235	1	0.00484453	0.000600504	0.029145	0.313369	1	-0.655444	0.298153	0.479105	0.802894	1	-0.130608	0.184173	0.77783	0.940162	1	0.0699473	0.247554	0.0587508	0.444389	1	-0.392091	0.206189
287	2871-73_2	Q06609	RAD51	RAD51	0.0926827	0.38068	1	0.140031	0.00119536	0.0152885	0.23679	1	-0.608731	0.242671	0.287584	0.65987	1	-0.211556	0.149901	0.747111	0.931784	1	0.0650653	0.201487	0.213799	0.664008	1	-0.288506	0.16782
802	4294-16_2	Q9NYA1	SPHK1	Sphingosine kinase 1	0.0927559	0.38068	1	0.668417	0.103937	0.0580811	0.426912	1	-0.338531	0.169786	0.0683968	0.38111	1	-0.260617	0.104879	0.132267	0.526126	1	-0.217995	0.140972	0.618078	0.911701	1	-0.21623	0.117416
244	2789-26_2	P09237	MMP7	MMP-7	0.0936782	0.383256	1	2.05092e-05	0.0227411	0.572057	0.902282	1	-0.125603	0.257239	0.0734164	0.388271	1	-0.246057	0.15468	0.269319	0.685932	1	0.229906	0.207518	0.137721	0.589809	1	0.258008	0.173085
92	14147-50_3	P01579	IFNG	IFN-g	0.0941322	0.383906	1	0.0835355	4.34468e-06	0.99379	0.999694	1	-0.0138841	0.222725	0.010571	0.140713	1	-0.357774	0.13758	0.28979	0.694322	1	-0.214344	0.184927	0.0812356	0.484217	1	-0.278523	0.154026
895	4697-59_2	P04141	CSF2	GM-CSF	0.0962492	0.390639	1	0.278538	0.95864	0.89877	0.983988	1	0.0368207	0.289045	0.597373	0.843846	1	0.0129738	0.178547	0.00666622	0.124872	1	0.658429	0.239991	0.473952	0.836752	1	0.0490065	0.19989
182	2668-70_2	P07384 P04632	CAPN1 CAPNS1	Calpain I	0.0964113	0.390639	1	0.586014	4.25611e-19	0.36583	0.795008	1	-0.132484	0.14615	0.165246	0.571768	1	-0.125552	0.0901283	0.557275	0.852497	1	0.0711733	0.121055	0.0208463	0.265326	1	-0.235526	0.101072
1212	5846-24_3	Q13253	NOG	Noggin	0.0967075	0.390639	1	0.268811	0.504379	0.0351667	0.332244	1	0.667757	0.314753	0.240049	0.629403	1	0.223239	0.189421	0.0551701	0.381789	1	0.489114	0.253513	0.207128	0.657773	1	0.268393	0.212035
1185	5484-63_3	P61247	RPS3A	RS3A	0.0972589	0.390639	1	0.942797	0.186057	0.0556289	0.420148	1	-0.525892	0.25034	0.359899	0.724689	1	-0.213909	0.15438	0.0550618	0.381789	1	-0.417978	0.207355	0.860438	0.972448	1	0.0304797	0.173125
572	3481-87_1	Q9NQW7	XPNPEP1	XPNPEP1	0.0972845	0.390639	1	0.765115	9.2016e-11	0.888826	0.983988	1	-0.0510148	0.143851	0.992286	0.998113	1	-0.000858794	0.0887103	0.0483068	0.360702	1	-0.343734	0.119151	0.99582	0.997847	1	0.000521913	0.0994813
864	4499-21_1	P04085	PDGFA	PDGF-AA	0.0977693	0.391378	1	0.479822	0.118928	0.0568654	0.422754	1	0.535116	0.279269	0.0899324	0.429196	1	0.308839	0.172508	0.059841	0.39766	1	0.439031	0.231875	0.16153	0.617431	1	0.276474	0.193129
347	3004-67_2	Q9BQ51	PDCD1LG2	PD-L2	0.098239	0.39163	1	0.975296	6.76952e-05	0.0421753	0.3563	1	-0.452581	0.206153	0.0634916	0.373767	1	-0.268348	0.127131	0.0779354	0.448646	1	-0.350333	0.170755	0.344897	0.785834	1	-0.193899	0.142567
767	4165-2_1	P01266	TG	Thyroglobulin	0.0987954	0.39163	1	0.572684	0.0156441	0.389633	0.798704	1	-0.232003	0.269065	0.0625121	0.372005	1	0.302843	0.161632	0.152232	0.54283	1	0.31152	0.216715	0.0944807	0.501	1	0.304237	0.181027
909	4785-30_3	P08185	SERPINA6	CBG	0.0989292	0.39163	1	0.285298	3.06848e-10	0.179558	0.644731	1	-0.290647	0.215752	0.992354	0.998113	1	0.00127879	0.133273	0.134294	0.527129	1	0.269398	0.179137	0.0772214	0.472698	1	0.265103	0.149204
355	3026-5_2	P20810	CAST	Calpastatin	0.0990362	0.39163	1	0.228206	4.58446e-05	0.0804983	0.487108	1	-0.474547	0.301739	0.158015	0.562149	1	-0.252574	0.18126	0.0747667	0.442352	1	-0.43545	0.243032	0.0423038	0.382203	1	-0.415013	0.20301
345	3000-66_1	P11226	MBL2	MBL	0.0997488	0.393252	1	0.000743522	0.000419212	0.214258	0.690174	1	0.32668	0.283007	0.00971777	0.134308	1	0.424246	0.174817	0.627417	0.878953	1	-0.0147018	0.234978	0.509118	0.857982	1	0.061715	0.195714
932	4886-3_1	P80098	CCL7	MCP-3	0.100785	0.393483	1	0.00286217	0.000728123	0.148287	0.606671	1	0.328096	0.206029	0.0625764	0.372005	1	0.262945	0.127267	0.0487959	0.360702	1	0.382071	0.171064	0.0734234	0.471623	1	0.313257	0.14248
1140	5346-24_3	Q99829	CPNE1	CPNE1	0.100849	0.393483	1	0.0262035	7.63667e-10	0.373488	0.795008	1	-0.153756	0.172356	0.0611224	0.369862	1	-0.22302	0.106467	0.49684	0.817619	1	-0.0974256	0.143106	0.173971	0.63377	1	-0.321212	0.119194
990	4993-16_1	Q16772	GSTA3	GSTA3	0.100851	0.393483	1	0.315974	0.397216	0.314378	0.764586	1	-0.278525	0.287386	0.0084017	0.125639	1	-0.403137	0.177521	0.181539	0.594919	1	-0.203248	0.238324	0.377724	0.80243	1	-0.0663313	0.198939
476	3322-52_2	Q6UXM1	LRIG3	LRIG3	0.101017	0.393483	1	0.00834681	0.00435662	0.689703	0.946523	1	-0.113516	0.151362	0.396134	0.743878	1	0.0795196	0.0934985	0.0448111	0.349097	1	-0.293051	0.125675	0.856432	0.972448	1	0.0189636	0.104675
828	4414-69_2	P35247	SFTPD	SP-D	0.10148	0.394106	1	0.322687	0.00209363	0.359829	0.791263	1	0.156177	0.170142	0.817701	0.94902	1	-0.0242189	0.104923	0.835518	0.962807	1	0.0293011	0.140927	0.0184229	0.247094	1	-0.279757	0.117663
737	4131-72_2	P02751	FN1	Fibronectin	0.103471	0.400642	1	0.397624	0.000563775	0.882098	0.983988	1	-0.0411882	0.277345	0.548573	0.826052	1	0.100307	0.166909	0.0181329	0.214463	1	-0.532417	0.223384	0.189802	0.64186	1	-0.205855	0.186835
867	4534-10_2	Q9GZN4	PRSS22	BSSP4	0.104393	0.403013	1	0.521101	0.0578812	0.338003	0.783854	1	0.251117	0.261425	0.0382716	0.303606	1	0.33696	0.161486	0.760701	0.937605	1	0.0662037	0.217059	0.024889	0.289113	1	0.408811	0.18079
822	4393-3_1	O43320	FGF16	FGF-16	0.105879	0.407539	1	0.15383	8.05555e-25	0.629934	0.92502	1	0.0951665	0.125448	0.240441	0.629403	1	0.100934	0.0774907	0.0237918	0.251651	1	0.401316	0.104158	0.959785	0.994107	1	0.00438025	0.0867538
774	4203-50_2	P23528	CFL1	Cofilin-1	0.107374	0.412077	1	0.256205	0.0667939	0.0666808	0.449491	1	-0.46432	0.251737	0.0266119	0.248776	1	-0.34691	0.155242	0.199047	0.612383	1	-0.268728	0.208512	0.611246	0.910918	1	-0.0886371	0.174091
568	3474-19_2	P07996	THBS1	Thrombospondin-1	0.108086	0.413588	1	0.60509	0.0101503	0.0898926	0.503763	1	0.454181	0.266421	0.0730928	0.388137	1	0.314993	0.164572	0.152132	0.54283	1	0.318068	0.221207	0.0549536	0.438192	1	0.358361	0.184244
430	3200-49_2	Q9UKR3	KLK13	kallikrein 13	0.108652	0.414535	1	0.835257	0.494137	0.300876	0.761343	1	-0.274479	0.255718	0.581601	0.838345	1	0.0870483	0.157696	0.11597	0.506902	1	-0.334482	0.211809	0.149666	0.612311	1	0.255822	0.176844
805	4304-18_2	Q8N3X6	LCORL	transcription factor MLR1, isoform CRA_b	0.109949	0.417766	1	0.692507	0.86493	0.320466	0.764601	1	-0.217611	0.268941	0.271197	0.654467	1	0.17187	0.166128	0.0202882	0.225598	1	0.52271	0.223299	0.242943	0.693716	1	0.217855	0.185987
221	2752-62_2	P43026	GDF5	BMP-14	0.110177	0.417766	1	0.661983	1.69809e-05	0.0234961	0.290028	1	-0.590541	0.24029	0.482502	0.804571	1	-0.209729	0.148183	0.882281	0.981681	1	-0.122753	0.199031	0.626454	0.911803	1	0.0819132	0.166175
1166	5452-71_3	P07306	ASGR1	ASGR1	0.110462	0.417766	1	0.653174	8.22501e-13	0.223065	0.692621	1	0.212281	0.173654	0.496032	0.807681	1	0.0730422	0.10709	0.178439	0.587719	1	-0.285544	0.143837	0.189756	0.64186	1	0.251577	0.120092
899	4712-28_2	P05090	APOD	Apo D	0.112355	0.422971	1	0.160421	9.41696e-09	0.0967852	0.503763	1	-0.240356	0.188435	0.284555	0.658044	1	-0.118188	0.116399	0.0870204	0.472275	1	0.22069	0.156456	0.775839	0.944164	1	-0.0197609	0.130313
1264	8470-213_3	O60930	RNASEH1	RNase H1	0.112489	0.422971	1	0.51963	0.181697	0.0868318	0.502527	1	-0.44687	0.258373	0.0487448	0.330964	1	-0.349439	0.159601	0.0923557	0.476805	1	-0.410356	0.214525	0.314663	0.763762	1	-0.211998	0.178679
755	4151-6_2	P00747	PLG	Plasminogen	0.113458	0.423418	1	0.0014421	0.981731	0.137934	0.589248	1	-0.380036	0.277882	0.749215	0.923913	1	0.00774556	0.171956	0.129336	0.523177	1	-0.254822	0.230968	0.0300207	0.304195	1	-0.340161	0.192361
233	2770-51_2	P22362	CCL1	I-309	0.113604	0.423418	1	0.680968	0.000385448	0.0683734	0.454924	1	0.455924	0.248737	0.0688706	0.38111	1	0.273386	0.14942	0.0718342	0.438762	1	0.362673	0.200342	0.421417	0.817855	1	0.134836	0.16735
1223	5888-29_3	P63241	EIF5A	eIF-5A-1	0.113726	0.423418	1	0.256045	4.16472e-13	0.946901	0.989835	1	0.0152622	0.183314	0.122217	0.490755	1	0.193757	0.113235	0.360583	0.745356	1	0.378254	0.152204	0.841115	0.969076	1	-0.0254486	0.126771
636	3644-5_4	Q9UK85	DKKL1	Soggy-1	0.113909	0.423418	1	0.00677524	0.100605	0.354684	0.791263	1	-0.162502	0.268035	0.121307	0.490062	1	-0.257683	0.165569	0.0201224	0.225598	1	-0.521652	0.222547	0.33767	0.780299	1	0.0312762	0.185361
170	2640-3_2	Q04912	MST1R	MSP R	0.11619	0.428599	1	0.017047	0.137186	0.0127237	0.21781	1	-0.755798	0.305129	0.281471	0.658044	1	-0.203524	0.188482	0.476415	0.813407	1	-0.0216629	0.253346	0.83985	0.969076	1	-0.0252274	0.211013
451	3284-75_1	P21810	BGN	BGN	0.116474	0.428599	1	0.629547	5.1606e-11	0.265194	0.729196	1	0.25199	0.20143	0.742273	0.922347	1	-0.0851363	0.124218	0.413212	0.772392	1	-0.254694	0.166843	0.157099	0.617431	1	0.259076	0.1393
699	3855-56_1	Q06830	PRDX1	Peroxiredoxin-1	0.116868	0.428599	1	0.426472	1.11903e-21	0.501741	0.853178	1	0.114801	0.152886	0.571688	0.83639	1	0.053416	0.0942819	0.0167101	0.207046	1	0.466224	0.126634	0.999394	0.999394	1	-8.04413e-05	0.105729
669	3802-50_1	P01036	CST4	Cystatin-S	0.116891	0.428599	1	0.816881	0.538992	0.696011	0.946637	1	-0.0866508	0.270495	0.667112	0.887068	1	0.0601936	0.16681	0.0586276	0.393168	1	-0.347618	0.224049	0.0575035	0.44411	1	0.334265	0.187063
753	4149-8_2	P01127	PDGFB	PDGF-BB	0.116951	0.428599	1	0.512802	0.00873788	0.0594274	0.429528	1	0.542061	0.285822	0.111573	0.470806	1	0.306054	0.176556	0.101542	0.489534	1	0.390497	0.237315	0.15072	0.614016	1	0.32036	0.197661
253	2813-11_2	O00253	AGRP	ART	0.118623	0.432594	1	4.73783e-05	1.67673e-09	0.947228	0.989835	1	0.0143633	0.143192	0.294173	0.66565	1	0.105847	0.0884516	0.079828	0.453521	1	0.209392	0.118891	0.0221367	0.269158	1	0.233776	0.0990249
881	4556-10_2	Q6ZMJ4	IL34	IL-34	0.119148	0.432594	1	0.222744	9.87305e-05	0.0853781	0.498103	1	-0.366445	0.211891	0.916132	0.983867	1	0.0138019	0.130888	0.113461	0.503875	1	0.279772	0.175931	0.287188	0.740768	1	0.156401	0.146534
839	4450-26_2	Q99729	HNRNPAB	hnRNP A/B	0.119329	0.432594	1	0.173183	3.66602e-10	0.815085	0.97611	1	0.0351654	0.150153	0.374299	0.73661	1	-0.0824625	0.0925965	0.0377907	0.319704	1	0.260161	0.124371	0.448923	0.824484	1	-0.0787924	0.103839
754	4150-75_2	P00747	PLG	Plasmin	0.119371	0.432594	1	0.861417	0.00706468	0.678185	0.945667	1	0.0838214	0.275318	0.257532	0.639683	1	0.192818	0.169784	0.767494	0.937605	1	0.0362823	0.228044	0.00861445	0.160106	1	0.502439	0.190399
238	2778-10_2	Q9GZX6	IL22	IL-22	0.120709	0.436227	1	0.0299541	0.20438	0.472732	0.842499	1	0.184502	0.297148	0.00895524	0.129453	1	0.484807	0.183552	0.420982	0.774815	1	0.159721	0.246719	0.151531	0.614149	1	0.269968	0.205494
501	3360-50_4	O96017	CHEK2	Chk2	0.121171	0.436684	1	0.231533	0.435247	0.0611532	0.432725	1	-0.540475	0.286954	0.0496741	0.331416	1	-0.341117	0.172691	0.149413	0.54283	1	-0.334536	0.231123	0.671456	0.913407	1	-0.0821184	0.193308
213	2742-68_2	Q9Y286	SIGLEC7	Siglec-7	0.122283	0.439477	1	0.000573412	0.420098	0.330216	0.779693	1	-0.280849	0.287693	0.0651885	0.378617	1	0.329623	0.177712	0.595302	0.866767	1	0.127096	0.238869	0.0762343	0.47229	1	0.354696	0.198955
1003	5008-51_1	P04179	SOD2	Mn SOD	0.122755	0.439958	1	0.478851	0.000132228	0.0195729	0.258944	1	-0.661656	0.281029	0.219407	0.615512	1	-0.248406	0.168819	0.267856	0.685932	1	-0.251538	0.226351	0.416509	0.817855	1	-0.207239	0.189076
154	2618-10_2	Q15303	ERBB4	ERBB4	0.123549	0.441587	1	0.630043	0.256154	0.0338151	0.330778	1	-0.610515	0.285577	0.88981	0.96953	1	0.0962436	0.17611	0.176418	0.58402	1	0.441975	0.236542	0.991379	0.996742	1	0.166645	0.197493
195	2697-7_2	P02776	PF4	PF-4	0.126157	0.449652	1	0.782788	0.0324509	0.0321018	0.328854	1	0.619837	0.28708	0.166403	0.572727	1	0.28366	0.177037	0.273507	0.685932	1	0.261141	0.237786	0.126483	0.570172	1	0.319965	0.198532
509	3373-5_2	P20718	GZMH	Granzyme H	0.126497	0.449652	1	0.58499	0.0487216	0.392159	0.798704	1	-0.247713	0.288826	0.030494	0.26626	1	0.378892	0.173818	0.944378	0.992617	1	-0.0162516	0.232631	0.2198	0.66813	1	0.239534	0.194569
1195	5509-7_3	P01133	EGF	EGF	0.127283	0.450809	1	0.145938	3.76464e-05	0.0414438	0.352408	1	0.611788	0.297987	0.293557	0.66565	1	-0.194222	0.184398	0.496943	0.817619	1	0.168576	0.247679	0.603615	0.907865	1	-0.107282	0.206278
891	4569-52_2	Q96PQ0	SORCS2	SORC2	0.127516	0.450809	1	0.144256	0.0206378	0.166489	0.631493	1	-0.340046	0.244821	0.118117	0.487843	1	0.237416	0.151229	0.282074	0.689808	1	-0.219284	0.203273	0.928932	0.985721	1	-0.0151205	0.169307
120	2449-1_4	P39877	PLA2G5	GV	0.129374	0.454391	1	0.499464	0.0152872	0.77195	0.964129	1	-0.088383	0.257916	0.118919	0.488218	1	0.242689	0.154934	0.37689	0.746926	1	0.227044	0.207735	0.0253235	0.291556	1	0.391166	0.173526
261	2829-19_2	Q8NEV9 Q14213	IL27 EBI3	IL-27	0.129376	0.454391	1	0.66925	0.125272	0.946986	0.989835	1	-0.0169916	0.255203	0.145517	0.544762	1	0.224062	0.153305	0.0747457	0.442352	1	0.368318	0.20555	0.0426881	0.383015	1	0.350348	0.1717
588	3509-1_1	Q16663	CCL15	MIP-5	0.129577	0.454391	1	0.946971	0.923749	0.37055	0.795008	1	0.271399	0.302367	0.146664	0.544762	1	-0.271754	0.186464	0.186307	0.603334	1	0.332196	0.250448	0.323094	0.774117	1	-0.207162	0.209104
376	3054-3_2	P00738	HP	Haptoglobin, Mixed Type	0.130385	0.455838	1	0.080369	0.00032773	0.175619	0.640001	1	0.375149	0.275948	0.0175546	0.190322	1	0.498575	0.170457	0.346091	0.745356	1	0.222794	0.229117	0.402353	0.817855	1	0.40674	0.190833
260	2828-82_2	O43278	SPINT1	HAI-1	0.13069	0.455838	1	0.14687	0.000651046	0.667995	0.941139	1	-0.0834757	0.19432	0.67517	0.88961	1	0.0503806	0.120034	0.0172052	0.21117	1	-0.387806	0.161342	0.57249	0.893057	1	-0.102542	0.134383
573	3484-60_2	P01019	AGT	Angiotensinogen	0.131234	0.456511	1	0.143299	0.0461929	0.127606	0.566143	1	0.442907	0.296046	0.212576	0.607279	1	0.148237	0.178015	0.145246	0.540307	1	0.265813	0.238824	0.0298699	0.304195	1	0.394291	0.199196
681	3821-28_1	Q8IW41	MAPKAPK5	MAPK5	0.131696	0.456897	1	0.533731	0.77454	0.0539382	0.414954	1	0.60012	0.309422	0.728912	0.916896	1	-0.0663407	0.191134	0.367537	0.745356	1	0.23206	0.25691	0.100931	0.514947	1	0.352737	0.213982
1260	8465-52_3	P09668	CTSH	Cathepsin H	0.132939	0.457967	1	0.00617561	0.0986089	0.2399	0.704538	1	-0.228677	0.191953	0.874823	0.967051	1	0.0584765	0.118572	0.673711	0.894386	1	-0.137864	0.159377	0.104764	0.528864	1	0.328688	0.132746
590	3516-60_2	P48061	CXCL12	SDF-1	0.13304	0.457967	1	0.587512	0.303004	0.862785	0.98291	1	0.0526208	0.304051	0.499442	0.810191	1	-0.126878	0.187503	0.0599087	0.39766	1	0.476697	0.251844	0.128024	0.571832	1	0.321428	0.210269
456	3292-75_1	P09326	CD48	CD48	0.1333	0.457967	1	0.0239037	0.0974994	0.492525	0.848908	1	-0.210149	0.305607	0.0338283	0.28394	1	-0.40356	0.188778	0.0456275	0.3512	1	-0.510579	0.253743	0.659074	0.913407	1	-0.0933914	0.211344
528	3404-51_2	Q9NRR2	TPSG1	TPSG1	0.133412	0.457967	1	0.442894	0.0131206	0.0752468	0.472762	1	-0.428839	0.239741	0.234584	0.626599	1	-0.171728	0.144016	0.078981	0.450677	1	-0.341032	0.193097	0.72729	0.932714	1	0.0563329	0.161298
38	13089-6_3	Q16665	HIF1A	HIF-1a	0.134587	0.460785	1	0.551006	0.293755	0.0852795	0.498103	1	0.5015	0.2899	0.0370425	0.301202	1	0.375457	0.178776	0.217157	0.625048	1	0.297333	0.240122	0.137963	0.589809	1	0.298665	0.200483
1292	9199-6_3	P60604	UBE2G2	UB2G2	0.135496	0.462679	1	0.268295	0.874911	0.296971	0.75469	1	0.312769	0.29906	0.0271531	0.248776	1	0.587557	0.179827	0.149383	0.54283	1	0.561791	0.241255	0.0866098	0.491776	1	0.478083	0.201224
115	2431-17_3	P08311	CTSG	Cathepsin G	0.137011	0.466626	1	0.6843	0.0115115	0.598765	0.914001	1	0.15013	0.218182	0.968872	0.992522	1	-0.0148627	0.134774	0.441693	0.79043	1	-0.282315	0.181155	0.0523188	0.424946	1	0.294659	0.150885
860	4493-92_1	P20809	IL11	IL-11	0.137877	0.467223	1	0.321957	0.28897	0.0273584	0.311806	1	0.57887	0.260328	0.538729	0.823603	1	0.0964049	0.156537	0.943033	0.992617	1	-0.015027	0.210009	0.0987482	0.511838	1	0.290617	0.175163
1238	6151-18_3	P46734	MAP2K3	MP2K3	0.138327	0.467223	1	0.988062	3.78028e-10	0.346121	0.790651	1	-0.184562	0.195408	0.583676	0.838345	1	0.066153	0.120504	0.0224779	0.243698	1	0.372442	0.161855	0.954389	0.994107	1	0.00773952	0.135136
245	2790-54_2	P02775	PPBP	NAP-2	0.138825	0.467223	1	0.416906	0.0834839	0.0267841	0.309861	1	0.604484	0.270817	0.24277	0.632953	1	0.226338	0.167008	0.202538	0.615659	1	0.286853	0.224316	0.17173	0.632921	1	0.270058	0.187286
1120	5264-65_3	P27797	CALR	calreticulin	0.138954	0.467223	1	0.712873	0.195671	0.677405	0.945667	1	-0.122807	0.294746	0.245726	0.636379	1	0.211648	0.181765	0.702659	0.912334	1	-0.0933364	0.244136	0.0261654	0.294813	1	0.456867	0.203834
653	3719-2_2	P46527	CDKN1B	p27Kip1	0.138982	0.467223	1	0.374676	0.763701	0.455367	0.831189	1	-0.20423	0.273021	0.313551	0.684447	1	-0.170721	0.168948	0.544045	0.845642	1	-0.137928	0.226928	0.00946188	0.170971	1	-0.495489	0.188995
311	2946-52_2	P00746	CFD	Factor D	0.141621	0.474595	1	0.764568	0.799758	0.0145833	0.232654	1	-0.691437	0.266796	0.236418	0.626599	1	-0.195421	0.164529	0.488146	0.813676	1	-0.197165	0.220986	0.539863	0.877753	1	-0.196667	0.184505
1094	5223-59_3	Q14397	GCKR	GCKR	0.141904	0.474595	1	0.382948	0.0818987	0.918043	0.983988	1	0.0620849	0.274973	0.495564	0.807681	1	-0.159241	0.169855	0.698755	0.90999	1	-0.0960681	0.228308	0.045546	0.38729	1	0.382781	0.190159
123	2475-1_3	P10721	KIT	SCF sR	0.143512	0.478743	1	0.0262996	0.318043	0.094087	0.503763	1	-0.508194	0.302005	0.0271284	0.248776	1	-0.415468	0.186553	0.296668	0.70291	1	-0.262416	0.250752	0.22591	0.677209	1	-0.253745	0.208853
117	2441-2_4	O15520	FGF10	FGF-10	0.144125	0.479556	1	0.751415	0.0111541	0.110897	0.532385	1	-0.357021	0.221422	0.574787	0.836464	1	0.227645	0.136547	0.90413	0.992556	1	0.0221197	0.183402	0.161302	0.617431	1	0.373518	0.153126
331	2979-8_2	P42830	CXCL5	ENA-78	0.145606	0.48096	1	0.0601902	0.15013	0.476171	0.846599	1	-0.204565	0.247974	0.338987	0.717109	1	0.234074	0.153177	0.0703611	0.433838	1	0.416636	0.205891	0.147565	0.609165	1	0.358342	0.171487
6	10346-5_3	P40763	STAT3	STAT3	0.145614	0.48096	1	0.47712	0.07625	0.0945538	0.503763	1	-0.315271	0.182343	0.105242	0.455939	1	-0.20672	0.112635	0.215979	0.625048	1	-0.306356	0.151398	0.0922744	0.501	1	-0.276185	0.1261
273	2846-24_2	P62979	RPS27A	Ubiquitin+1	0.145656	0.48096	1	0.928208	2.44849e-16	0.731856	0.960792	1	-0.0508289	0.148119	0.431615	0.771238	1	0.104124	0.0889777	0.331396	0.732387	1	0.369505	0.119301	0.871657	0.972448	1	0.0277306	0.0996547
620	3617-80_4	Q04756	HGFAC	HGFA	0.14621	0.48132	1	0.549676	0.700444	0.131576	0.572508	1	-0.471552	0.311377	0.0496037	0.331416	1	-0.370266	0.187389	0.0944158	0.483602	1	-0.421561	0.250794	0.292158	0.743664	1	-0.221573	0.209761
730	4124-24_2	P0DMV8	HSPA1A	HSP 70	0.146866	0.48132	1	0.732124	0.000186865	0.33788	0.783854	1	-0.281593	0.293086	0.0573742	0.359109	1	-0.426585	0.181042	0.136867	0.528807	1	-0.477797	0.243051	0.0930492	0.501	1	-0.433645	0.202885
142	2599-51_2	P41273	TNFSF9	4-1BB ligand	0.146875	0.48132	1	0.629003	0.0678547	0.0288352	0.313369	1	-0.561441	0.254914	0.535623	0.823603	1	0.0950293	0.153131	0.631506	0.878953	1	-0.0986316	0.205318	0.464364	0.831001	1	0.125742	0.171506
843	4459-68_2	Q16549	PCSK7	PCSK7	0.147914	0.483507	1	0.931185	1.60818e-17	0.959983	0.992095	1	-0.0073437	0.146169	0.948938	0.989661	1	0.00578022	0.0901398	0.42795	0.780873	1	-0.0961807	0.121071	0.0279899	0.302021	1	0.223851	0.101084
324	2970-60_2	P15514	AREG	AREG	0.148706	0.484878	1	0.534257	2.35154e-21	0.901308	0.983988	1	0.0398015	0.136732	0.0597261	0.36919	1	0.162224	0.0821373	0.187725	0.604984	1	0.378204	0.110129	0.974001	0.994433	1	-0.00538837	0.0919934
149	2612-5_2	P55010	EIF5	eIF-5	0.149987	0.486762	1	0.468449	0.0464728	0.572162	0.902282	1	-0.152071	0.26254	0.0362626	0.296715	1	0.349078	0.161904	0.483585	0.813676	1	0.27281	0.21746	0.965346	0.994107	1	-0.00789852	0.181562
185	2681-23_2	P14210	HGF	HGF	0.150032	0.486762	1	0.227834	4.42226e-07	0.512246	0.863254	1	0.185135	0.281964	0.0300512	0.264166	1	0.380742	0.174173	0.0611429	0.403792	1	0.441008	0.234112	0.229323	0.68	1	0.235167	0.194993
537	3420-21_2	Q8N1Q1	CA13	Carbonic anhydrase XIII	0.151153	0.488024	1	0.170269	1.30979e-07	0.085266	0.498103	1	-0.569641	0.223856	0.798464	0.943247	1	-0.214803	0.138279	0.142971	0.538882	1	-0.560561	0.185866	0.540516	0.877753	1	-0.0949213	0.154808
313	2949-6_2	O15496	PLA2G10	GX	0.151521	0.488024	1	0.206138	0.579877	0.713108	0.955589	1	0.105553	0.286647	0.0453051	0.319378	1	0.347604	0.172507	0.0454896	0.3512	1	0.464816	0.230876	0.367275	0.80243	1	0.174512	0.193101
205	2723-9_2	Q9NZH6	IL37	IL-1F7	0.151546	0.488024	1	0.107606	0.211687	0.0137017	0.22574	1	-0.727602	0.292413	0.397734	0.745607	1	-0.149034	0.175831	0.471579	0.810468	1	-0.170164	0.235893	0.306992	0.75931	1	-0.201537	0.196751
306	2939-10_2	Q5T4W7	ARTN	Artemin	0.152527	0.489968	1	0.31595	0.629469	0.493603	0.848908	1	-0.129187	0.267618	0.0177278	0.19061	1	0.393187	0.165311	0.630396	0.878953	1	0.107092	0.222201	0.650547	0.913407	1	0.0681118	0.185072
431	3201-49_2	Q9Y337	KLK5	kallikrein 5	0.153319	0.491302	1	0.985694	0.00725389	0.534037	0.878489	1	-0.16337	0.262232	0.43992	0.774474	1	0.20199	0.161714	0.134922	0.527129	1	-0.326111	0.217205	0.297691	0.752031	1	-0.189379	0.181349
1023	5032-64_1	Q08945	SSRP1	SSRP1	0.154209	0.492938	1	0.395942	0.42056	0.729726	0.960792	1	-0.119189	0.251008	0.060186	0.36919	1	-0.293174	0.155051	0.0692363	0.433838	1	-0.448115	0.20841	0.223963	0.675031	1	-0.226274	0.173586
385	3067-67_1	O60383	GDF9	GDF-9	0.155328	0.494808	1	0.641704	0.0123808	0.0973419	0.503763	1	0.479915	0.298905	0.655806	0.882808	1	-0.0460247	0.184637	0.189635	0.604987	1	-0.326707	0.248178	0.165168	0.617431	1	0.211221	0.206709
217	2747-3_2	Q9BZM4	ULBP3	ULBP-3	0.155555	0.494808	1	0.61291	1.95974e-14	0.359656	0.791263	1	0.154361	0.168103	0.0870197	0.429196	1	0.182591	0.101082	0.227475	0.642578	1	0.283311	0.135611	0.106223	0.529486	1	0.183593	0.113109
1050	5093-47_3	Q9Y219	JAG2	JAG2	0.156554	0.496773	1	0.583756	0.563608	0.0377418	0.333901	1	0.620441	0.287379	0.359883	0.724689	1	-0.15873	0.172947	0.951031	0.992617	1	-0.150765	0.231465	0.767055	0.943888	1	0.110975	0.193594
1226	5903-91_2	P11142	HSPA8	HSP70 protein 8	0.158862	0.502869	1	0.809139	7.67279e-05	0.19331	0.667335	1	-0.279497	0.214088	0.164173	0.571094	1	-0.212364	0.132245	0.0889437	0.476164	1	-0.530777	0.177756	0.814809	0.954155	1	-0.0679664	0.148054
533	3415-61_2	P21815	IBSP	BSP	0.159798	0.503244	1	0.0467691	0.0264461	0.0476584	0.382739	1	0.5593	0.280569	0.994563	0.999151	1	-0.00118249	0.173311	0.113399	0.503875	1	0.370517	0.232954	0.299108	0.75251	1	0.202028	0.194029
1262	8468-19_3	P07288	KLK3	PSA	0.1599	0.503244	1	0.767135	2.78494e-43	0.0824607	0.492116	1	-0.309835	0.177464	0.146323	0.544762	1	-0.159902	0.109622	0.052839	0.375648	1	-0.28711	0.147346	0.43159	0.817855	1	-0.0967287	0.122726
685	3827-22_1	Q9NQU5	PAK6	PAK6	0.160141	0.503244	1	0.22693	0.00646465	0.754754	0.964129	1	-0.0893767	0.194279	0.250598	0.639271	1	-0.138304	0.120009	0.0986703	0.489534	1	-0.305997	0.161308	0.0652778	0.446081	1	-0.323336	0.134354
1045	5088-175_3	Q5VWK5	IL23R	IL-23 R	0.161052	0.504888	1	0.00482507	0.000142096	0.176939	0.64122	1	-0.37684	0.278043	0.126258	0.5008	1	-0.263783	0.171751	0.581087	0.863006	1	-0.127608	0.230857	0.026966	0.294813	1	-0.428688	0.192282
548	3440-7_2	P12544	GZMA	granzyme A	0.161936	0.505931	1	0.00269035	0.166715	0.118949	0.548768	1	-0.553733	0.294404	0.177852	0.582834	1	-0.311264	0.18218	0.922886	0.992617	1	-0.214747	0.244701	0.0943294	0.501	1	-0.342673	0.203798
395	3082-9_2	Q9BZM5	ULBP2	ULBP-2	0.162377	0.505931	1	0.855388	0.175359	0.17693	0.64122	1	0.365551	0.269719	0.365236	0.726562	1	0.150925	0.166609	0.026474	0.269083	1	0.490954	0.223673	0.480523	0.840269	1	0.00392458	0.18671
647	3685-53_1	Q9BY79	MFRP	MFRP	0.162551	0.505931	1	0.390288	1.46911e-05	0.121038	0.550597	1	0.300522	0.192959	0.0663822	0.38111	1	0.219723	0.118994	0.503449	0.821815	1	-0.107141	0.159826	0.559968	0.883052	1	0.0779201	0.133442
677	3813-3_2	P06241	FYN	FYN	0.163797	0.508496	1	0.841083	0.0423115	0.21986	0.690384	1	-0.311079	0.252703	0.040917	0.309293	1	-0.321336	0.156098	0.296035	0.70291	1	-0.219866	0.209818	0.0630475	0.445787	1	-0.326786	0.174758
251	2809-25_2	O75173	ADAMTS4	ADAMTS-4	0.164157	0.508496	1	0.385465	0.933033	0.274373	0.732975	1	-0.307074	0.280113	0.068958	0.38111	1	0.316501	0.17303	0.448545	0.795038	1	0.176625	0.232576	0.180753	0.639021	1	0.26024	0.193713
794	4271-75_2	Q99471	PFDN5	PFD5	0.16603	0.513076	1	0.389858	3.57768e-05	0.81814	0.97611	1	-0.0581478	0.252531	0.059663	0.36919	1	0.295563	0.155992	0.272853	0.685932	1	0.275107	0.209674	0.0580975	0.44411	1	0.351542	0.174639
1215	5858-6_5	P63104	YWHAZ	14-3-3 protein zeta/delta	0.16663	0.513709	1	0.833684	0.153135	0.15051	0.608115	1	-0.246979	0.171083	0.41791	0.76414	1	-0.0857955	0.10568	0.0725318	0.440953	1	-0.256528	0.142049	0.0635514	0.446081	1	-0.220812	0.118313
469	3313-21_2	Q15485	FCN2	FCN2	0.16721	0.514281	1	0.546086	0.599885	0.128851	0.566337	1	-0.477792	0.313233	0.0915291	0.429196	1	0.328169	0.193488	0.529491	0.836768	1	0.163835	0.260075	0.59226	0.898125	1	0.116211	0.216618
888	4566-24_3	Q6UXX9	RSPO2	RSPO2	0.168505	0.516818	1	0.252206	1.44045e-05	0.827247	0.980265	1	0.0581868	0.178916	0.843563	0.959053	1	0.0434501	0.110334	0.392028	0.755364	1	0.171132	0.148195	0.0190719	0.25319	1	0.335458	0.123731
957	4929-55_1	P04278	SHBG	SHBG	0.16883	0.516818	1	0.0609604	8.37085e-10	0.295984	0.75469	1	0.285484	0.279285	0.0452742	0.319378	1	-0.280753	0.168255	0.21579	0.625048	1	-0.24988	0.225272	0.424922	0.817855	1	-0.0538261	0.188155
193	2695-25_1	P16284	PECAM1	PECAM-1	0.170476	0.520333	1	0.96394	0.0662577	0.229004	0.694485	1	0.354588	0.293821	0.390707	0.739898	1	0.151846	0.176503	0.529871	0.836768	1	-0.0803942	0.236655	0.0267873	0.294813	1	0.43771	0.197683
746	4140-3_2	P13232	IL7	IL-7	0.170778	0.520333	1	0.732272	0.640698	0.698412	0.946637	1	0.0966026	0.275425	0.0604439	0.36919	1	0.314414	0.169849	0.451977	0.7957	1	0.162015	0.228132	0.0224456	0.270386	1	0.405911	0.190472
840	4452-9_2	Q86UE6	LRRTM1	LRRT1	0.17131	0.520733	1	0.631111	4.89377e-05	0.211479	0.690174	1	-0.33862	0.270084	0.399562	0.747958	1	0.227823	0.166556	0.0702034	0.433838	1	0.53343	0.223709	0.488909	0.844716	1	0.263068	0.186779
398	3115-64_2	P28482	MAPK1	MK01	0.172772	0.522668	1	0.0892738	6.35483e-06	0.686172	0.945667	1	-0.0728043	0.179907	0.100203	0.444715	1	-0.178708	0.10818	0.26123	0.677012	1	0.163545	0.145133	0.167499	0.61908	1	-0.16773	0.121051
485	3336-50_1	P10646	TFPI	TFPI	0.173064	0.522668	1	0.0154583	5.61548e-08	0.281363	0.744364	1	-0.304214	0.281588	0.0454149	0.319378	1	0.341034	0.169322	0.44664	0.79491	1	0.173237	0.227161	0.91852	0.981641	1	0.0194082	0.189468
71	14115-34_3	P35318	ADM	Adrenomedullin	0.174058	0.522668	1	0.563712	0.869739	0.87331	0.983497	1	-0.00685798	0.299177	0.257516	0.639683	1	-0.149576	0.184497	0.0416416	0.334418	1	-0.508264	0.247807	0.369423	0.80243	1	0.170721	0.206899
780	4230-1_2	P78344	EIF4G2	IF4G2	0.174079	0.522668	1	0.963139	2.18613e-09	0.0935521	0.503763	1	-0.334082	0.19821	0.191682	0.592347	1	-0.160433	0.122437	0.0578939	0.390259	1	-0.31403	0.164572	0.203972	0.655228	1	-0.174733	0.137073
22	11081-1_3	P21695	GPD1	GPDA	0.17413	0.522668	1	0.198085	4.43907e-07	0.215455	0.690174	1	-0.252587	0.203225	0.0721669	0.388137	1	0.229515	0.125535	0.76517	0.937605	1	0.106103	0.168736	0.431105	0.817855	1	0.141729	0.140541
820	4389-2_1	O43323	DHH	DHH	0.174752	0.522668	1	0.479638	2.37903e-08	0.318814	0.764586	1	-0.178489	0.178572	0.830628	0.958827	1	-0.0235873	0.110122	0.0409555	0.333557	1	0.30441	0.14791	0.782396	0.946398	1	-0.0341572	0.123493
1099	5229-90_3	P20839	IMPDH1	IMDH1	0.174758	0.522668	1	0.56123	0.318947	0.484547	0.848908	1	0.199878	0.252887	0.201039	0.602116	1	0.200096	0.155951	0.769475	0.937605	1	0.0614744	0.209465	0.462882	0.830634	1	-0.369723	0.174886
1110	5250-53_3	P12268	IMPDH2	IMDH2	0.175208	0.522811	1	0.929003	2.56232e-10	0.571143	0.902282	1	-0.0974719	0.171801	0.0923635	0.429196	1	0.174578	0.103204	0.367032	0.745356	1	0.125119	0.138375	0.286431	0.740768	1	-0.123562	0.115588
558	3453-87_2	P07948	LYN	LYN	0.175612	0.522819	1	0.305712	0.282553	0.0249548	0.300613	1	-0.535423	0.198375	0.253811	0.639683	1	-0.28014	0.122539	0.201647	0.614385	1	-0.338184	0.164709	0.711487	0.929979	1	-0.268358	0.137187
821	4392-54_2	P61328	FGF12	FGF-12	0.176414	0.523281	1	0.435281	0.601927	0.0640886	0.438838	1	-0.568034	0.305008	0.214026	0.607536	1	-0.228844	0.183556	0.948761	0.992617	1	-0.0158077	0.245664	0.385475	0.806274	1	0.178728	0.20547
338	2991-9_2	P14778	IL1R1	IL-1 sRI	0.177087	0.523281	1	0.491178	1.36176e-10	0.441954	0.826756	1	-0.102926	0.13358	0.135285	0.530629	1	-0.123564	0.0823766	0.25603	0.66619	1	-0.126054	0.110644	0.0216273	0.265444	1	-0.213955	0.0923786
772	4192-10_2	P14550	AKR1A1	AK1A1	0.177583	0.523281	1	0.855091	4.68148e-09	0.847143	0.980265	1	-0.0418782	0.21695	0.0603278	0.36919	1	0.253254	0.134013	0.386228	0.752403	1	0.22158	0.180132	0.0616852	0.445787	1	0.290718	0.150033
332	2981-9_3	Q96AP7	ESAM	ESAM	0.17783	0.523281	1	0.129877	0.0139647	0.023226	0.290028	1	0.694774	0.303606	0.170692	0.576693	1	0.257915	0.187541	0.350298	0.745356	1	0.236034	0.252081	0.458418	0.8254	1	0.155997	0.20996
543	3432-21_2	P29320	EPHA3	EPHA3	0.178014	0.523281	1	0.260051	0.00297413	0.756672	0.964129	1	-0.0134132	0.23752	0.340348	0.71882	1	0.14025	0.14672	0.705832	0.914628	1	0.0741909	0.197211	0.0151485	0.223956	1	0.402644	0.164258
1118	5261-13_3	P42684	ABL2	ABL2	0.178218	0.523281	1	0.283371	1.72371e-08	0.0393938	0.339413	1	-0.368693	0.177725	0.0822727	0.418884	1	-0.19179	0.109783	0.355501	0.745356	1	-0.136682	0.147564	0.464342	0.831001	1	-0.0901164	0.122906
20	11067-13_3	P02818	BGLAP	Osteocalcin	0.178583	0.523281	1	0.215723	0.313236	0.173135	0.639146	1	-0.387404	0.283333	0.218913	0.615512	1	-0.210323	0.170512	0.0458909	0.3512	1	-0.458583	0.228207	0.938291	0.98947	1	0.014796	0.190869
771	4188-1_2	O43488	AKR7A2	Aflatoxin B1 aldehyde reductase	0.179005	0.523337	1	0.0718045	1.09307e-17	0.872461	0.983497	1	-0.0219986	0.136847	0.836055	0.958872	1	0.0175176	0.0845325	0.02303	0.24559	1	0.260393	0.113623	0.655632	0.913407	1	-0.042271	0.0946373
1253	8447-11_3	Q9UBU3	GHRL	ghrelin	0.182293	0.531604	1	0.237237	6.08848e-10	0.92246	0.983988	1	-0.0244061	0.250407	0.0246651	0.237329	1	-0.349722	0.154422	0.213201	0.625048	1	-0.259061	0.207411	0.158642	0.617431	1	-0.24508	0.173171
510	3374-49_2	P08631	HCK	HCK	0.182649	0.531604	1	0.714376	0.00125872	0.0987549	0.503763	1	-0.404996	0.244107	0.604302	0.849943	1	-0.0781425	0.150536	0.263691	0.679786	1	0.226666	0.202192	0.319753	0.770228	1	0.168407	0.168814
135	2571-12_3	P17936	IGFBP3	IGFBP-3	0.18339	0.532569	1	0.000235737	1.4836e-08	0.0258185	0.305103	1	0.595976	0.281875	0.521885	0.816979	1	-0.0939714	0.174118	0.391541	0.755364	1	-0.190279	0.234038	0.785561	0.946398	1	0.0531128	0.194932
724	3898-5_2	P51665	PSMD7	PSD7	0.185762	0.538256	1	0.0937303	0.228612	0.731153	0.960792	1	0.0880598	0.255911	0.0489831	0.330964	1	-0.313249	0.15808	0.885063	0.981681	1	-0.0307568	0.212481	0.436736	0.817855	1	0.137932	0.176976
222	2753-2_2	P02745 P02746 P02747	C1QA C1QB C1QC	C1q	0.186523	0.539259	1	0.968721	0.0791793	0.601092	0.914001	1	0.123477	0.308163	0.0240135	0.234899	1	-0.42192	0.185455	0.365352	0.745356	1	-0.225215	0.248205	0.329693	0.775778	1	-0.194276	0.207595
432	3202-28_2	Q8NCW0	KREMEN2	KREM2	0.188703	0.544352	1	0.0300468	3.75467e-19	0.100788	0.503763	1	0.297731	0.144063	0.992155	0.998113	1	-0.000876146	0.0889894	0.114374	0.506125	1	0.313992	0.119614	0.975577	0.994433	1	0.00305414	0.099627
1290	9196-8_3	P47929	LGALS7	Galectin-7	0.189608	0.545752	1	0.233306	0.120664	0.0995251	0.503763	1	0.456734	0.275924	0.546224	0.826052	1	-0.102863	0.170157	0.538313	0.837822	1	-0.140896	0.228546	0.189608	0.64186	1	0.251207	0.190817
1135	5337-64_3	P42081	CD86	B7-2	0.190281	0.546481	1	0.519152	1.93761e-08	0.141408	0.595735	1	-0.366248	0.18586	0.323393	0.697735	1	-0.192265	0.114808	0.0353109	0.308319	1	-0.392502	0.154318	0.88718	0.972448	1	-0.0355667	0.128532
1258	8463-2_3	P08294	SOD3	SOD3	0.191	0.547338	1	0.320534	0.203358	0.322011	0.765814	1	-0.26076	0.262622	0.481271	0.804571	1	0.111526	0.158048	0.210136	0.622715	1	-0.265977	0.211525	0.098016	0.511838	1	-0.294157	0.176917
41	13094-75_3	Q9BXY4	RSPO3	RSPO3	0.192163	0.548373	1	0.00692808	0.00175206	0.0777641	0.472762	1	0.369121	0.208131	0.208835	0.607279	1	0.162134	0.128565	0.0668695	0.424377	1	0.318527	0.172809	0.551078	0.878618	1	0.0859602	0.143934
516	3388-58_2	Q9P286	PAK7	PAK7	0.192205	0.548373	1	0.307313	0.42698	0.576512	0.902776	1	-0.149113	0.266534	0.282905	0.658044	1	0.172418	0.160111	0.139178	0.532562	1	-0.318813	0.214676	0.231305	0.68	1	0.215341	0.179324
971	4969-2_1	P00915	CA1	Carbonic anhydrase I	0.192727	0.548662	1	0.922995	5.59224e-13	0.878197	0.983497	1	-0.0476606	0.21761	0.88519	0.967051	1	0.0189007	0.130722	0.126021	0.523177	1	0.454433	0.175271	0.289976	0.740951	1	-0.28798	0.146408
443	3221-54_1	Q8N474	SFRP1	SARP-2	0.194032	0.550371	1	0.741484	1.25764e-16	0.49681	0.850461	1	-0.129371	0.144081	0.579455	0.836977	1	-0.117312	0.0890011	0.0228401	0.245578	1	-0.361094	0.11963	0.215581	0.664623	1	-0.123808	0.0996401
603	3585-54_4	P35613	BSG	BASI	0.194174	0.550371	1	0.66278	0.673923	0.16897	0.635412	1	0.349597	0.253184	0.777579	0.933512	1	-0.0441671	0.156134	0.14653	0.541579	1	-0.305735	0.209711	0.329373	0.775778	1	0.171222	0.175091
591	3518-54_2	Q96IY4	CPB2	TAFI	0.194614	0.550418	1	0.455621	0.685957	0.298032	0.755827	1	-0.325016	0.311465	0.0423971	0.313401	1	-0.382999	0.187442	0.494345	0.817619	1	-0.171775	0.250865	0.604566	0.908246	1	0.108835	0.20982
513	3379-29_1	P41743	PRKCI	KPCI	0.195591	0.551981	1	0.353172	3.96238e-19	0.953494	0.99145	1	-0.00842199	0.14422	0.439167	0.774195	1	0.0689484	0.0889382	0.0303352	0.290192	1	0.260668	0.119457	0.628626	0.911803	1	-0.0483178	0.0997369
438	3212-30_3	Q9NR71	ASAH2	ASAH2	0.196282	0.552733	1	0.457924	0.0775381	0.159522	0.614017	1	0.415615	0.294294	0.589206	0.842037	1	0.0981676	0.181486	0.254304	0.66499	1	-0.278726	0.243761	0.164561	0.617431	1	0.283975	0.203521
1048	5091-28_3	Q8N423	LILRB2	ILT-4	0.197532	0.555052	1	0.307098	7.65825e-07	0.856505	0.980265	1	0.0508992	0.281097	0.0328603	0.277605	1	0.373261	0.173637	0.946843	0.992617	1	0.0155815	0.233392	0.622676	0.911803	1	-0.0958116	0.194394
292	2879-9_2	P01011	SERPINA3	a1-Antichymotrypsin	0.198094	0.555433	1	0.645436	0.0200695	0.815775	0.97611	1	-0.0719558	0.308415	0.0876931	0.429196	1	0.326485	0.190194	0.0646981	0.416694	1	0.474688	0.255458	0.974128	0.994433	1	0.00692627	0.213287
63	13125-45_3	P04004	VTN	Vitronectin	0.199291	0.556057	1	0.219435	0.0413837	0.549218	0.893166	1	0.207962	0.308073	0.812281	0.947804	1	-0.12835	0.190301	0.341861	0.745356	1	0.266073	0.255791	0.0613848	0.445787	1	0.472724	0.213049
1086	5140-56_3	Q6UXZ4	UNC5D	UNC5H4	0.199352	0.556057	1	0.229778	9.66094e-07	0.496772	0.850461	1	0.13454	0.197591	0.798745	0.943247	1	0.0311647	0.122055	0.548133	0.848072	1	0.0987055	0.164059	0.0534663	0.429381	1	-0.26555	0.136645
1137	5340-24_3	Q92851	CASP10	Caspase-10	0.199727	0.556057	1	0.458026	0.0439939	0.253025	0.713213	1	0.299086	0.260857	0.222096	0.621038	1	0.197395	0.161135	0.493806	0.817619	1	0.148494	0.216588	0.0234544	0.277402	1	0.412131	0.180397
587	3508-78_3	O00626	CCL22	MDC	0.200027	0.556057	1	0.856389	0.0572509	0.379395	0.798704	1	-0.274102	0.311103	0.25369	0.639683	1	0.213965	0.186885	0.210931	0.622715	1	0.314533	0.250574	0.0841902	0.488741	1	0.363356	0.20931
829	4420-7_2	O43184	ADAM12	ADAM12	0.201894	0.559601	1	0.247428	0.132144	0.755994	0.964129	1	0.0929802	0.298787	0.818447	0.94902	1	-0.0120309	0.179812	0.280405	0.688958	1	0.213852	0.240653	0.0231697	0.276548	1	0.46074	0.201279
169	2638-12_2	P07333	CSF1R	M-CSF R	0.202861	0.559601	1	0.63338	0.00446134	0.395361	0.798704	1	-0.264348	0.31032	0.0327736	0.277605	1	-0.401611	0.186753	0.171639	0.579927	1	-0.342949	0.249943	0.224146	0.675031	1	-0.254942	0.209049
1286	9187-2_3	P05114	HMGN1	HMGN1	0.202914	0.559601	1	0.843065	0.350822	0.849205	0.980265	1	-0.0253927	0.245484	0.0570568	0.359109	1	-0.226367	0.147466	0.0903931	0.476164	1	-0.298293	0.197722	0.710983	0.929979	1	0.06129	0.165162
1173	5464-52_3	P62993	GRB2	GRB2 adapter protein	0.203022	0.559601	1	0.46284	2.18501e-24	0.370068	0.795008	1	-0.224512	0.112874	0.161883	0.567682	1	-0.0979119	0.0697236	0.999889	0.999889	1	-0.168131	0.0937181	0.472945	0.836752	1	-0.0609905	0.0780582
243	2788-55_1	P08254	MMP3	MMP-3	0.20522	0.564464	1	3.54704e-05	0.00707517	0.0680293	0.454924	1	-0.51366	0.279874	0.361703	0.724689	1	-0.158353	0.173189	0.360115	0.745356	1	0.213403	0.232624	0.724865	0.932308	1	0.0682909	0.193739
1088	5183-53_3	Q13131 Q9Y478 P54619	PRKAA1 PRKAB1 PRKAG1	AMPK a1b1g1	0.205882	0.565089	1	0.61952	0.203186	0.127937	0.566143	1	0.453044	0.296301	0.29127	0.663647	1	-0.193376	0.182724	0.622812	0.878632	1	0.120915	0.245425	0.275482	0.729943	1	0.224108	0.20491
1192	5493-17_3	Q9BYP7	WNK3	WNK3	0.206811	0.565415	1	0.0675763	1.09249e-17	0.983081	0.996927	1	0.010389	0.149358	0.286805	0.65987	1	0.0985512	0.0922602	0.0411387	0.333557	1	0.402466	0.12401	0.55077	0.878618	1	-0.12177	0.103289
1268	8480-29_3	Q12805	EFEMP1	FBLN3	0.20687	0.565415	1	0.000103714	0.180743	0.51036	0.86231	1	0.191131	0.289798	0.467215	0.799061	1	0.13041	0.179012	0.0548459	0.381789	1	-0.464904	0.240616	0.801148	0.950937	1	0.0505472	0.200411
904	4763-31_3	P43652	AFM	Afamin	0.209079	0.568765	1	0.120398	0.949275	0.140393	0.594954	1	-0.415037	0.280321	0.30045	0.669324	1	-0.179795	0.173158	0.609022	0.871274	1	-0.119244	0.232748	0.240121	0.693716	1	0.228443	0.193857
563	3469-74_1	P51812	RPS6KA3	RPS6KA3	0.20921	0.568765	1	0.912029	0.000142279	0.738272	0.964129	1	-0.174796	0.193028	0.836597	0.958872	1	-0.198556	0.119236	0.122417	0.519203	1	-0.323015	0.160075	0.714104	0.929979	1	-0.0490254	0.133621
371	3046-31_1	Q9HD89	RETN	resistin	0.209407	0.568765	1	0.667509	0.000662385	0.360605	0.791263	1	0.28176	0.307459	0.0922822	0.429196	1	-0.313067	0.185031	0.328965	0.732387	1	0.242364	0.247638	0.941064	0.990398	1	0.0153332	0.207121
151	2615-60_2	P52803	EFNA5	Ephrin-A5	0.210853	0.571498	1	0.875741	2.82317e-25	0.038026	0.333901	1	-0.228951	0.109586	0.186787	0.592126	1	-0.106561	0.0675798	0.809299	0.951002	1	-0.0343192	0.0907695	0.239041	0.693716	1	-0.106428	0.0757853
923	4859-6_1	P36894	BMPR1A	BMPR1A	0.212503	0.573263	1	0.499971	0.106747	0.40532	0.804499	1	-0.247435	0.296673	0.101802	0.44838	1	-0.301317	0.183259	0.557629	0.852497	1	0.144695	0.246325	0.110057	0.54032	1	-0.329397	0.205165
457	3293-2_4	O43866	CD5L	CD5L	0.212715	0.573263	1	0.767952	1.73944e-06	0.181391	0.648322	1	-0.397493	0.296332	0.0871093	0.429196	1	-0.30668	0.178335	0.0877521	0.472275	1	-0.409609	0.238676	0.656027	0.913407	1	-0.0890538	0.199625
970	4968-50_1	P40121	CAPG	CAPG	0.212826	0.573263	1	0.12683	0.993942	0.734894	0.962837	1	0.101848	0.300332	0.0729592	0.388137	1	0.334505	0.185518	0.297157	0.70291	1	-0.260372	0.249059	0.473665	0.836752	1	0.149264	0.207901
964	4961-17_1	P07355	ANXA2	annexin II	0.213915	0.573543	1	0.772823	0.014318	0.143497	0.595735	1	-0.29214	0.193722	0.729307	0.916896	1	-0.111011	0.119465	0.107349	0.497014	1	-0.378313	0.160458	0.597275	0.900411	1	-0.136023	0.13397
935	4891-50_1	P01275	GCG	Glucagon	0.214011	0.573543	1	0.617663	0.15053	0.256466	0.713288	1	0.301852	0.265194	0.469553	0.799061	1	0.118512	0.163541	0.0900109	0.476164	1	0.374314	0.219659	0.422536	0.817855	1	-0.14741	0.183397
668	3800-71_2	P12277	CKB	CK-BB	0.214771	0.573543	1	0.625931	0.34283	0.0522056	0.406704	1	0.585583	0.299741	0.4423	0.776562	1	-0.138883	0.180387	0.723864	0.919209	1	0.0854202	0.241422	0.380274	0.80243	1	0.177576	0.201922
232	2769-3_2	P18093	Human-virus	HIV-2 Rev	0.214883	0.573543	1	0.318083	0.173375	0.209891	0.689565	1	-0.340055	0.248199	0.658789	0.884504	1	0.140754	0.153316	0.213856	0.625048	1	0.28562	0.206078	0.187918	0.64186	1	0.399679	0.171643
731	4125-52_2	Q15109	AGER	sRAGE	0.215438	0.573543	1	0.121493	0.618526	0.143754	0.595735	1	-0.464785	0.316614	0.936796	0.987659	1	-0.0151295	0.190541	0.0471891	0.354873	1	-0.50939	0.255012	0.868262	0.972448	1	-0.035425	0.213289
634	3642-4_1	Q9UIB8	CD84	SLAF5	0.215574	0.573543	1	0.379518	2.09554e-23	0.4391	0.826756	1	-0.163142	0.126621	0.123299	0.493195	1	-0.250872	0.0782153	0.0403714	0.333557	1	-0.341712	0.105132	0.978285	0.994889	1	-0.0351957	0.087565
562	3466-8_2	P17612	PRKACA	PRKACA	0.21609	0.573742	1	0.310507	1.99606e-11	0.525642	0.875313	1	-0.265429	0.192482	0.629752	0.869753	1	-0.10119	0.1187	0.328235	0.732387	1	-0.523266	0.159432	0.789162	0.946398	1	-0.0356447	0.133113
187	2683-1_2	P01024	C3	iC3b	0.217759	0.576996	1	0.51459	4.1778e-06	0.291529	0.75469	1	-0.280423	0.265118	0.165856	0.572357	1	0.271019	0.163493	0.560401	0.852994	1	-0.163635	0.219595	0.967923	0.994107	1	0.00744176	0.183344
981	4984-83_1	P10768	ESD	Esterase D	0.219218	0.578212	1	0.653253	0.00112994	0.743269	0.964129	1	-0.077424	0.236043	0.0490977	0.330964	1	0.288289	0.145564	0.368874	0.745356	1	0.176106	0.195513	0.667075	0.913407	1	-0.0703295	0.163238
1293	9201-13_3	P37802	TAGLN2	Transgelin-2	0.219723	0.578212	1	0.840474	0.0205114	0.218415	0.690384	1	-0.321888	0.260663	0.294246	0.66565	1	-0.105877	0.161015	0.0329273	0.302173	1	-0.465062	0.216426	0.151026	0.614016	1	-0.195987	0.180262
841	4453-83_3	Q86VH5	LRRTM3	LRRT3	0.219938	0.578212	1	0.960945	0.0018196	0.0685358	0.454924	1	-0.436316	0.238173	0.522583	0.816979	1	0.0940838	0.146877	0.402106	0.76556	1	-0.165665	0.197277	0.524677	0.869866	1	0.104976	0.16471
175	2647-66_2	P50395	GDI2	Rab GDP dissociation inhibitor beta	0.220053	0.578212	1	0.295932	4.63758e-21	0.629987	0.92502	1	-0.0739076	0.153166	0.965173	0.991832	1	0.00412968	0.094455	0.0505647	0.369577	1	0.249636	0.126867	0.439437	0.817855	1	-0.0820676	0.105924
1129	5308-89_2	P08246	ELANE	Elastase	0.220673	0.578212	1	0.399907	0.59862	0.0331656	0.329378	1	0.536878	0.250191	0.427233	0.769848	1	0.122967	0.154547	0.870929	0.976868	1	0.0337981	0.207732	0.179433	0.639021	1	0.23315	0.173021
162	2631-50_2	Q08334	IL10RB	IL-10 Rb	0.220926	0.578212	1	0.65962	2.44928e-06	0.955058	0.991637	1	-0.0132916	0.235538	0.904543	0.976606	1	-0.0174427	0.145252	0.910924	0.992556	1	-0.107121	0.195095	0.0214277	0.265444	1	0.409594	0.162888
902	4719-58_2	P30101	PDIA3	Protein disulfide isomerase A3	0.221552	0.578212	1	0.0140771	0.0994661	0.658998	0.935313	1	-0.090901	0.192892	0.429145	0.770162	1	-0.171288	0.119152	0.022335	0.243698	1	-0.493966	0.160156	0.950263	0.993006	1	-0.192422	0.133395
627	3629-60_4	Q9Y5S2	CDC42BPB	MRCKB	0.222345	0.578212	1	0.0387291	0.0112852	0.212519	0.690174	1	-0.306182	0.244766	0.606482	0.850123	1	-0.140178	0.151195	0.0376105	0.319704	1	-0.514247	0.203227	0.531867	0.874093	1	-0.185937	0.169269
583	3503-4_2	P56199, P05556	ITGA1 ITGB1	Integrin a1b1	0.222497	0.578212	1	0.446285	0.0257532	0.111908	0.535155	1	-0.34659	0.288822	0.666596	0.887068	1	0.0111	0.178112	0.104521	0.492688	1	-0.346501	0.23923	0.246002	0.695782	1	0.0940926	0.199738
726	3903-49_2	O95219	SNX4	Sorting nexin 4	0.222663	0.578212	1	0.546091	0.226061	0.038213	0.333901	1	-0.483453	0.215549	0.863997	0.96403	1	-0.0227997	0.132925	0.390579	0.755364	1	-0.184758	0.178538	0.417811	0.817855	1	-0.302535	0.149065
357	3029-52_2	Q9NNX6	CD209	DC-SIGN	0.223829	0.580006	1	0.279814	0.161287	0.90112	0.983988	1	0.0385875	0.310158	0.823149	0.951926	1	0.0416989	0.186317	0.129309	0.523177	1	-0.380578	0.249813	0.072581	0.471623	1	-0.376759	0.208674
1098	5228-25_2	Q02241	KIF23	KIF23	0.224245	0.580006	1	0.718357	1.27042e-12	0.289937	0.754416	1	0.186052	0.175319	0.912972	0.982445	1	0.0115256	0.105317	0.0291233	0.282279	1	0.310444	0.141209	0.81833	0.956734	1	0.027131	0.117955
1123	5271-5_2	P60763	RAC3	RAC3	0.224858	0.580436	1	0.426439	3.11139e-08	0.868678	0.983497	1	-0.0319605	0.193041	0.065097	0.378617	1	-0.248509	0.119045	0.366563	0.745356	1	-0.144721	0.159894	0.422631	0.817855	1	-0.315105	0.133499
714	3881-49_2	P63167	DYNLL1	DLC8	0.225377	0.580626	1	0.794286	0.032545	0.040636	0.347812	1	-0.528223	0.256257	0.535253	0.823603	1	-0.0983217	0.158293	0.486319	0.813676	1	0.148233	0.212509	0.486536	0.843297	1	-0.123675	0.177391
405	3168-8_2	Q9UNA0	ADAMTS5	ADAMTS-5	0.227179	0.580875	1	4.20597e-05	0.990144	0.752176	0.964129	1	0.250112	0.258014	0.800574	0.94343	1	0.264908	0.159378	0.0733378	0.442352	1	0.734986	0.214226	0.965157	0.994107	1	0.00780476	0.17843
1116	5259-2_3	O43318 Q15750	MAP3K7 TAB1	TAK1-TAB1	0.227869	0.580875	1	0.824642	0.00670696	0.100267	0.503763	1	-0.39729	0.240542	0.100497	0.444715	1	-0.244835	0.148338	0.143729	0.538882	1	-0.29251	0.199239	0.66153	0.913407	1	-0.0729427	0.166349
1168	5457-5_2	Q5KU26	COLEC12	COLEC12	0.228625	0.580875	1	0.113045	1.07918e-07	0.075017	0.472762	1	-0.35022	0.195622	0.551997	0.826329	1	-0.0720009	0.120839	0.36525	0.745356	1	0.147416	0.162424	0.503138	0.85415	1	0.0907551	0.135283
14	10365-132_3	P29460, Q9NPF7	IL12B IL23A	IL-23	0.228878	0.580875	1	0.766182	9.79675e-11	0.838357	0.980265	1	0.0449347	0.219968	0.345348	0.72414	1	-0.128544	0.135877	0.0432457	0.342951	1	-0.371684	0.182638	0.144347	0.601455	1	-0.222992	0.15212
47	13103-125_3	P0DML2 P0DML3	CSH1 CSH2	CSH	0.229627	0.580875	1	0.167601	0.366586	0.0777575	0.472762	1	0.452844	0.255333	0.471696	0.799061	1	-0.113746	0.157723	0.280667	0.688958	1	-0.229371	0.212001	0.593564	0.898125	1	-0.0943963	0.176577
379	3057-55_1	O95388	WISP1	WISP-1	0.229903	0.580875	1	0.0203996	0.658071	0.225308	0.694485	1	0.312627	0.256987	0.467785	0.799061	1	-0.112428	0.154528	0.114963	0.506902	1	-0.328297	0.207314	0.534079	0.875109	1	0.107714	0.172915
582	3499-77_2	Q9UHF5	IL17B	IL-17B	0.229923	0.580875	1	0.134867	0.882639	0.647575	0.92732	1	-0.129589	0.283027	0.682008	0.894448	1	0.0594928	0.174829	0.0247917	0.260113	1	0.487869	0.234995	0.642438	0.913407	1	-0.0194298	0.195728
464	3305-6_1	Q9NR61	DLL4	DLL4	0.230171	0.580875	1	0.730267	3.95766e-07	0.78145	0.968254	1	0.112397	0.244737	0.705553	0.905786	1	0.0675824	0.150925	0.405746	0.766148	1	-0.33891	0.202714	0.134771	0.589809	1	0.297163	0.16925
567	3473-78_2	P40238	MPL	Thrombopoietin Receptor	0.230218	0.580875	1	0.642686	0.112078	0.56882	0.902282	1	0.163937	0.287213	0.0354584	0.291971	1	0.365459	0.172533	0.720967	0.919209	1	0.0827469	0.231332	0.122741	0.570056	1	0.299569	0.193237
1078	5129-12_3	Q14162	SCARF1	SREC-I	0.230255	0.580875	1	0.233632	0.856377	0.886248	0.983988	1	0.0451388	0.315116	0.0295125	0.261196	1	0.415886	0.189639	0.237757	0.648474	1	0.300587	0.253806	0.299641	0.75251	1	0.220777	0.212279
301	2915-6_2	P12004	PCNA	PCNA	0.230385	0.580875	1	0.743892	0.212879	0.979045	0.995885	1	0.00747813	0.284327	0.0416186	0.309404	1	0.350971	0.17111	0.773853	0.938287	1	0.065896	0.229007	0.118629	0.570056	1	0.300256	0.191538
48	13104-32_3	P98172	EFNB1	EFNB1	0.232051	0.582994	1	0.552196	0.83806	0.0852863	0.498103	1	0.538715	0.311437	0.447748	0.784012	1	0.142583	0.187425	0.556062	0.852104	1	-0.147932	0.250842	0.148291	0.609165	1	0.304519	0.209801
483	3331-8_1	Q6NW40	RGMB	RGMB	0.232122	0.582994	1	0.982269	0.0140782	0.236108	0.702452	1	0.326237	0.274478	0.131025	0.516557	1	-0.257153	0.169549	0.234535	0.645331	1	-0.271786	0.227897	0.422949	0.817855	1	-0.152436	0.189816
45	13101-60_3	Q9BQB4	SOST	SOST	0.233421	0.584407	1	8.70517e-20	7.32872e-21	0.147455	0.606618	1	-0.270948	0.186273	0.0917387	0.429196	1	-0.267413	0.115063	0.598275	0.866767	1	-0.0825404	0.154661	0.0887148	0.497491	1	-0.312957	0.128818
809	4318-12_3	P29350	PTPN6	PTP-1C	0.233583	0.584407	1	0.778718	0.695203	0.908836	0.983988	1	-0.0228816	0.196521	0.109646	0.468902	1	0.210763	0.121393	0.401004	0.76556	1	-0.250782	0.163169	0.556002	0.880959	1	-0.0801627	0.135905
708	3872-2_1	P13693	TPT1	TCTP	0.235838	0.58875	1	0.639772	0.000141052	0.108592	0.529132	1	-0.235982	0.146371	0.267658	0.653897	1	0.124622	0.0904155	0.946612	0.992617	1	0.0190772	0.121531	0.310336	0.760354	1	0.138811	0.101224
788	4249-64_2	P22392	NME2	NDP kinase B	0.236224	0.58875	1	0.201526	0.160776	0.386136	0.798704	1	-0.178379	0.205348	0.487898	0.804571	1	0.088161	0.126846	0.153065	0.54283	1	0.244595	0.170498	0.285232	0.740492	1	-0.15219	0.142009
1178	5475-10_3	P05771	PRKCB	PKC-B-II	0.237319	0.589671	1	0.760756	0.378219	0.123292	0.556956	1	-0.28917	0.181126	0.160237	0.566491	1	-0.197502	0.111884	0.145447	0.540307	1	-0.254259	0.150387	0.138725	0.589809	1	-0.298833	0.125258
136	2578-67_2	P13500	CCL2	MCP-1	0.237527	0.589671	1	0.294723	5.26413e-07	0.0712545	0.461205	1	-0.416997	0.229862	0.727157	0.916896	1	0.0496154	0.141989	0.242969	0.650416	1	0.223542	0.190853	0.80347	0.950937	1	-0.0396151	0.158962
542	3431-54_2	P21709	EPHA1	EphA1	0.237953	0.589671	1	0.129855	6.04411e-18	0.290983	0.75469	1	0.132099	0.124746	0.429183	0.770162	1	0.0610526	0.0770573	0.284447	0.691671	1	0.111183	0.103576	0.0297854	0.304195	1	0.188893	0.0862685
1036	5070-76_3	O95407	TNFRSF6B	DcR3	0.239218	0.590337	1	0.000579622	0.0236896	0.0588135	0.428749	1	0.474245	0.275847	0.435311	0.771238	1	0.0249104	0.170697	0.206114	0.621634	1	-0.164902	0.229277	0.591501	0.898125	1	0.0058545	0.190952
1145	5352-11_3	Q92956	TNFRSF14	HVEM	0.239733	0.590337	1	0.439263	0.249021	0.0874522	0.502527	1	-0.446764	0.26926	0.23643	0.626599	1	0.19722	0.166048	0.583486	0.864595	1	-0.065306	0.223026	0.358412	0.794368	1	-0.0556946	0.186209
555	3449-58_2	P29622	SERPINA4	Kallistatin	0.239746	0.590337	1	0.918546	0.00175157	0.26693	0.729196	1	-0.342714	0.307795	0.635765	0.8733	1	-0.0900461	0.189812	0.039601	0.331285	1	-0.528305	0.254945	0.224739	0.675256	1	-0.259263	0.212859
72	14116-129_3	P26447	S100A4	S100A4	0.240037	0.590337	1	0.793305	0.000140128	0.0280705	0.312134	1	-0.535311	0.278486	0.574463	0.836464	1	-0.0678846	0.167291	0.300579	0.703332	1	-0.113148	0.224303	0.28955	0.740951	1	-0.161854	0.187366
571	3480-7_1	P51452	DUSP3	DUS3	0.240799	0.591093	1	0.339745	0.00417052	0.921023	0.983988	1	-0.024251	0.244274	0.148657	0.544762	1	0.218829	0.150891	0.193928	0.612101	1	-0.264416	0.202819	0.458697	0.8254	1	0.125433	0.168929
893	4673-13_2	P05231	IL6	IL-6	0.24279	0.59486	1	0.166478	0.0599216	0.0942035	0.503763	1	0.455988	0.271085	0.302034	0.671702	1	0.168696	0.163006	0.941609	0.992617	1	0.0160396	0.218687	0.0815093	0.484217	1	0.319445	0.1824
921	4842-62_2	P51654	GPC3	Glypican 3	0.243808	0.596229	1	0.417179	2.46556e-05	0.955813	0.991637	1	0.0135732	0.244638	0.371677	0.734718	1	-0.135322	0.151116	0.07624	0.444791	1	-0.362115	0.203121	0.0739517	0.471623	1	-0.304006	0.169181
98	14157-21_3	P62258	YWHAE	14-3-3E	0.248098	0.605583	1	0.180288	1.1111e-08	0.214868	0.690174	1	0.244042	0.196098	0.207284	0.607279	1	-0.153284	0.121132	0.312463	0.715769	1	0.1649	0.162818	0.795349	0.949998	1	-0.0352238	0.135612
680	3820-68_2	P49137	MAPKAPK2	MAPK2	0.249312	0.606429	1	0.845952	0.831417	0.296103	0.75469	1	-0.292917	0.235945	0.0406464	0.309293	1	-0.429531	0.145746	0.1998	0.612383	1	-0.404291	0.195903	0.767573	0.943888	1	-0.199413	0.163169
1049	5092-51_3	P78504	JAG1	JAG1	0.249377	0.606429	1	0.459167	0.00655965	0.613955	0.921287	1	0.131264	0.259786	0.0628975	0.372005	1	-0.300248	0.160474	0.14866	0.54283	1	-0.312813	0.215698	0.52811	0.870834	1	-0.113555	0.179656
164	2633-52_2	P78552	IL13RA1	IL-13 Ra1	0.250449	0.606819	1	0.217015	0.283197	0.541374	0.885946	1	0.151153	0.247043	0.102359	0.44838	1	0.250076	0.152347	0.633169	0.878953	1	-0.09782	0.204624	0.390907	0.814121	1	-0.146917	0.170845
733	4127-75_1	P13671	C6	C6	0.250694	0.606819	1	0.214737	1.86697e-14	0.85486	0.980265	1	0.0342553	0.187012	0.468801	0.799061	1	0.083856	0.11552	0.15685	0.547082	1	0.220711	0.155274	0.2007	0.652777	1	-0.166066	0.129329
934	4890-10_1	P01189	POMC	ACTH	0.251275	0.606819	1	0.0382686	0.272535	0.0850003	0.498103	1	0.493319	0.304626	0.068621	0.38111	1	0.303929	0.188171	0.569303	0.854082	1	0.0954091	0.252928	0.260538	0.711623	1	0.180377	0.210665
637	3646-7_4	P42680	TEC	TEC	0.251403	0.606819	1	0.684361	0.0677694	0.221815	0.690384	1	-0.285491	0.23291	0.179973	0.585413	1	-0.193301	0.143631	0.0636307	0.413918	1	-0.359929	0.192917	0.1937	0.642866	1	-0.210093	0.161071
309	2944-66_2	P41271	NBL1	DAN	0.252276	0.607799	1	0.0748869	1.76508e-05	0.319116	0.764586	1	0.226486	0.22673	0.354602	0.724689	1	0.129969	0.140054	0.186426	0.603334	1	-0.249635	0.188252	0.30158	0.75251	1	0.162425	0.156796
905	4769-10_3	Q6UX06	OLFM4	Olfactomedin-4	0.253184	0.608858	1	0.666523	0.741892	0.294434	0.75469	1	-0.310068	0.294928	0.181097	0.585413	1	0.238243	0.17749	0.825078	0.958416	1	-0.0525742	0.237546	0.157116	0.617431	1	0.282209	0.19868
852	4476-22_2	P43403	ZAP70	ZAP70	0.253664	0.608887	1	0.31021	0.00156267	0.0773068	0.472762	1	-0.453668	0.255413	0.663676	0.886492	1	-0.0685994	0.157509	0.792334	0.948322	1	-0.0557779	0.211557	0.0866277	0.491776	1	-0.304238	0.176633
475	3321-2_2	Q13007	IL24	IL24	0.25414	0.608905	1	0.576122	0.0607052	0.119896	0.549242	1	0.454899	0.291177	0.413612	0.763276	1	0.147128	0.179564	0.460064	0.799123	1	0.0836553	0.24118	0.0483668	0.402359	1	0.380885	0.201366
73	14120-2_3	Q68DV7	RNF43	RNF43	0.255567	0.6096	1	0.241505	0.648194	0.19942	0.6704	1	-0.387556	0.300975	0.148625	0.544762	1	-0.262685	0.181129	0.110054	0.503875	1	-0.389179	0.242416	0.92022	0.981641	1	0.0203339	0.202753
579	3494-71_3	O60258	FGF17	FGF-17	0.256153	0.6096	1	0.36774	0.219454	0.029126	0.313369	1	-0.659134	0.299831	0.486608	0.804571	1	-0.12578	0.180441	0.959781	0.996397	1	0.0121942	0.241495	0.401294	0.817031	1	-0.169906	0.201983
941	4907-56_1	P02671 P02675 P02679	FGA FGB FGG	D-dimer	0.256303	0.6096	1	0.655078	0.00175663	0.762585	0.964129	1	0.0773164	0.255571	0.0740984	0.390291	1	0.283054	0.157606	0.532152	0.837159	1	0.13249	0.211688	0.420366	0.817855	1	-0.142728	0.176742
703	3864-5_2	P62081	RPS7	RS7	0.256304	0.6096	1	0.274963	0.960265	0.347145	0.790651	1	-0.240083	0.222421	0.354183	0.724689	1	0.181611	0.137393	0.563928	0.852994	1	-0.266287	0.184675	0.30878	0.759401	1	0.206967	0.153816
1227	5909-51_3	P15531	NME1	Nucleoside diphosphate kinase A	0.258762	0.612938	1	0.313886	0.513127	0.773488	0.964129	1	-0.0742721	0.257685	0.257178	0.639683	1	0.186392	0.15891	0.724717	0.919209	1	-0.126898	0.213439	0.0782022	0.47422	1	0.339031	0.178204
400	3132-1_1	P49767	VEGFC	VEGF-C	0.258868	0.612938	1	0.239254	0.0276394	0.491653	0.848908	1	0.174877	0.253802	0.470327	0.799061	1	-0.113414	0.156777	0.0749713	0.442352	1	0.377326	0.210729	0.524861	0.869866	1	0.111815	0.175517
769	4184-43_3	Q13542	EIF4EBP2	4EBP2	0.259121	0.612938	1	0.89623	0.390987	0.609362	0.920766	1	0.171178	0.293352	0.182505	0.58772	1	0.276283	0.180905	0.297125	0.70291	1	0.287759	0.242981	0.0320755	0.313761	1	0.501654	0.20287
200	2708-54_2	Q9UNG2	TNFSF18	TNFSF18	0.260052	0.614026	1	0.192317	6.62035e-12	0.815719	0.97611	1	0.0495389	0.212266	0.763139	0.925765	1	-0.0395717	0.13112	0.342461	0.745356	1	-0.167734	0.176243	0.0827058	0.486842	1	0.256081	0.146793
942	4908-6_1	P17813	ENG	Endoglin	0.261211	0.615644	1	0.681919	8.03076e-33	0.23899	0.703453	1	-0.123141	0.104245	0.228116	0.621127	1	-0.077863	0.0643938	0.0806549	0.454251	1	-0.15202	0.0865541	0.121431	0.570056	1	-0.112162	0.0720913
122	2474-54_5	P02743	APCS	SAP	0.263843	0.620722	1	0.814614	0.000515143	0.201101	0.672578	1	0.388691	0.302992	0.109537	0.468902	1	0.293165	0.182343	0.112782	0.503875	1	0.38879	0.24404	0.290457	0.740951	1	0.21637	0.204112
447	3235-50_2	Q8TEU8	WFIKKN2	WFKN2	0.264591	0.621359	1	0.102902	0.0630284	0.379115	0.798704	1	-0.263201	0.254143	0.462773	0.798258	1	-0.196243	0.156988	0.529702	0.836768	1	-0.152222	0.211013	0.0290324	0.304195	1	-0.473276	0.175754
986	4989-7_1	P02679	FGG	Fibrinogen g-chain dimer	0.268995	0.630564	1	0.736525	0.00810909	0.942546	0.989835	1	0.0200367	0.277651	0.116219	0.483069	1	0.263201	0.166789	0.436237	0.786073	1	0.174479	0.22363	0.287539	0.740768	1	-0.199231	0.186803
604	3587-53_2	O95393	BMP10	BMP10	0.269751	0.631197	1	0.28721	0.065749	0.313393	0.764586	1	0.288876	0.268306	0.237881	0.626599	1	-0.275411	0.165736	0.159516	0.554894	1	-0.530876	0.222772	0.875707	0.972448	1	-0.0290619	0.185548
535	3418-12_2	Q8IU85	CAMK1D	CAMK1D	0.272323	0.636071	1	0.871082	0.166203	0.110651	0.532385	1	-0.406552	0.253653	0.39557	0.743878	1	-0.133194	0.156423	0.264443	0.679923	1	0.235159	0.210099	0.862202	0.972448	1	-0.0304887	0.175416
1002	5007-1_1	Q16539	MAPK14	MAPK14	0.273133	0.636821	1	0.65919	0.508633	0.036365	0.333901	1	-0.543985	0.25808	0.537029	0.823603	1	-0.189944	0.159153	0.696821	0.90999	1	-0.409248	0.213766	0.370782	0.80243	1	-0.268731	0.178477
1004	5009-11_1	P26038	MSN	Moesin	0.274242	0.637474	1	0.205241	0.963124	0.73185	0.960792	1	-0.095406	0.278014	0.484609	0.804571	1	-0.116952	0.167008	0.0513324	0.373092	1	-0.439128	0.223923	0.527068	0.870834	1	0.118524	0.187048
172	2643-57_2	P22223	CDH3	P-Cadherin	0.274538	0.637474	1	0.469608	0.0637775	0.415376	0.812674	1	-0.223727	0.26409	0.156606	0.559737	1	-0.277046	0.163132	0.288222	0.693117	1	-0.278475	0.219272	0.668768	0.913407	1	0.0782603	0.182632
773	4194-26_3	Q92688	ANP32B	AN32B	0.274883	0.637474	1	0.115269	0.19375	0.557508	0.901754	1	0.176842	0.300958	0.456779	0.792359	1	0.13863	0.185906	0.608276	0.871274	1	0.128289	0.249883	0.024874	0.289113	1	0.470681	0.208129
308	2943-5_2	P08684	CYP3A4	Cytochrome P450 3A4	0.276062	0.639069	1	0.866387	0.150821	0.112989	0.535155	1	-0.454292	0.248261	0.86573	0.965137	1	-0.218832	0.153354	0.108696	0.499694	1	-0.620015	0.206129	0.861798	0.972448	1	-0.132718	0.171686
488	3341-33_4	P00519	ABL1	ABL1	0.27667	0.639339	1	0.524202	0.016291	0.660637	0.936262	1	0.114789	0.261049	0.0717787	0.388137	1	0.284443	0.157102	0.608998	0.871274	1	-0.107726	0.210258	0.191904	0.64186	1	0.230302	0.175857
1269	8484-24_3	P41159	LEP	Leptin	0.278193	0.641719	1	0.418377	3.21963e-35	0.236339	0.702452	1	0.252126	0.211805	0.0440313	0.316026	1	0.35156	0.130835	0.964318	0.996397	1	0.0534684	0.17586	0.400059	0.816654	1	0.218091	0.146475
333	2982-82_2	P56470	LGALS4	Galectin-4	0.279138	0.642303	1	0.0530826	1.18523e-06	0.515921	0.865664	1	-0.161863	0.248684	0.187965	0.592126	1	0.202992	0.153616	0.0754821	0.442352	1	0.369065	0.20648	0.523727	0.869866	1	0.109861	0.171978
66	13130-150_3	P52789	HK2	HXK2	0.280721	0.642303	1	0.471865	0.0278219	0.076715	0.472762	1	0.428958	0.212009	0.983853	0.996561	1	-0.00264948	0.130742	0.932638	0.992617	1	-0.125885	0.175606	0.306364	0.75931	1	-0.268823	0.146617
1199	5542-22_2	O14786	NRP1	NRP1	0.281161	0.642303	1	0.228738	0.14247	0.488594	0.848908	1	-0.213719	0.307992	0.845432	0.959053	1	0.0371405	0.190251	0.154797	0.544301	1	-0.365309	0.255723	0.0929874	0.501	1	-0.359623	0.212993
712	3877-67_2	Q8N5S9	CAMKK1	CaMKK alpha	0.281824	0.642303	1	0.429087	2.78134e-09	0.992053	0.999694	1	0.0728553	0.141889	0.350522	0.724689	1	0.134286	0.0875003	0.315247	0.715769	1	0.268075	0.117526	0.241866	0.693716	1	0.116259	0.0981245
768	4179-57_3	P31946, P62258, P61981, Q04917, P27348, P63104, P31947	YWHAB,YWHAE,YWHAG,YWHAH,YWHAQ,YWHAZ,SFN	2003-03-14	0.282189	0.642303	1	0.707764	0.841339	0.152733	0.608716	1	-0.34375	0.189668	0.775458	0.933512	1	-0.0334112	0.116965	0.200583	0.612579	1	-0.401845	0.157101	0.393989	0.81427	1	-0.204895	0.131167
717	3889-64_2	P20700	LMNB1	Lamin-B1	0.283245	0.642303	1	0.0902626	0.000176594	0.268297	0.729196	1	0.247658	0.223063	0.348169	0.724689	1	0.126147	0.13413	0.0618075	0.405767	1	0.33809	0.179948	0.216983	0.665936	1	0.185919	0.150089
173	2644-11_2	P17252	PRKCA	PKC-A	0.283595	0.642303	1	0.606712	0.0347821	0.081778	0.490291	1	-0.365401	0.208826	0.210893	0.607279	1	-0.161666	0.128779	0.502995	0.821815	1	-0.116074	0.172969	0.125205	0.570172	1	-0.222416	0.144415
560	3459-49_2	P09619	PDGFRB	PDGF Rb	0.283721	0.642303	1	0.00498294	5.90959e-05	0.747031	0.964129	1	-0.0732776	0.226844	0.449153	0.785414	1	0.106273	0.140125	0.130694	0.523177	1	-0.285911	0.188347	0.249685	0.696903	1	-0.181141	0.156875
1221	5882-34_2	P24534	EEF1B2	EF-1-beta	0.283878	0.642303	1	0.770114	6.83871e-10	0.49059	0.848908	1	0.128123	0.185494	0.960412	0.991832	1	-0.00553828	0.11143	0.05236	0.375648	1	0.291697	0.149404	0.591788	0.898125	1	-0.0670374	0.124801
617	3612-6_4	P54760	EPHB4	EphB4	0.284515	0.642303	1	0.101587	7.36245e-05	0.693939	0.946637	1	0.143336	0.175318	0.356949	0.724689	1	-0.104136	0.10542	0.210717	0.622715	1	-0.325851	0.141431	0.860766	0.972448	1	0.0393225	0.117963
995	4998-50_2	O60674	JAK2	JAK2	0.284618	0.642303	1	0.643494	1.15019e-07	0.576337	0.902776	1	-0.180001	0.241627	0.965394	0.991832	1	0.0375498	0.149007	0.0469506	0.354873	1	0.418464	0.200138	0.781347	0.946398	1	0.147665	0.167099
1143	5350-14_2	Q9Y625	GPC6	GPC6	0.284887	0.642303	1	0.785101	1.0318e-08	0.466176	0.841419	1	0.168134	0.230259	0.0475011	0.3273	1	0.283255	0.141997	0.863615	0.972782	1	-0.0328058	0.190722	0.929654	0.985721	1	-0.0140762	0.159238
890	4568-17_2	O94991	SLITRK5	SLIK5	0.285286	0.642303	1	0.235361	1.7734e-26	0.581937	0.902806	1	0.0742408	0.134613	0.380437	0.73661	1	-0.0731042	0.0831522	0.233814	0.645331	1	-0.133499	0.111768	0.0661749	0.446081	1	-0.172033	0.0930921
102	2190-55_1	P03951	F11	Coagulation Factor XI	0.285359	0.642303	1	0.893033	0.381347	0.36066	0.791263	1	0.290285	0.316798	0.0563499	0.359109	1	0.366048	0.190652	0.270662	0.685932	1	0.281886	0.255161	0.936969	0.989446	1	-0.0168988	0.213413
50	13107-9_3	O95274	LYPD3	LYPD3	0.287039	0.64492	1	0.357545	0.00497881	0.431944	0.824581	1	-0.186452	0.236746	0.382041	0.73661	1	-0.201682	0.146241	0.0333595	0.303046	1	-0.434913	0.196568	0.549807	0.878618	1	-0.103523	0.163722
1085	5139-32_3	O95185	UNC5C	UNC5H3	0.287512	0.64492	1	0.375405	0.581132	0.152982	0.608716	1	0.408889	0.28497	0.25921	0.639909	1	0.198874	0.175736	0.737908	0.926659	1	0.0791006	0.236039	0.0655418	0.446081	1	0.36504	0.197073
12	10363-13_3	P84022	SMAD3	SMAD3	0.289412	0.646973	1	0.580681	5.16494e-13	0.228321	0.694485	1	-0.194746	0.161132	0.140281	0.537662	1	-0.147159	0.099367	0.632622	0.878953	1	0.063905	0.133464	0.186362	0.64186	1	-0.147785	0.111432
465	3309-2_2	P12318	FCGR2A	FCG2A	0.289741	0.646973	1	0.960715	0.21359	0.939847	0.989835	1	0.0238935	0.316214	0.0834799	0.419334	1	-0.331111	0.1903	0.937381	0.992617	1	0.0200354	0.25469	0.369058	0.80243	1	0.191796	0.213019
204	2719-3_4	Q99062	CSF3R	G-CSF-R	0.289919	0.646973	1	0.53944	0.000105669	0.546732	0.891215	1	-0.14471	0.239684	0.189807	0.592126	1	0.194499	0.147809	0.236547	0.648211	1	-0.23574	0.198529	0.635461	0.913407	1	-0.0787046	0.165756
437	3210-1_2	P53582	METAP1	METAP1	0.293626	0.653485	1	0.72769	0.195929	0.163806	0.626799	1	-0.356734	0.212364	0.0879481	0.429196	1	-0.363333	0.13118	0.179165	0.588622	1	-0.338232	0.176324	0.795736	0.949998	1	-0.148633	0.146861
407	3170-6_1	P50579	METAP2	AMPM2	0.293842	0.653485	1	0.995155	7.85288e-15	0.67035	0.94182	1	-0.0739431	0.17344	0.28994	0.661776	1	-0.113506	0.106957	0.151472	0.54283	1	0.206894	0.143659	0.42733	0.817855	1	-0.0954133	0.119944
1013	5019-16_2	P09936	UCHL1	PGP9.5	0.294566	0.653978	1	0.371872	0.417085	0.0929699	0.503763	1	-0.444196	0.242656	0.582731	0.838345	1	-0.219653	0.149642	0.107094	0.497014	1	-0.553668	0.200991	0.927678	0.985721	1	-0.113135	0.167811
177	2652-15_1	Q03405	PLAUR	suPAR	0.295229	0.654168	1	0.212807	2.05995e-06	0.426596	0.819795	1	0.182458	0.229003	0.0729083	0.388137	1	0.254688	0.141222	0.130106	0.523177	1	0.288373	0.189681	0.199193	0.651203	1	0.204037	0.158369
64	13126-52_3	Q02487	DSC2	DSC2	0.296192	0.654168	1	0.197723	0.0288598	0.315292	0.764586	1	-0.285989	0.284038	0.0351265	0.29108	1	-0.372356	0.175454	0.651278	0.890509	1	-0.106765	0.235834	0.40843	0.817855	1	-0.162743	0.196428
1124	5272-55_2	P29353	SHC1	SHC1	0.296748	0.654168	1	0.777727	2.94162e-05	0.901833	0.983988	1	-0.0244601	0.198039	0.419682	0.76414	1	0.0987689	0.122127	0.0577142	0.390259	1	0.361205	0.164034	0.858175	0.972448	1	0.024507	0.136955
76	14123-34_3	Q9H7M9	C10orf54	GI24	0.297055	0.654168	1	0.759075	0.000307257	0.837125	0.980265	1	-0.0456532	0.221772	0.0991774	0.44346	1	0.226617	0.136763	0.951417	0.992617	1	0.0112068	0.183692	0.10073	0.514947	1	0.252964	0.153368
361	3034-1_2	P14136	GFAP	GFAP	0.297166	0.654168	1	0.776066	0.136777	0.100459	0.503763	1	0.486461	0.294706	0.364238	0.726562	1	-0.251921	0.182043	0.48302	0.813676	1	-0.171768	0.244394	0.872134	0.972448	1	-0.13684	0.204006
618	3613-62_1	O00602	FCN1	FCN1	0.299075	0.657257	1	0.0881174	9.68662e-06	0.478016	0.846599	1	-0.173844	0.244534	0.0656417	0.379555	1	-0.279699	0.151052	0.241526	0.649784	1	-0.238543	0.203035	0.8579	0.972448	1	0.0303202	0.169109
948	4914-10_1	P01215,P01233	CGA CGB	HCG	0.299742	0.657614	1	0.222108	0.000154286	0.924827	0.983988	1	0.0248631	0.26315	0.103005	0.449696	1	-0.266329	0.162551	0.64773	0.888611	1	0.0999933	0.218491	0.438717	0.817855	1	0.141221	0.181983
224	2755-8_2	P01024	C3	C3adesArg	0.300259	0.657639	1	0.892539	1.48356e-09	0.75456	0.964129	1	0.0662047	0.159707	0.509734	0.812701	1	0.174782	0.0984884	0.0957899	0.484913	1	0.236056	0.132284	0.884822	0.972448	1	-0.0160209	0.110447
692	3844-2_1	P62937	PPIA	Cyclophilin A	0.301124	0.658424	1	0.879271	1.16993e-11	0.281497	0.744364	1	-0.143531	0.132893	0.955709	0.990672	1	-0.00455763	0.081953	0.431191	0.783492	1	0.223434	0.110075	0.418137	0.817855	1	-0.0745737	0.0919036
397	3091-70_2	O14965	AURKA	Aurora kinase A	0.30284	0.661065	1	0.703098	0.0551013	0.937824	0.989808	1	-0.0228311	0.292305	0.172097	0.577057	1	-0.241111	0.175911	0.689568	0.906422	1	-0.0941845	0.235433	0.0485552	0.402359	1	-0.390907	0.196913
1193	5494-52_3	P62306	SNRPF	RUXF	0.305344	0.665415	1	0.904882	0.628666	0.344963	0.790651	1	-0.268806	0.283918	0.726753	0.916896	1	0.0612748	0.175087	0.0699785	0.433838	1	0.428563	0.235167	0.982724	0.994889	1	-0.00425728	0.196346
1073	5121-3_2	Q9H3T3	SEMA6B	SEM6B	0.30612	0.665668	1	9.1772e-05	1.44581e-24	0.416423	0.812674	1	0.088895	0.109149	0.733658	0.916896	1	0.0229755	0.0674225	0.200048	0.612383	1	-0.116538	0.0906251	0.206656	0.657773	1	0.0956499	0.0754821
1165	5451-1_3	Q13740	ALCAM	ALCAM	0.306549	0.665668	1	0.120365	9.75815e-10	0.110262	0.532385	1	-0.386424	0.240824	0.958877	0.991832	1	0.00768075	0.14876	0.191603	0.60799	1	-0.262053	0.199954	0.680969	0.915227	1	0.0685793	0.166543
240	2781-63_2	Q8NHW4	CCL4L1	LAG-1	0.306995	0.665668	1	0.0536802	3.39332e-06	0.719632	0.956158	1	0.0979093	0.205182	0.0439081	0.316026	1	0.287996	0.126744	0.373941	0.745436	1	0.187708	0.170361	0.202231	0.654483	1	0.255814	0.141894
1035	5069-9_3	P08174	CD55	DAF	0.308098	0.666471	1	0.0243333	0.00038337	0.443587	0.826756	1	0.205421	0.267555	0.20166	0.602116	1	-0.211766	0.165272	0.133504	0.52633	1	-0.334765	0.222149	0.883348	0.972448	1	0.0271855	0.185029
1087	5178-5_3	Q13946	PDE7A	PDE7A	0.308789	0.666471	1	0.367231	0.202808	0.944765	0.989835	1	-0.0202144	0.291384	0.145639	0.544762	1	0.25575	0.175039	0.175671	0.583029	1	0.31901	0.234691	0.118213	0.570056	1	0.307674	0.196043
336	2987-37_3	P16403	HIST1H1C	Histone H1.2	0.308902	0.666471	1	0.72188	0.0363282	0.809003	0.975452	1	-0.0525501	0.217103	0.424708	0.769848	1	-0.113368	0.133884	0.150518	0.54283	1	-0.334012	0.179825	0.0937132	0.501	1	-0.384337	0.15014
1142	5349-69_3	O00548	DLL1	DLL1	0.309444	0.666535	1	0.0160847	0.181557	0.720977	0.956158	1	0.096712	0.27038	0.272857	0.654958	1	0.183674	0.167017	0.0564573	0.388629	1	0.430878	0.224494	0.164946	0.617431	1	0.260664	0.186982
377	3055-54_2	P24394	IL4R	IL-4 sR	0.310189	0.667035	1	0.37021	0.059285	0.254081	0.713213	1	0.262752	0.229683	0.817053	0.94902	1	0.0328127	0.141641	0.051908	0.37518	1	0.372169	0.190245	0.76642	0.943888	1	0.0472529	0.158839
322	2968-61_1	O95150	TNFSF15	TNFSF15	0.311046	0.667774	1	0.00433191	4.03144e-17	0.984716	0.996927	1	0.0217432	0.175046	0.706628	0.905786	1	-0.103988	0.108128	0.373597	0.745436	1	-0.298845	0.145339	0.0856528	0.491776	1	0.295423	0.121053
965	4962-52_1	Q49AH0	CDNF	ARMEL	0.311842	0.668208	1	0.29058	0.0140496	0.393163	0.798704	1	-0.248748	0.290643	0.41797	0.76414	1	-0.145489	0.179235	0.386531	0.752403	1	0.208945	0.240738	0.123125	0.570056	1	-0.311285	0.200997
1219	5870-23_2	Q92934	BAD	BAD	0.313314	0.668208	1	0.0421807	3.31359e-22	0.757882	0.964129	1	-0.0474503	0.153704	0.530036	0.821663	1	0.0597315	0.0949449	0.336817	0.73771	1	0.293526	0.127619	0.77838	0.945539	1	0.0299575	0.106294
1015	5021-13_1	Q15181	PPA1	PPase	0.313759	0.668208	1	0.783256	0.480515	0.620236	0.923762	1	0.104478	0.210498	0.735513	0.918333	1	0.0439885	0.130028	0.034244	0.303071	1	0.372748	0.174775	0.909139	0.980754	1	0.0166357	0.145571
1056	5099-14_3	P18627	LAG3	LAG-3	0.313965	0.668208	1	0.11376	0.00316443	0.221029	0.690384	1	-0.356838	0.243563	0.426886	0.769848	1	-0.172925	0.150452	0.834445	0.962422	1	-0.0863011	0.202228	0.0749154	0.471758	1	-0.334218	0.168437
506	3365-7_2	Q9UBT3	DKK4	Dkk-4	0.313976	0.668208	1	0.0920812	0.0717858	0.0458284	0.374986	1	0.609241	0.303059	0.782425	0.934742	1	-0.0517724	0.187204	0.509197	0.828081	1	0.166414	0.251627	0.802946	0.950937	1	0.0523721	0.209582
529	3405-6_2	Q9Y3C8	UFC1	UFC1	0.31433	0.668208	1	0.292013	1.39956e-11	0.0384974	0.333901	1	-0.365491	0.174541	0.785077	0.935335	1	-0.111136	0.107816	0.994404	0.999889	1	0.00101769	0.14492	0.961367	0.994107	1	-0.0547741	0.120704
508	3367-8_3	Q9UGM5	FETUB	FETUB	0.315066	0.66868	1	0.0154652	0.182449	0.468245	0.841419	1	0.205181	0.282312	0.0959512	0.433446	1	-0.28425	0.169898	0.258406	0.671029	1	-0.25775	0.227384	0.456053	0.8254	1	-0.142043	0.190181
607	3593-72_3	P42574	CASP3	Caspase-3	0.316559	0.670754	1	0.167754	7.86415e-12	0.883821	0.983988	1	-0.313598	0.181691	0.329592	0.70759	1	-0.110978	0.112233	0.956422	0.995444	1	0.00825448	0.150857	0.155458	0.617431	1	-0.188924	0.125649
1232	5934-1_3	P02794 P02792	FTH1 FTL	Ferritin	0.317517	0.671245	1	0.407119	2.52625e-28	0.493041	0.848908	1	0.159781	0.232646	0.765825	0.925765	1	-0.0417596	0.140008	0.0620658	0.405767	1	0.351683	0.187381	0.705103	0.926616	1	-0.0593992	0.156723
1134	5335-73_3	P08133	ANXA6	annexin VI	0.318682	0.671245	1	0.698008	0.0292372	0.0927326	0.503763	1	0.501803	0.296968	0.15631	0.559737	1	0.26109	0.183441	0.348138	0.745356	1	0.231914	0.24657	0.222332	0.674251	1	0.251455	0.205369
949	4915-64_2	P69905, P68871	HBA1 HBB	Hemoglobin	0.318892	0.671245	1	0.486136	2.17835e-09	0.96083	0.992095	1	0.010226	0.207943	0.780677	0.933512	1	-0.0994965	0.124915	0.966942	0.996824	1	0.20756	0.167485	0.122987	0.570056	1	-0.285585	0.139904
968	4965-27_1	P06576	ATP5B	ATP synthase beta chain	0.320502	0.671245	1	0.401816	0.906299	0.982094	0.996927	1	-0.00648243	0.288444	0.171047	0.576693	1	-0.238085	0.173273	0.172953	0.579927	1	-0.3178	0.232324	0.105963	0.529486	1	-0.315226	0.194065
231	2768-56_2	P02790	HPX	Hemopexin	0.321435	0.671245	1	0.0926805	0.744569	0.950944	0.99145	1	0.019567	0.317633	0.763141	0.925765	1	0.0576883	0.191154	0.170858	0.579927	1	-0.351675	0.255833	0.166451	0.617431	1	0.297211	0.213975
718	3890-8_2	P07195	LDHB	LDH-H 1	0.322068	0.671245	1	0.527313	2.68944e-05	0.656166	0.935019	1	-0.0894613	0.200622	0.736629	0.918844	1	0.0416711	0.12372	0.293331	0.701514	1	0.17511	0.166174	0.139241	0.590074	1	-0.206016	0.138742
1170	5460-60_3	Q9UMR2	DDX19B	DEAD-box protein 19B	0.322439	0.671245	1	0.590575	0.155236	0.184606	0.652503	1	-0.318392	0.239111	0.595032	0.84289	1	-0.0785142	0.147455	0.07859	0.450421	1	-0.350259	0.198054	0.276809	0.730483	1	-0.180351	0.165359
489	3343-1_4	Q03154	ACY1	Aminoacylase-1	0.324186	0.671245	1	0.693368	3.45487e-05	0.253083	0.713213	1	-0.347693	0.303304	0.196064	0.599076	1	0.236813	0.182531	0.343044	0.745356	1	0.232206	0.244292	0.373248	0.80243	1	0.182357	0.204322
1107	5246-64_3	O00408	PDE2A	cGMP-stimulated PDE	0.324536	0.671245	1	0.314078	0.347836	0.128524	0.566337	1	-0.392635	0.238345	0.983518	0.996561	1	-0.0164347	0.147229	0.863341	0.972782	1	0.211227	0.197896	0.643107	0.913407	1	0.0764982	0.164828
269	2839-2_1	P23510	TNFSF4	OX40 Ligand	0.325211	0.671245	1	0.84757	0.0359809	0.315712	0.764586	1	-0.278696	0.277039	0.0537951	0.351695	1	-0.331541	0.170845	0.709407	0.915537	1	-0.0856414	0.22947	0.21549	0.664623	1	-0.238102	0.191589
450	3283-21_1	Q15582	TGFBI	BGH3	0.325309	0.671245	1	0.33348	9.96484e-08	0.907652	0.983988	1	-0.0314781	0.270995	0.31191	0.68356	1	-0.169732	0.167397	0.704629	0.91398	1	-0.0854246	0.225005	0.141071	0.595889	1	0.276995	0.187408
1093	5204-13_3	P61289	PSME3	PSME3	0.325375	0.671245	1	0.925983	0.328992	0.647595	0.92732	1	0.132934	0.290356	0.0648987	0.378617	1	-0.324432	0.174739	0.853528	0.969817	1	-0.043234	0.233863	0.696217	0.925108	1	0.0764837	0.1956
978	4981-6_1	Q14574	DSC3	DSC3	0.325819	0.671245	1	0.37008	0.0118094	0.422722	0.817653	1	-0.206558	0.257088	0.27637	0.656633	1	-0.173074	0.158542	0.21517	0.625048	1	0.264827	0.212944	0.625208	0.911803	1	0.0869905	0.177791
1270	8485-7_3	Q14145	KEAP1	KEAP1	0.326736	0.671245	1	0.284357	0.383605	0.0767017	0.472762	1	0.510153	0.286638	0.942368	0.989661	1	-0.0124872	0.172501	0.466975	0.805748	1	-0.168273	0.230868	0.518391	0.86576	1	-0.124938	0.193095
97	14156-33_3	P31946	YWHAB	14-3-3 protein beta/alpha	0.327235	0.671245	1	0.569962	3.54297e-10	0.374725	0.795008	1	-0.109808	0.123413	0.790949	0.939748	1	-0.0202029	0.0761067	0.568923	0.854082	1	-0.058332	0.102222	0.0431364	0.384387	1	-0.173775	0.0853474
962	4959-2_1	O95994	AGR2	AGR2	0.327402	0.671245	1	0.574168	0.000123122	0.0636775	0.438354	1	-0.410408	0.220013	0.194186	0.598224	1	-0.176778	0.135678	0.536582	0.837822	1	-0.112826	0.182235	0.313948	0.76345	1	-0.153622	0.152152
1171	5462-62_3	O75636	FCN3	Ficolin-3	0.32812	0.671245	1	0.166647	0.243099	0.280996	0.744364	1	-0.342295	0.316604	0.0947628	0.429569	1	-0.319932	0.190535	0.145153	0.540307	1	-0.373032	0.255004	0.462438	0.830634	1	-0.157044	0.213282
1014	5020-50_1	P00558	PGK1	phosphoglycerate kinase 1	0.328589	0.671245	1	0.704116	4.62441e-07	0.168734	0.635412	1	-0.257408	0.186315	0.235019	0.626599	1	0.13688	0.114897	0.61596	0.873837	1	-0.0775347	0.154324	0.68246	0.916286	1	0.0527942	0.128848
285	2869-68_3	Q05655	PRKCD	PKC-D	0.328617	0.671245	1	0.250668	0.138323	0.165774	0.631493	1	-0.330995	0.237901	0.812299	0.947804	1	0.0349449	0.146954	0.117262	0.508528	1	-0.310827	0.197527	0.879488	0.972448	1	-0.0249784	0.164521
947	4913-78_1	O15467	CCL16	HCC-4	0.329294	0.671245	1	0.277472	0.159052	0.678599	0.945667	1	-0.11582	0.279073	0.209828	0.607279	1	0.210946	0.167644	0.086611	0.472275	1	0.387171	0.224776	0.37815	0.80243	1	0.165863	0.18776
161	2630-12_2	Q9NPH3	IL1RAP	IL-1 R AcP	0.329474	0.671245	1	0.105484	0.000572964	0.10675	0.522111	1	-0.471523	0.290938	0.380042	0.73661	1	-0.15393	0.174944	0.405308	0.766148	1	-0.195754	0.234703	0.12267	0.570056	1	-0.303545	0.195759
1122	5268-49_3	P51512	MMP16	MMP-16	0.329695	0.671245	1	0.54229	0.000383677	0.977317	0.995885	1	-0.00672654	0.236266	0.0991906	0.44346	1	0.241418	0.145701	0.367686	0.745356	1	-0.176711	0.195698	0.895315	0.9767	1	0.0215284	0.163392
956	4925-54_2	P45452	MMP13	MMP-13	0.329893	0.671245	1	0.000127962	0.0261364	0.14977	0.607014	1	-0.390342	0.269898	0.111522	0.470806	1	-0.266568	0.16672	0.962959	0.996397	1	0.010421	0.224094	0.95545	0.994107	1	0.0104408	0.186649
368	3043-49_2	P09486	SPARC	ON	0.329944	0.671245	1	0.898318	0.0968846	0.143664	0.595735	1	0.42579	0.289973	0.219521	0.615512	1	0.220288	0.178821	0.188204	0.604984	1	0.317206	0.240183	0.163762	0.617431	1	0.280339	0.200533
585	3505-6_2	P01374, Q06643	LTA LTB	Lymphotoxin a1/b2	0.330125	0.671245	1	0.643228	2.68367e-24	0.0343439	0.330973	1	-0.485237	0.177397	0.689572	0.895957	1	-0.158651	0.10958	0.563364	0.852994	1	-0.230413	0.147291	0.854246	0.972448	1	0.0742035	0.122679
235	2773-50_2	P22301	IL10	IL-10	0.330205	0.671245	1	0.016469	0.79827	0.719021	0.956158	1	-0.102104	0.283378	0.2592	0.639909	1	0.198101	0.175047	0.688364	0.906422	1	0.0945137	0.235287	0.0570679	0.44411	1	0.375198	0.195971
792	4261-55_2	P27169	PON1	paraoxonase 1	0.331608	0.67251	1	0.436977	0.890579	0.120644	0.550597	1	-0.46925	0.300974	0.362066	0.724689	1	0.169578	0.185605	0.693173	0.908221	1	0.0985105	0.249295	0.399679	0.816654	1	0.175693	0.208141
918	4832-75_2	O00220	TNFRSF10A	TRAIL R1	0.331861	0.67251	1	0.82616	0.103645	0.680032	0.945667	1	-0.117462	0.284374	0.43432	0.771238	1	0.133841	0.170828	0.126401	0.523177	1	-0.351628	0.229045	0.339616	0.782019	1	-0.183163	0.191327
658	3738-54_1	P09603	CSF1	CSF-1	0.333082	0.673934	1	0.0652274	6.85846e-09	0.810159	0.975942	1	-0.0534529	0.222203	0.668805	0.887121	1	0.0588097	0.137258	0.723935	0.919209	1	-0.0652614	0.184493	0.0613111	0.445787	1	-0.289277	0.153665
228	2763-66_2	Q9NP95	FGF20	FGF-20	0.335028	0.674686	1	0.735879	0.00114088	0.35477	0.791263	1	-0.210675	0.227105	0.181338	0.585413	1	-0.187892	0.140052	0.2089	0.622715	1	-0.237187	0.18811	0.0806496	0.483526	1	-0.275845	0.157056
411	3174-2_1	Q9UHI8	ADAMTS1	ATS1	0.335046	0.674686	1	0.797844	0.000500486	0.951284	0.99145	1	-0.0130759	0.213743	0.222925	0.621038	1	0.16118	0.131811	0.867687	0.974837	1	-0.0295348	0.177042	0.0693155	0.457764	1	0.270022	0.147816
550	3443-61_2	Q9H422	HIPK3	HIPK3	0.335074	0.674686	1	0.604697	0.0310422	0.194386	0.669036	1	-0.361441	0.277543	0.379036	0.73661	1	-0.147272	0.167028	0.359	0.745356	1	-0.205545	0.223543	0.352954	0.794132	1	0.174094	0.186968
912	4801-13_3	P22079	LPO	PERL	0.335528	0.674686	1	0.363212	0.00285704	0.115532	0.542626	1	0.358667	0.226844	0.649215	0.876171	1	0.0638384	0.140125	0.597815	0.866767	1	0.0995305	0.188347	0.333808	0.776719	1	-0.152006	0.156875
384	3066-12_1	P17931	LGALS3	Galectin-3	0.338205	0.678606	1	0.0110288	0.0121958	0.273019	0.73086	1	-0.320388	0.291437	0.280483	0.658044	1	-0.189672	0.175244	0.425851	0.778134	1	-0.187623	0.235106	0.316175	0.765929	1	0.197078	0.196095
365	3040-59_1	P10147	CCL3	MIP-1a	0.338521	0.678606	1	0.0465905	0.382374	0.306433	0.76309	1	0.311835	0.304074	0.355919	0.724689	1	-0.173827	0.18783	0.276575	0.685932	1	0.275499	0.25247	0.419221	0.817855	1	0.170235	0.210283
1097	5227-60_3	Q15118	PDK1	PDK1	0.339114	0.67875	1	0.431346	0.162165	0.40933	0.809329	1	-0.244759	0.295999	0.0754169	0.394974	1	-0.318444	0.178135	0.190192	0.604987	1	-0.313432	0.238408	0.293283	0.743784	1	-0.210139	0.199401
223	2754-50_2	P01024	C3	C3	0.340229	0.679935	1	0.891675	8.40163e-07	0.472109	0.842499	1	0.151244	0.209917	0.0629062	0.372005	1	0.24219	0.129452	0.31207	0.715769	1	0.176237	0.173873	0.950023	0.993006	1	-0.00911095	0.14517
682	3822-54_2	Q16644	MAPKAPK3	MAPKAPK3	0.341284	0.680711	1	0.423164	0.506812	0.74673	0.964129	1	-0.108588	0.271057	0.185272	0.592126	1	-0.292847	0.167436	0.0534718	0.378081	1	-0.612175	0.225056	0.564608	0.889292	1	-0.301567	0.18745
42	13095-51_3	P05451	REG1A	PSP	0.341663	0.680711	1	0.00142518	0.0138249	0.126322	0.564759	1	0.469383	0.305685	0.199375	0.6004	1	0.237165	0.18416	0.17188	0.579927	1	0.338132	0.246567	0.705111	0.926616	1	0.0780517	0.205941
846	4467-49_2	Q14515	SPARCL1	SPARCL1	0.342464	0.681263	1	0.149253	0.00159525	0.195283	0.669779	1	-0.362662	0.279038	0.364709	0.726562	1	-0.152303	0.167623	0.410934	0.770353	1	0.185208	0.224748	0.230003	0.68	1	-0.226076	0.187737
363	3037-62_1	P01584	IL1B	IL-1b	0.344161	0.682095	1	0.833344	1.58892e-09	0.0814897	0.490291	1	0.372206	0.212513	0.254838	0.639683	1	0.149681	0.131053	0.996507	0.999889	1	-0.000771724	0.176023	0.804605	0.950937	1	-0.0364091	0.146965
197	2704-74_1	O14836	TNFRSF13B	TACI	0.344199	0.682095	1	0.854111	0.000144607	0.99914	0.999694	1	0.000273909	0.253804	0.0666713	0.38111	1	-0.288698	0.156516	0.793881	0.9493	1	0.0550039	0.210224	0.295035	0.746772	1	-0.184305	0.17552
382	3061-61_2	P07858	CTSB	Cathepsin B	0.344456	0.682095	1	0.00620196	0.113598	0.493946	0.848908	1	0.203187	0.29646	0.542872	0.824772	1	0.108666	0.178264	0.330727	0.732387	1	0.233218	0.239158	0.0469687	0.394234	1	0.398883	0.199475
808	4314-12_2	Q9H773	DCTPP1	XTP3A	0.346256	0.684619	1	0.580564	1.41163e-20	0.856696	0.980265	1	0.0760438	0.110829	0.849024	0.959257	1	-0.0618902	0.068346	0.875261	0.978278	1	-0.111281	0.0917986	0.123081	0.570056	1	-0.121443	0.0766445
234	2771-35_2	P08833	IGFBP1	IGFBP-1	0.348508	0.688025	1	0.916614	0.00726852	0.22737	0.694485	1	-0.364679	0.30112	0.0711518	0.388137	1	-0.328251	0.180888	0.510945	0.828893	1	-0.159734	0.242533	0.945521	0.991235	1	-0.0138619	0.202593
277	2853-68_2	O14757	CHEK1	CHK1	0.349268	0.688215	1	0.247552	0.375822	0.101062	0.503763	1	-0.460639	0.279554	0.590267	0.842037	1	0.0929849	0.172396	0.449853	0.7957	1	0.175339	0.231553	0.517367	0.865159	1	0.125398	0.193328
383	3065-65_1	P12034	FGF5	FGF-5	0.349662	0.688215	1	0.96123	0.538231	0.3752	0.795008	1	0.240728	0.270823	0.657816	0.88411	1	0.0740918	0.167012	0.108681	0.499694	1	-0.361554	0.224321	0.77462	0.944164	1	0.0537049	0.18729
263	2833-20_1	Q9Y5K2	KLK4	Kallikrein 4	0.351665	0.690689	1	0.351469	0.92402	0.462515	0.840408	1	0.160043	0.251744	0.248695	0.636912	1	0.174981	0.151227	0.356742	0.745356	1	-0.187322	0.202764	0.166319	0.617431	1	0.224585	0.169373
74	14121-24_3	Q9UBN6	TNFRSF10D	TRAIL R4	0.351981	0.690689	1	0.447318	0.160544	0.132308	0.573777	1	0.434443	0.287421	0.565382	0.83397	1	-0.0996094	0.172972	0.464471	0.802493	1	-0.169683	0.231499	0.413734	0.817855	1	0.158602	0.193622
49	13105-7_3	P60880	SNAP25	SNP25	0.353983	0.693255	1	0.490414	0.911353	0.389476	0.798704	1	-0.257457	0.298489	0.614046	0.856151	1	0.0907392	0.179633	0.171037	0.579927	1	-0.33034	0.240414	0.227185	0.679467	1	-0.243615	0.201079
796	4276-10_2	P30086	PEBP1	prostatic binding protein	0.354354	0.693255	1	0.409078	1.08414e-21	0.784227	0.969847	1	-0.044194	0.161173	0.151278	0.549754	1	0.152969	0.0968195	0.927976	0.992617	1	0.253193	0.129815	0.627826	0.911803	1	0.0709465	0.108437
441	3217-74_2	P07093	SERPINE2	Protease nexin I	0.359689	0.702635	1	0.555096	0.107539	0.0695696	0.459442	1	0.464478	0.254499	0.257315	0.639683	1	0.17832	0.156945	0.483454	0.813676	1	0.148012	0.2108	0.964194	0.994107	1	0.0079115	0.176001
633	3640-14_3	P30533	LRPAP1	RAP	0.361581	0.704344	1	0.116771	0.0600478	0.411067	0.809926	1	-0.218094	0.26473	0.294708	0.66565	1	-0.167099	0.159028	0.141949	0.536849	1	-0.31444	0.213224	0.545813	0.877753	1	0.107781	0.17811
622	3622-33_4	Q99538	LGMN	LGMN	0.361646	0.704344	1	0.0279026	0.145118	0.633449	0.92502	1	0.135744	0.284191	0.965069	0.991832	1	-0.00748615	0.170718	0.623349	0.878632	1	-0.112598	0.228899	0.0660987	0.446081	1	0.353421	0.191204
1008	5014-49_1	P16333	NCK1	NCK1	0.364328	0.708057	1	0.36933	0.00517832	0.531725	0.878489	1	-0.177887	0.283928	0.0830303	0.418884	1	-0.305618	0.175386	0.772356	0.937605	1	0.0682134	0.235456	0.765378	0.943888	1	0.0587384	0.196546
687	3831-21_1	P60484	PTEN	pTEN	0.364641	0.708057	1	0.96694	0.641426	0.95898	0.992095	1	0.0149658	0.290593	0.838	0.958872	1	-0.0358037	0.174881	0.041278	0.333557	1	-0.48089	0.234054	0.742947	0.940258	1	-0.0642931	0.195759
130	2516-57_3	O00585	CCL21	6Ckine	0.367011	0.711597	1	0.00636152	0.716753	0.578105	0.902785	1	-0.140184	0.251621	0.949381	0.989661	1	-0.00988058	0.15543	0.558291	0.852508	1	0.122516	0.208919	0.07552	0.471758	1	0.310986	0.17401
85	14134-49_3	Q86SJ2	AMIGO2	AMGO2	0.368068	0.712583	1	0.0324898	0.000112239	0.449763	0.826756	1	-0.168759	0.222816	0.425684	0.769848	1	-0.10988	0.137636	0.990317	0.999889	1	-0.00224811	0.185002	0.0524336	0.424946	1	-0.300769	0.154089
517	3389-7_2	P05154	SERPINA5	PCI	0.368798	0.712936	1	0.910684	0.000117465	0.095586	0.503763	1	0.490801	0.293014	0.312292	0.68356	1	0.183069	0.180696	0.215224	0.625048	1	0.301799	0.242701	0.852988	0.972448	1	0.0376015	0.202636
806	4306-4_2	P29401	TKT	Transketolase	0.371279	0.716123	1	0.010426	7.77089e-23	0.985433	0.996927	1	0.00251585	0.137613	0.514824	0.815724	1	0.0554729	0.0850055	0.29599	0.70291	1	0.119742	0.114259	0.192906	0.642866	1	-0.124356	0.0951669
1176	5468-67_3	Q8NAC3	IL17RC	IL-17 RC	0.371972	0.716123	1	0.0446507	0.00265464	0.268047	0.729196	1	-0.321112	0.289066	0.594813	0.84289	1	0.0951335	0.17856	0.137327	0.528807	1	-0.358137	0.240009	0.931646	0.987029	1	-0.0171695	0.199905
1288	9190-7_3	P08962	CD63	CD63	0.372098	0.716123	1	0.0241307	0.115648	0.838274	0.980265	1	0.0489661	0.23958	0.606606	0.850123	1	-0.074305	0.144061	0.933643	0.992617	1	-0.0161137	0.193272	0.0736825	0.471623	1	0.289934	0.161202
394	3081-70_2	Q9BZM6	ULBP1	ULBP-1	0.373179	0.717087	1	0.0803604	0.0514994	0.714672	0.955589	1	0.110195	0.300965	0.0678225	0.38111	1	-0.332396	0.180973	0.741743	0.930576	1	0.0801288	0.242792	0.81278	0.954155	1	-0.0480287	0.202506
24	11094-104_3	Q05315	CLC	LPPL	0.373701	0.717087	1	0.444509	0.140693	0.89545	0.983988	1	0.0373601	0.28392	0.0471627	0.3273	1	-0.341347	0.170866	0.882862	0.981681	1	-0.0337392	0.228679	0.761848	0.943888	1	-0.0580465	0.191264
578	3489-9_2	P26441	CNTF	CNTF	0.375511	0.71917	1	0.685087	0.430266	0.135563	0.582072	1	-0.375612	0.255025	0.288633	0.661112	1	0.154051	0.157269	0.66891	0.891598	1	0.084858	0.211235	0.538784	0.877753	1	-0.0299549	0.176364
89	14143-8_3	Q16778	HIST2H2BE	H2B2E	0.375892	0.71917	1	0.482496	0.0308137	0.0704044	0.460093	1	0.479719	0.25728	0.81556	0.94902	1	-0.0371228	0.158925	0.686451	0.905754	1	-0.333817	0.213617	0.922233	0.981854	1	-0.106701	0.177923
512	3378-49_2	P49862	KLK7	Kallikrein 7	0.377161	0.720428	1	0.00761135	0.816834	0.221028	0.690384	1	-0.382966	0.311898	0.798968	0.943247	1	0.0478323	0.187547	0.22757	0.642578	1	0.304595	0.251612	0.34286	0.785622	1	0.199562	0.209862
157	2622-18_1	P30519	HMOX2	HO-2	0.377657	0.720428	1	0.563827	0.0302895	0.318427	0.764586	1	0.273883	0.273791	0.886208	0.967245	1	-0.0241946	0.168842	0.343986	0.745356	1	-0.215145	0.226779	0.209217	0.658115	1	0.238575	0.189342
1284	9183-7_3	P17181	IFNAR1	IFN-a/b R1	0.378629	0.720597	1	0.893187	1.15712e-10	0.710343	0.955589	1	-0.106574	0.163256	0.191434	0.592347	1	-0.24288	0.100677	0.0688702	0.433838	1	-0.375806	0.135224	0.447898	0.824208	1	-0.0858623	0.112901
766	4163-5_2	P0C0S5	H2AFZ	Histone H2A.z	0.378854	0.720597	1	0.249984	0.00198155	0.0623421	0.43606	1	0.487151	0.226718	0.923285	0.983867	1	0.0568175	0.140047	0.659985	0.891598	1	-0.174961	0.188242	0.85461	0.972448	1	-0.0897901	0.156787
1067	5111-15_3	Q9HDB5	NRXN3	NRX3B	0.382172	0.725252	1	0.10717	0.211868	0.796599	0.97396	1	-0.0752338	0.291472	0.0429809	0.314147	1	-0.366881	0.180046	0.597709	0.866767	1	-0.127924	0.242007	0.441317	0.819048	1	-0.155532	0.201569
874	4545-53_3	Q96DA6	DNAJC19	DnaJ homolog	0.382416	0.725252	1	0.34862	0.128407	0.382222	0.798704	1	0.227467	0.259709	0.233188	0.626599	1	0.191552	0.160158	0.286181	0.691671	1	0.230079	0.215115	0.075608	0.471758	1	0.320877	0.179604
696	3852-19_2	P25685	DNAJB1	HSP 40	0.383769	0.726241	1	0.0863792	0.0257597	0.816973	0.97611	1	0.0512615	0.221179	0.699618	0.904774	1	0.0527956	0.136625	0.128095	0.523177	1	0.280679	0.183643	0.354774	0.794132	1	-0.141892	0.152957
247	2796-62_2	P02671 P02675 P02679	FGA FGB FGG	Fibrinogen	0.384053	0.726241	1	0.801091	0.0163722	0.893403	0.983988	1	-0.0404532	0.301488	0.322917	0.697735	1	0.179813	0.181438	0.999264	0.999889	1	0.000224269	0.242829	0.138693	0.589809	1	-0.301985	0.203099
859	4491-4_2	Q01344	IL5RA	IL-5 Ra	0.385822	0.728526	1	0.000105787	0.0013034	0.566968	0.902282	1	0.130131	0.218059	0.0720336	0.388137	1	-0.334525	0.134698	0.935298	0.992617	1	-0.0158227	0.181052	0.758225	0.943888	1	-0.161508	0.150799
144	2603-61_2	P33681	CD80	B7	0.387484	0.729779	1	0.18405	0.956488	0.209857	0.689565	1	-0.352298	0.279992	0.922629	0.983867	1	0.0163735	0.168362	0.777958	0.940162	1	0.0637829	0.225873	0.166506	0.617431	1	0.261656	0.188394
1112	5253-1_2	P54750	PDE1A	PDE1A	0.388308	0.729779	1	0.578493	0.00819539	0.270504	0.730692	1	0.292494	0.264671	0.56858	0.835844	1	-0.0908069	0.158992	0.316721	0.717865	1	0.214	0.213176	0.33947	0.782019	1	-0.170525	0.178071
1017	5024-67_1	P06400	RB1	Rb	0.388497	0.729779	1	0.540222	0.628979	0.843141	0.980265	1	-0.0550865	0.278005	0.0899398	0.429196	1	-0.292213	0.171441	0.976983	0.998472	1	0.00665248	0.23027	0.17276	0.632959	1	-0.263116	0.192257
1119	5262-57_3	O75815	BCAR3	BCAR3	0.388729	0.729779	1	0.0874761	1.93602e-10	0.193105	0.667335	1	-0.270658	0.207222	0.948308	0.989661	1	-0.00830972	0.128004	0.23172	0.644163	1	-0.206434	0.172054	0.176274	0.638809	1	-0.194525	0.143305
514	3381-24_2	P07948	LYN	LYNB	0.390062	0.731226	1	0.37775	0.00653749	0.0770237	0.472762	1	-0.439257	0.189641	0.837889	0.958872	1	-0.239567	0.117144	0.432511	0.783992	1	-0.268201	0.157458	0.656477	0.913407	1	-0.294854	0.131147
781	4232-19_2	P08069	IGF1R	IGF-I sR	0.393474	0.735331	1	0.651623	0.0017122	0.682882	0.945667	1	-0.108487	0.265142	0.201785	0.602116	1	-0.209444	0.163508	0.634386	0.878953	1	-0.10461	0.219615	0.0621229	0.445787	1	-0.344084	0.183361
936	4900-8_1	P01024	C3	C3a	0.393948	0.735331	1	0.807286	4.15063e-05	0.924102	0.983988	1	0.0501146	0.256086	0.388944	0.73871	1	0.312237	0.157923	0.965762	0.996397	1	0.0152151	0.212114	0.647627	0.913407	1	0.0810744	0.177098
133	2558-51_3	P01189	POMC	b-Endorphin	0.395056	0.735331	1	0.0637131	0.544336	0.689306	0.946523	1	0.12124	0.302786	0.642442	0.874373	1	0.00981055	0.187035	0.372685	0.745436	1	0.222943	0.251401	0.138543	0.589809	1	-0.31089	0.209393
1152	5359-65_3	P11309	PIM1	PIM1	0.395187	0.735331	1	0.138932	0.000621422	0.116761	0.544467	1	-0.417979	0.265255	0.511858	0.813284	1	0.107683	0.163851	0.515936	0.831763	1	-0.143343	0.220239	0.578695	0.898125	1	-0.102039	0.183438
128	2514-65_3	Q15768	EFNB3	Ephrin-B3	0.395374	0.735331	1	0.723447	0.0671673	0.634705	0.92502	1	0.14961	0.286773	0.872183	0.967051	1	0.0795224	0.177144	0.775765	0.93973	1	-0.154382	0.238105	0.0947317	0.501	1	0.402164	0.198319
1198	5534-49_2	O14763	TNFRSF10B	TRAIL R2	0.396305	0.735331	1	0.190803	1.23453e-06	0.065921	0.449022	1	0.444943	0.240544	0.893523	0.969719	1	-0.0199149	0.148587	0.822843	0.957828	1	-0.0447781	0.199722	0.69209	0.922383	1	-0.0659791	0.166349
1203	5803-24_3	P01024	C3	C3d	0.396638	0.735331	1	0.717689	3.78254e-17	0.720507	0.956158	1	-0.0641474	0.179025	0.0910999	0.429196	1	0.187493	0.110401	0.676419	0.897065	1	-0.0619838	0.148285	0.996313	0.997847	1	0.000572908	0.123806
566	3472-40_2	O15392	BIRC5	Survivin	0.397709	0.735331	1	0.348804	0.375417	0.105915	0.522111	1	-0.465187	0.286332	0.656168	0.882808	1	0.0788705	0.176871	0.475626	0.813127	1	-0.169934	0.237739	0.677688	0.913407	1	0.0824272	0.198014
481	3327-27_1	Q9HB63	NTN4	NET4	0.398326	0.735331	1	0.045886	0.118934	0.449778	0.826756	1	-0.238867	0.315391	0.224302	0.621127	1	-0.237523	0.194821	0.68846	0.906422	1	0.105157	0.261866	0.3621	0.79623	1	0.199264	0.21811
657	3730-81_2	P43489	TNFRSF4	TNR4	0.398601	0.735331	1	0.0476236	0.918191	0.335934	0.783244	1	0.214298	0.31471	0.246416	0.636379	1	0.210151	0.189395	0.20409	0.61893	1	0.141611	0.253479	0.0738931	0.471623	1	0.285597	0.212006
842	4455-89_2	Q08431	MFGE8	MFGM	0.398606	0.735331	1	0.151104	4.81366e-05	0.967186	0.995885	1	-0.00800131	0.194242	0.158493	0.562149	1	-0.169587	0.119786	0.31246	0.715769	1	0.162946	0.16089	0.649943	0.913407	1	-0.0610618	0.13433
599	3554-24_1	Q15848	ADIPOQ	Adiponectin	0.399034	0.735331	1	0.0393217	8.67594e-05	0.760926	0.964129	1	0.0926722	0.304138	0.804842	0.943856	1	-0.0452507	0.182881	0.0696772	0.433838	1	-0.447609	0.245351	0.678912	0.913407	1	0.0848419	0.20464
1225	5900-11_2	P49773	HINT1	HINT1	0.399685	0.735489	1	0.621245	2.45947e-07	0.773799	0.964129	1	0.116348	0.24767	0.37872	0.73661	1	0.159464	0.152734	0.0998445	0.489534	1	0.419573	0.205144	0.721189	0.931667	1	0.0612156	0.171279
392	3078-1_2	P49763	PGF	PlGF	0.400765	0.735889	1	0.912232	0.0836118	0.356164	0.791263	1	0.240082	0.259558	0.885177	0.967051	1	0.0231462	0.160065	0.444518	0.794392	1	-0.164724	0.21499	0.148428	0.609165	1	0.26046	0.1795
988	4991-12_1	P78333	GPC5	GPC5	0.401034	0.735889	1	0.0640139	0.924101	0.800279	0.97396	1	0.078676	0.310553	0.522535	0.816979	1	-0.119631	0.186738	0.922483	0.992617	1	-0.0244103	0.250526	0.0577327	0.44411	1	-0.39897	0.208957
1209	5834-18_3	P15248	IL9	IL-9	0.401973	0.736572	1	0.741934	0.0593747	0.0748733	0.472762	1	0.484455	0.270483	0.545582	0.826052	1	-0.0983807	0.162483	0.916172	0.992617	1	0.0229614	0.217857	0.956668	0.994107	1	0.00990105	0.181981
920	4840-73_1	P09919	CSF3	G-CSF	0.404971	0.739725	1	0.983631	0.000142879	0.927043	0.983988	1	-0.0201418	0.219678	0.267205	0.653897	1	-0.150754	0.135472	0.0915481	0.476164	1	-0.308586	0.181958	0.213464	0.664008	1	-0.189643	0.15192
1231	5927-4_3	O95389	WISP3	WISP-3	0.405501	0.739725	1	0.561091	0.009593	0.207075	0.688282	1	-0.358979	0.283556	0.805083	0.943856	1	-0.0432124	0.174864	0.0997395	0.489534	1	-0.388526	0.234868	0.497451	0.850439	1	-0.133309	0.196096
1012	5018-68_1	P30041	PRDX6	Peroxiredoxin-6	0.405891	0.739725	1	0.470825	6.62592e-13	0.876953	0.983497	1	-0.0255613	0.164866	0.461632	0.798258	1	0.0919518	0.10167	0.83149	0.960718	1	0.0712038	0.136558	0.608967	0.910474	1	-0.236311	0.114015
15	10366-11_3	P16234	PDGFRA	PDGFRA	0.405967	0.739725	1	0.503445	1.57514e-08	0.58221	0.902806	1	-0.120097	0.217918	0.0569962	0.359109	1	-0.257356	0.134386	0.367147	0.745356	1	-0.163172	0.1805	0.756402	0.943888	1	-0.0468173	0.150703
1282	9180-6_3	P38484	IFNGR2	INGR2	0.407398	0.741294	1	0.0768994	0.0379934	0.223919	0.693616	1	0.354072	0.290182	0.197155	0.599297	1	-0.225834	0.174489	0.871662	0.976868	1	-0.0378684	0.234093	0.776522	0.944164	1	0.0555017	0.19525
171	2642-4_1	P68402	PAFAH1B2	PAFAH beta subunit	0.408474	0.742193	1	0.407218	7.45979e-10	0.574074	0.902302	1	-0.114016	0.202499	0.983661	0.996561	1	-0.00256079	0.124878	0.286557	0.691671	1	0.179256	0.167729	0.187065	0.64186	1	-0.185429	0.14004
1276	9172-69_3	P22894	MMP8	MMP-8	0.409313	0.742193	1	0.0849395	0.211048	0.307656	0.76309	1	-0.289621	0.283133	0.0795913	0.410906	1	-0.30881	0.175205	0.942194	0.992617	1	0.0170872	0.235333	0.617851	0.911701	1	-0.0979435	0.195995
211	2737-22_2	P48745	NOV	NovH	0.410025	0.742193	1	0.991253	0.855392	0.152811	0.608716	1	-0.40548	0.282482	0.927179	0.985506	1	-0.0159689	0.174492	0.892949	0.987023	1	-0.0315671	0.234257	0.268385	0.725392	1	0.217062	0.195544
448	3280-49_2	P16112	ACAN	Aggrecan	0.410174	0.742193	1	0.0207874	2.76319e-05	0.287068	0.749951	1	-0.263075	0.246417	0.688113	0.895957	1	0.0611961	0.152215	0.130692	0.523177	1	-0.310581	0.204598	0.884197	0.972448	1	-0.024854	0.17041
503	3362-61_2	Q9BU40	CHRDL1	CRDL1	0.411194	0.742904	1	0.709164	0.353759	0.689574	0.946523	1	0.117575	0.293904	0.0686982	0.38111	1	-0.323232	0.176553	0.520664	0.835245	1	-0.152335	0.236722	0.65867	0.913407	1	-0.0874888	0.197739
611	3603-60_5	Q9BXN2	CLEC7A	CLC7A	0.411709	0.742904	1	0.38019	3.89308e-07	0.0744528	0.472762	1	0.369939	0.206238	0.253069	0.639683	1	0.142172	0.124013	0.81635	0.954242	1	0.0386933	0.166375	0.639267	0.913407	1	0.0651493	0.138768
415	3179-51_2	P10619	CTSA	Cathepsin A	0.413862	0.743235	1	0.920069	0.106722	0.307934	0.76309	1	0.314428	0.30757	0.168956	0.575423	1	0.255583	0.185098	0.302327	0.706153	1	0.256213	0.247728	0.154836	0.617431	1	0.29594	0.207196
1229	5918-5_3	Q06323	PSME1	PSME1	0.413971	0.743235	1	0.763491	6.15868e-14	0.387707	0.798704	1	-0.136705	0.157896	0.637321	0.873714	1	0.0460573	0.0975345	0.625847	0.878953	1	0.188356	0.1311	0.717815	0.931127	1	-0.08987	0.109194
83	14132-21_3	Q9UM44	HHLA2	HHLA2	0.414079	0.743235	1	0.746032	0.327666	0.130352	0.569086	1	0.429277	0.282551	0.479515	0.802894	1	-0.120253	0.169733	0.436098	0.786073	1	-0.177612	0.227578	0.735225	0.936434	1	-0.0643833	0.190101
530	3412-7_1	P10415	BCL2	Bcl-2	0.414178	0.743235	1	0.0303428	2.84205e-12	0.301841	0.761343	1	0.24763	0.152488	0.213389	0.607483	1	0.131844	0.0941939	0.213478	0.625048	1	0.225574	0.12661	0.662186	0.913407	1	0.0540601	0.105454
869	4540-11_2	P45973	CBX5	CBX5	0.416873	0.746147	1	0.144509	0.00256292	0.500155	0.852721	1	-0.157792	0.23358	0.646312	0.875773	1	-0.0644922	0.140315	0.300411	0.703332	1	0.195355	0.188134	0.201878	0.654483	1	0.201257	0.157152
39	13090-17_3	P06703	S100A6	S100A6	0.417237	0.746147	1	0.223921	4.36359e-11	0.315947	0.764586	1	-0.212594	0.211436	0.780509	0.933512	1	0.0354432	0.127013	0.742899	0.93093	1	0.264476	0.170299	0.713506	0.929979	1	0.0596333	0.142254
472	3316-58_1	P05546	SERPIND1	Heparin cofactor II	0.417521	0.746147	1	0.516519	0.893577	0.761966	0.964129	1	-0.0960542	0.316663	0.11136	0.470806	1	0.304819	0.19057	0.518016	0.834083	1	0.165173	0.255051	0.199565	0.651203	1	0.274598	0.213321
17	10370-21_3	P42224	STAT1	STAT1	0.419319	0.748332	1	0.0547272	1.00742e-07	0.924432	0.983988	1	0.0176463	0.18579	0.856927	0.961104	1	-0.0207191	0.114765	0.188658	0.604984	1	-0.203523	0.15426	0.112819	0.547679	1	-0.204687	0.128484
596	3534-14_2	P29965	CD40LG	CD40 ligand, soluble	0.424206	0.754879	1	0.0540834	0.29065	0.221612	0.690384	1	-0.327973	0.267449	0.802485	0.943856	1	0.0402829	0.16082	0.575116	0.859042	1	0.121148	0.215755	0.206428	0.657773	1	0.228147	0.179955
816	4342-10_3	P05362	ICAM1	sICAM-1	0.424611	0.754879	1	0.658111	0.107132	0.216345	0.690174	1	0.383523	0.30918	0.149059	0.544762	1	0.276231	0.190666	0.805518	0.951002	1	0.0631413	0.256092	0.188492	0.64186	1	0.282198	0.213816
359	3032-11_2	P01215, P01225	CGA FSHB	FSH	0.425831	0.754879	1	9.69833e-06	2.35636e-06	0.445006	0.826756	1	-0.220231	0.287745	0.0691329	0.38111	1	-0.316279	0.173024	0.456446	0.798974	1	-0.173224	0.232127	0.33588	0.777544	1	-0.186795	0.19361
32	11510-31_3	O14791	APOL1	Apo L1	0.426136	0.754879	1	0.0481686	0.0239269	0.253943	0.713213	1	0.307896	0.297695	0.296998	0.668014	1	0.182872	0.18389	0.715406	0.916988	1	-0.0423318	0.247174	0.112782	0.547679	1	0.328008	0.205872
18	10372-18_3	P42226	STAT6	STAT6	0.426553	0.754879	1	0.969596	0.493234	0.371362	0.795008	1	-0.232481	0.259449	0.0943506	0.429196	1	-0.269008	0.159997	0.989883	0.999889	1	-0.00272855	0.2149	0.885667	0.972448	1	0.025834	0.179424
330	2977-7_2	Q9UNE0	EDAR	EDAR	0.426791	0.754879	1	0.8109	0.267298	0.348985	0.790651	1	0.240495	0.256147	0.2778	0.657123	1	0.171927	0.157961	0.448296	0.795038	1	-0.161212	0.212165	0.279554	0.734748	1	0.192097	0.177141
242	2785-15_2	P80075	CCL8	MCP-2	0.427095	0.754879	1	0.0509947	0.243265	0.864048	0.983471	1	0.0459714	0.268123	0.249388	0.637433	1	0.186278	0.161225	0.314215	0.715769	1	0.218267	0.216298	0.0919395	0.501	1	0.305585	0.180408
1021	5030-52_1	Q8IXJ6	SIRT2	SIRT2	0.427644	0.754879	1	0.478285	0.038867	0.278406	0.741961	1	0.294618	0.271033	0.267892	0.653897	1	-0.180917	0.162814	0.396488	0.760786	1	-0.185519	0.2183	0.708527	0.929228	1	0.0682715	0.182351
127	2505-49_3	O60609	GFRA3	GFRa-3	0.428209	0.754879	1	0.752618	0.00286629	0.908756	0.983988	1	-0.027178	0.236822	0.763646	0.925765	1	0.0439784	0.146044	0.106644	0.497014	1	-0.318009	0.196158	0.552771	0.880239	1	0.0973939	0.163776
836	4437-56_3	O75356	ENTPD5	ENTP5	0.429247	0.754998	1	0.0390582	0.00611606	0.192435	0.667335	1	0.389343	0.297645	0.121668	0.490062	1	0.278272	0.178977	0.35818	0.745356	1	0.221165	0.240114	0.495064	0.848497	1	0.136906	0.200272
126	2501-51_3	P12830	CDH1	Cadherin E	0.429501	0.754998	1	0.0809262	0.000556048	0.408431	0.808781	1	0.199848	0.241213	0.17207	0.577057	1	0.204251	0.149	0.273838	0.685932	1	0.219799	0.200277	0.121442	0.570056	1	0.259522	0.166812
84	14133-93_3	P27930	IL1R2	IL-1 sRII	0.430018	0.754998	1	0.0133139	0.00946876	0.4493	0.826756	1	0.208945	0.275593	0.934804	0.987659	1	-0.0139444	0.170237	0.10205	0.489534	1	-0.375959	0.228822	0.877224	0.972448	1	0.0294837	0.190587
323	2969-11_1	P37023	ACVRL1	ALK-1	0.431937	0.756424	1	0.543066	0.00945575	0.685586	0.945667	1	-0.120273	0.296623	0.939467	0.988873	1	-0.0135493	0.178186	0.129838	0.523177	1	-0.363464	0.238911	0.379196	0.80243	1	0.175906	0.199568
1131	5315-22_3	P45379	TNNT2	Troponin T	0.43257	0.756424	1	0.526395	6.59853e-16	0.926516	0.983988	1	0.0221592	0.239941	0.168264	0.57457	1	0.204655	0.147967	0.152707	0.54283	1	0.285356	0.198741	0.881983	0.972448	1	-0.024667	0.165933
901	4718-5_2	P23284	PPIB	PPIB	0.433153	0.756424	1	0.700566	2.30974e-11	0.47226	0.842499	1	0.137611	0.191057	0.385187	0.73661	1	0.102724	0.118018	0.241724	0.649784	1	-0.186297	0.158633	0.574239	0.893643	1	-0.0743611	0.132126
645	3681-87_3	Q9P0G3	KLK14	kallikrein 14	0.433919	0.756424	1	0.0501078	5.41468e-06	0.112407	0.535155	1	-0.41273	0.258775	0.189036	0.592126	1	-0.210715	0.159849	0.958835	0.996362	1	-0.0111048	0.214859	0.589277	0.898125	1	-0.0967824	0.178957
999	5004-69_1	Q15759	MAPK11	MK11	0.43414	0.756424	1	0.801985	0.973305	0.590651	0.909994	1	0.14176	0.263099	0.196966	0.599297	1	-0.204638	0.158048	0.387219	0.752403	1	-0.183655	0.21191	0.190639	0.64186	1	-0.232486	0.177013
608	3594-6_5	P14091	CTSE	CATE	0.434319	0.756424	1	0.475261	0.159413	0.79795	0.97396	1	0.0661705	0.258118	0.0830685	0.418884	1	0.270642	0.155337	0.919129	0.992617	1	-0.021136	0.207897	0.278852	0.734386	1	0.188834	0.173882
1267	8479-4_3	P09238	MMP10	MMP-10	0.4353	0.757119	1	0.423091	0.000112161	0.35005	0.790651	1	0.205863	0.219749	0.229151	0.622391	1	-0.163492	0.135515	0.364028	0.745356	1	-0.165619	0.182016	0.350069	0.790694	1	-0.142361	0.151969
877	4548-4_2	P21217	FUT3	Fucosyltransferase 3	0.438954	0.761588	1	0.113087	0.00333097	0.174555	0.639563	1	0.397653	0.291777	0.458078	0.793554	1	0.134013	0.180234	0.349393	0.745356	1	-0.227266	0.24226	0.747993	0.94114	1	0.0649244	0.201779
615	3608-12_1	Q9UHL4	DPP7	DPP2	0.439319	0.761588	1	0.0270892	0.00296521	0.244804	0.710007	1	-0.320953	0.275092	0.266411	0.653897	1	-0.189415	0.169928	0.281398	0.689452	1	-0.246744	0.228406	0.688119	0.919259	1	0.0764823	0.190241
605	3591-51_3	P55285	CDH6	Cadherin-6	0.439736	0.761588	1	0.888182	0.331786	0.119815	0.549242	1	-0.473939	0.303312	0.225254	0.621127	1	-0.222075	0.182536	0.344311	0.745356	1	-0.231603	0.244299	0.483499	0.842645	1	-0.143449	0.204328
1126	5280-68_5	Q9H1K4	SLC25A18	GHC2	0.440211	0.761588	1	0.189347	0.193774	0.835779	0.980265	1	0.0497536	0.23968	0.999685	0.999685	1	-5.84814e-05	0.148054	0.10238	0.489534	1	-0.326652	0.199004	0.557664	0.880959	1	0.0973567	0.165752
246	2794-60_2	P00441	SOD1	SOD	0.442341	0.762284	1	0.0606099	2.69603e-14	0.42973	0.822175	1	0.172417	0.167302	0.183424	0.589222	1	0.140633	0.103345	0.13744	0.528807	1	0.250249	0.13891	0.899472	0.9767	1	-0.026681	0.115698
1138	5343-74_3	P16870	CPE	CBPE	0.44293	0.762284	1	0.485633	0.000127972	0.0874538	0.502527	1	-0.477276	0.277826	0.702969	0.90529	1	-0.0654301	0.17133	0.31279	0.715769	1	-0.232903	0.230122	0.423464	0.817855	1	-0.154123	0.192133
91	14146-92_3	P68431	HIST1H3A	H31	0.442977	0.762284	1	0.772981	0.516792	0.472067	0.842499	1	0.302965	0.269243	0.738822	0.919816	1	0.0554405	0.166037	0.156466	0.547082	1	-0.502138	0.223012	0.793955	0.949998	1	-0.0579088	0.186197
435	3208-2_4	O15232	MATN3	MATN3	0.443245	0.762284	1	0.377667	0.247705	0.912233	0.983988	1	0.0312254	0.282921	0.523093	0.816979	1	-0.108929	0.170264	0.349092	0.745356	1	-0.213896	0.227875	0.198074	0.651203	1	0.246158	0.190591
825	4397-26_2	Q8IZJ0	IFNL2	IFN-lambda 2	0.443543	0.762284	1	0.24853	0.611871	0.450513	0.826756	1	-0.230718	0.305127	0.869755	0.967051	1	0.0309475	0.188481	0.390989	0.755364	1	-0.217828	0.253344	0.207632	0.657773	1	0.266815	0.211012
367	3042-7_2	P02144	MB	Myoglobin	0.444527	0.762445	1	0.213042	0.000206112	0.17362	0.639146	1	-0.397565	0.291076	0.418068	0.76414	1	-0.145921	0.179802	0.185706	0.603334	1	-0.321009	0.241678	0.249113	0.696903	1	-0.232714	0.201295
897	4706-17_2	P11171	EPB41	41	0.444808	0.762445	1	0.00287681	1.76649e-19	0.906034	0.983988	1	0.0202662	0.171455	0.464944	0.799061	1	-0.0775498	0.10591	0.858614	0.971561	1	-0.0253943	0.142358	0.0660121	0.446081	1	-0.21925	0.11857
9	10358-33_3	Q07820	MCL1	Mcl-1	0.44807	0.763177	1	0.0869277	0.63056	0.681256	0.945667	1	0.122016	0.296594	0.558653	0.827799	1	0.107341	0.18321	0.234621	0.645331	1	0.293632	0.24626	0.0830738	0.486842	1	0.357385	0.205111
295	2890-59_2	Q9NRJ3	CCL28	CCL28	0.44933	0.763177	1	0.803082	0.889376	0.308619	0.763334	1	0.325145	0.318506	0.269103	0.654397	1	-0.212449	0.19168	0.463095	0.80118	1	0.188616	0.256536	0.622274	0.911803	1	-0.105872	0.214563
641	3656-9_1	P55289	CDH12	Cadherin-12	0.449707	0.763177	1	0.19122	7.18244e-08	0.634807	0.92502	1	-0.0813591	0.171013	0.174275	0.578399	1	-0.18246	0.105637	0.128703	0.523177	1	-0.32463	0.141991	0.327395	0.775778	1	-0.239515	0.118265
389	3073-51_2	O95998	IL18BP	IL-18 BPa	0.449802	0.763177	1	0.00157552	0.000484743	0.91479	0.983988	1	0.0275791	0.257406	0.161572	0.567682	1	0.223453	0.159003	0.216971	0.625048	1	0.264755	0.213722	0.745133	0.94027	1	-0.0579498	0.17801
744	4138-25_2	Q9NYY1	IL20	IL-20	0.449906	0.763177	1	0.749615	0.00931061	0.684584	0.945667	1	0.122647	0.301466	0.702685	0.90529	1	0.0693535	0.181425	0.307907	0.715334	1	0.248239	0.242811	0.0773901	0.472698	1	0.360597	0.203084
739	4133-54_2	P10144	GZMB	Granzyme B	0.450194	0.763177	1	0.0460677	0.000321929	0.489206	0.848908	1	-0.167453	0.216119	0.997783	0.999576	1	-0.0505129	0.1335	0.0931558	0.479034	1	-0.411844	0.179442	0.913418	0.981472	1	0.0162721	0.149458
827	4413-3_2	P03973	SLPI	SLPI	0.450284	0.763177	1	0.0160547	1.57782e-08	0.356145	0.791263	1	-0.235069	0.254125	0.923367	0.983867	1	0.0151203	0.156976	0.28889	0.693442	1	0.22441	0.210998	0.22901	0.68	1	0.212091	0.175741
621	3620-67_2	Q8N6P7	IL22RA1	IL22RA1	0.4503	0.763177	1	0.511806	0.00158477	0.828395	0.980265	1	-0.0587461	0.270646	0.38119	0.73661	1	-0.142705	0.162581	0.0900173	0.476164	1	-0.371451	0.217988	0.797901	0.950613	1	0.0466923	0.18209
1234	5939-42_3	O43508	TNFSF12	TWEAK	0.450515	0.763177	1	0.988986	3.92858e-06	0.774514	0.964129	1	0.0694392	0.242045	0.112969	0.472579	1	-0.237687	0.149265	0.982305	0.999889	1	-0.00445259	0.200484	0.659794	0.913407	1	0.0738004	0.167388
907	4774-62_3	Q9H098	FAM107B	FAM107B	0.453726	0.767618	1	0.688207	6.93788e-24	0.316256	0.764586	1	-0.1333	0.132657	0.382132	0.73661	1	-0.0716647	0.0818073	0.106019	0.496153	1	-0.178456	0.109879	0.941571	0.990398	1	-0.00673312	0.0917402
786	4245-80_2	Q00987	MDM2	MDM2	0.458553	0.77386	1	0.90167	0.556339	0.8976	0.983988	1	0.0385666	0.29928	0.138327	0.536896	1	0.268052	0.180109	0.149829	0.54283	1	0.348548	0.241051	0.69525	0.924868	1	0.0790986	0.201611
807	4309-59_3	P60174	TPI1	Triosephosphate isomerase	0.458606	0.77386	1	0.0282074	5.26854e-24	0.912336	0.983988	1	-0.0151589	0.137508	0.721901	0.915393	1	0.0302773	0.0849406	0.211053	0.622715	1	0.14328	0.114172	0.292664	0.743664	1	-0.100348	0.0950942
625	3627-71_4	Q495T6	MMEL1	MMEL2	0.460107	0.775387	1	0.0507626	0.00499249	0.14424	0.595735	1	0.423768	0.289007	0.836916	0.958872	1	-0.0367983	0.178524	0.693876	0.908221	1	-0.0945938	0.23996	0.327297	0.775778	1	0.196293	0.199864
741	4135-84_2	P01854	IGHE IGK@ IGL@	IgE	0.46078	0.775517	1	0.39832	2.60444e-08	0.398386	0.800398	1	0.24939	0.294646	0.287488	0.65987	1	-0.189135	0.177321	0.528896	0.836768	1	0.149711	0.237319	0.358091	0.794368	1	-0.182856	0.19849
642	3657-74_3	P63098	PPP3R1	Calcineurin B a	0.463164	0.778522	1	0.00959718	0.127765	0.196702	0.670126	1	-0.33268	0.256777	0.212009	0.607279	1	-0.198636	0.158614	0.193497	0.612101	1	-0.27822	0.213199	0.502555	0.85415	1	-0.119289	0.177575
638	3647-49_4	O00206 Q9Y6Y9	TLR4 LY96	TLR4:MD-2 complex	0.46427	0.779375	1	0.582286	0.0592566	0.33248	0.782199	1	-0.257812	0.265341	0.236495	0.626599	1	-0.194323	0.163631	0.116108	0.506902	1	-0.346938	0.21978	0.457604	0.8254	1	-0.136583	0.183499
1136	5339-49_3	P06702	S100A9	calgranulin B	0.468103	0.783831	1	0.131169	0.692228	0.398527	0.800398	1	0.207501	0.24522	0.13541	0.530629	1	0.227145	0.151476	0.984684	0.999889	1	0.00391368	0.203604	0.688208	0.919259	1	-0.0681568	0.169583
433	3204-2_2	P09960	LTA4H	LKHA4	0.46813	0.783831	1	0.647759	0.000951393	0.333742	0.783098	1	-0.263005	0.271395	0.418917	0.76414	1	0.186959	0.167365	0.858302	0.971561	1	-0.0444554	0.224795	0.328943	0.775778	1	0.26971	0.187686
334	2985-35_1	P09341	CXCL1	Gro-a	0.470067	0.78545	1	0.134576	0.59191	0.410838	0.809926	1	-0.230381	0.279501	0.137739	0.536522	1	-0.257357	0.172652	0.24149	0.649784	1	-0.272674	0.232067	0.993253	0.997789	1	-0.00163673	0.19329
713	3879-50_1	Q16543	CDC37	CDC37	0.470304	0.78545	1	0.0936625	0.0536719	0.658012	0.935313	1	0.107641	0.242782	0.235098	0.626599	1	0.178636	0.14997	0.141816	0.536849	1	0.297383	0.20158	0.191539	0.64186	1	0.220072	0.167897
862	4496-60_2	P39900	MMP12	MMP-12	0.470978	0.785567	1	0.024793	0.0607763	0.267046	0.729196	1	-0.313641	0.281748	0.893692	0.969719	1	0.0232891	0.17404	0.189965	0.604987	1	0.307725	0.233933	0.636539	0.913407	1	0.0922222	0.194844
1125	5275-28_2	P15498	VAV1	VAV	0.472081	0.785606	1	0.542775	4.10997e-06	0.294987	0.75469	1	-0.151001	0.143787	0.210281	0.607279	1	-0.131197	0.0888193	0.825876	0.958488	1	-0.0540984	0.119385	0.267469	0.724952	1	-0.226521	0.0994366
720	3893-64_1	Q13421	MSLN	Mesothelin	0.473722	0.785606	1	0.714471	0.294124	0.106491	0.522111	1	-0.434095	0.267652	0.789413	0.938781	1	0.0430015	0.160783	0.629298	0.878953	1	0.104232	0.215578	0.653204	0.913407	1	0.0810393	0.180077
574	3485-28_2	P61769	B2M	b2-Microglobulin	0.473798	0.785606	1	4.49172e-06	0.007385	0.323269	0.766071	1	0.288036	0.290842	0.392781	0.742745	1	0.154158	0.179976	0.0965264	0.486748	1	0.403766	0.241741	0.723712	0.932308	1	0.0712774	0.201332
1247	7638-30_3	Q12907	LMAN2	Lectin, mannose-binding 2	0.473869	0.785606	1	0.655431	0.000379397	0.514605	0.864988	1	0.200378	0.306902	0.247932	0.636379	1	0.213665	0.184361	0.386112	0.752403	1	-0.214732	0.24719	0.581037	0.898125	1	-0.114148	0.206483
1179	5476-66_3	P05129	PRKCG	PKC-G	0.474021	0.785606	1	0.589155	0.0837663	0.0755598	0.472762	1	-0.4773	0.267114	0.84986	0.959257	1	0.0312246	0.164724	0.886984	0.982098	1	0.0314868	0.221249	0.91528	0.981641	1	-0.0196776	0.184725
963	4960-72_1	P04083	ANXA1	annexin I	0.476051	0.787304	1	0.240933	0.348625	0.777818	0.965592	1	-0.0639334	0.226257	0.484245	0.804571	1	0.0979563	0.139762	0.640451	0.883806	1	-0.0878854	0.187859	0.160579	0.617431	1	-0.220416	0.156469
1265	8474-6_3	Q01973	ROR1	ROR1	0.476874	0.787304	1	0.782784	0.122707	0.944869	0.989835	1	-0.0189494	0.273664	0.558336	0.827799	1	-0.0989556	0.168764	0.0658078	0.419686	1	-0.419452	0.226674	0.803511	0.950937	1	-0.0471539	0.189255
883	4559-64_2	Q16719	KYNU	KYNU	0.477362	0.787304	1	0.932624	0.724151	0.228814	0.694485	1	-0.36445	0.301864	0.530513	0.821663	1	0.116976	0.186154	0.787516	0.944293	1	0.0674888	0.250032	0.264621	0.720235	1	0.233569	0.208757
62	13124-20_3	Q6UXK2	ISLR2	ISLR2	0.477465	0.787304	1	0.492172	0.131933	0.932716	0.987359	1	0.0239332	0.283095	0.338346	0.716919	1	-0.167857	0.174872	0.0868697	0.472275	1	-0.404558	0.235052	0.443874	0.820262	1	-0.150216	0.195776
740	4134-4_2	Q99075	HBEGF	HB-EGF	0.479464	0.78856	1	0.0265842	0.0212464	0.762426	0.964129	1	-0.0886605	0.292864	0.933667	0.987659	1	0.0150773	0.180906	0.393135	0.755493	1	0.208126	0.243162	0.104878	0.528864	1	0.330028	0.202531
1019	5028-59_1	Q86VB7	CD163	sCD163	0.479987	0.78856	1	0.0468361	0.0292357	0.416648	0.812674	1	0.237868	0.292205	0.858419	0.961104	1	-0.0322429	0.180499	0.121193	0.518314	1	-0.37771	0.242615	0.924358	0.983311	1	-0.019212	0.202075
1285	9185-15_3	P04155	TFF1	TFF1	0.480683	0.78856	1	0.00227723	0.505365	0.765884	0.964129	1	0.0910218	0.305243	0.0841829	0.421238	1	-0.327348	0.188553	0.628482	0.878953	1	-0.122832	0.253441	0.853921	0.972448	1	-0.0389194	0.211092
644	3676-15_3	P11717	IGF2R	IGF-II receptor	0.480775	0.78856	1	0.493597	2.93715e-05	0.154732	0.611873	1	-0.399471	0.279598	0.691423	0.895957	1	0.068544	0.172423	0.35873	0.745356	1	0.213069	0.231589	0.968358	0.994107	1	-0.00768037	0.193359
777	4217-49_3	Q99714	HSD17B10	ERAB	0.481258	0.78856	1	0.865002	0.564679	0.500752	0.852721	1	-0.164749	0.244216	0.253006	0.639683	1	-0.172679	0.150604	0.149945	0.54283	1	-0.29242	0.202283	0.197594	0.651203	1	-0.218372	0.16889
1028	5060-62_3	Q9NZQ7	CD274	B7-H1	0.481919	0.788649	1	0.0601077	0.000372232	0.0986737	0.503763	1	0.465124	0.28028	0.667517	0.887068	1	-0.0725091	0.168535	0.875093	0.978278	1	-0.0355903	0.226105	0.736107	0.936434	1	-0.0636501	0.188588
412	3175-51_5	Q76LX8	ADAMTS13	ATS13	0.482922	0.789298	1	0.860644	4.89897e-05	0.133855	0.576905	1	-0.418506	0.277972	0.96685	0.992012	1	-0.00714553	0.171707	0.458383	0.798974	1	-0.171493	0.230797	0.584552	0.898125	1	0.105284	0.192232
728	4122-12_2	Q08345	DDR1	discoidin domain receptor 1	0.485711	0.791279	1	0.513796	0.00893216	0.193378	0.667335	1	-0.330109	0.252904	0.884954	0.967051	1	-0.0220118	0.151924	0.670925	0.891598	1	-0.0866817	0.203699	0.309463	0.759643	1	0.1734	0.170154
885	4562-1_2	P58417	NXPH1	NXPH1	0.486319	0.791279	1	0.00656274	0.555631	0.352625	0.791263	1	0.272225	0.292144	0.416208	0.76414	1	0.147043	0.180461	0.666378	0.891598	1	-0.10474	0.242565	0.33155	0.775778	1	-0.196682	0.202033
46	13102-1_3	Q96BQ1	FAM3D	FAM3D	0.486703	0.791279	1	0.200083	0.180303	0.925724	0.983988	1	-0.0283772	0.303985	0.149066	0.544762	1	-0.264548	0.182609	0.91919	0.992617	1	0.0248731	0.244841	0.183328	0.64186	1	-0.273127	0.204521
1127	5301-7_3	P51671	CCL11	Eotaxin	0.487343	0.791279	1	2.33173e-05	0.000601006	0.307499	0.76309	1	-0.264914	0.258891	0.617633	0.858483	1	0.0799665	0.159921	0.677867	0.898071	1	0.0894265	0.214955	0.245516	0.695782	1	-0.208569	0.179037
1033	5066-134_3	Q08708	CD300C	CLM6	0.487911	0.791279	1	0.15446	0.00563598	0.209464	0.689565	1	0.372895	0.2961	0.507073	0.812644	1	0.121572	0.182905	0.808088	0.951002	1	-0.0597993	0.24585	0.178686	0.639021	1	0.276408	0.204769
824	4396-54_1	Q8IU54	IFNL1	IFN-lambda 1	0.488349	0.791279	1	0.390945	3.97417e-06	0.516689	0.865664	1	-0.133458	0.205422	0.312098	0.68356	1	-0.128395	0.12668	0.318413	0.720444	1	0.170212	0.17015	0.661486	0.913407	1	0.0623016	0.142061
455	3291-30_2	P06734	FCER2	CD23	0.488391	0.791279	1	0.563263	0.0682712	0.312907	0.764586	1	0.298214	0.294724	0.270254	0.654467	1	0.200966	0.181751	0.245998	0.655312	1	0.284089	0.244118	0.164287	0.617431	1	0.284575	0.203819
4	10342-55_3	Q8N2W9	PIAS4	PIAS4	0.489551	0.791397	1	0.264172	0.537875	0.0973114	0.503763	1	-0.465993	0.279666	0.879068	0.967051	1	0.0255957	0.168	0.470439	0.809578	1	-0.162906	0.225254	0.963042	0.994107	1	0.00873013	0.188159
686	3828-54_2	Q9NRA1	PDGFC	PDGF-CC	0.489791	0.791397	1	0.488828	0.0217894	0.503008	0.853178	1	0.18773	0.279762	0.151217	0.549754	1	-0.242614	0.168363	0.70052	0.911367	1	-0.0867965	0.22533	0.348073	0.788926	1	-0.177277	0.188463
1157	5384-67_3	Q92994	BRF1	BRF-1	0.490289	0.791397	1	0.717497	2.91911e-05	0.60355	0.915172	1	0.114411	0.219947	0.163144	0.569821	1	-0.189896	0.135637	0.274789	0.685932	1	-0.199538	0.18218	0.913576	0.981472	1	-0.01653	0.152106
749	4144-13_1	Q99616	CCL13	MCP-4	0.49153	0.792417	1	0.0237389	0.92394	0.952423	0.99145	1	0.0159152	0.266392	0.688943	0.895957	1	0.065971	0.164554	0.103099	0.489534	1	-0.362292	0.221183	0.789271	0.946398	1	-0.0493055	0.184224
996	5000-52_1	Q08380	LGALS3BP	LG3BP	0.492884	0.793616	1	0.224213	3.04166e-05	0.24286	0.710007	1	0.333853	0.284966	0.992711	0.998113	1	-0.0016103	0.176027	0.273446	0.685932	1	-0.259881	0.236605	0.570361	0.891874	1	0.112038	0.197069
675	3809-1_2	P22607	FGFR3	FGFR-3	0.494242	0.794456	1	0.994036	0.848894	0.806797	0.975452	1	0.0646321	0.263908	0.589625	0.842037	1	-0.0879328	0.162748	0.0917733	0.476164	1	-0.370457	0.218594	0.39598	0.81427	1	-0.15527	0.182508
1149	5356-2_3	P14174	MIF	MIF	0.494627	0.794456	1	0.0613569	2.17023e-06	0.286329	0.749951	1	-0.239159	0.223671	0.973637	0.995835	1	0.00457198	0.138164	0.206415	0.621634	1	0.235457	0.185712	0.58967	0.898125	1	0.0835646	0.15468
279	2857-70_2	P04150	NR3C1	Glucocorticoid receptor	0.496567	0.796589	1	0.67519	0.748268	0.214255	0.690174	1	-0.357999	0.287291	0.513333	0.814446	1	-0.113021	0.172581	0.944763	0.992617	1	0.0160533	0.231395	0.352	0.793678	1	0.180341	0.19329
272	2844-53_2	P35590	TIE1	sTie-1	0.497349	0.796861	1	0.907478	0.00024798	0.804944	0.975452	1	-0.0704158	0.284738	0.297295	0.668014	1	-0.183518	0.175593	0.0874773	0.472275	1	-0.405129	0.235847	0.504874	0.85415	1	-0.131561	0.196913
340	2993-1_2	O95256	IL18RAP	IL-18 Rb	0.498728	0.797165	1	0.796677	0.84161	0.158259	0.612781	1	-0.451518	0.318757	0.471698	0.799061	1	0.138339	0.19183	0.779234	0.940429	1	-0.0720699	0.256738	0.591224	0.898125	1	0.115519	0.214732
549	3441-64_2	P49840 P49841	GSK3A GSK3B	GSK-3 alpha/beta	0.499019	0.797165	1	0.738656	2.68743e-07	0.206411	0.688282	1	-0.20738	0.163568	0.205613	0.607279	1	-0.128114	0.10087	0.69811	0.90999	1	-0.05263	0.135482	0.215087	0.664623	1	-0.140703	0.113117
987	4990-87_1	P07359	GP1BA	GP1BA	0.499377	0.797165	1	0.121273	0.684376	0.412745	0.809926	1	0.2435	0.296627	0.679533	0.892101	1	-0.0758106	0.18323	0.184803	0.60258	1	0.327806	0.246287	0.433753	0.817855	1	0.16092	0.205133
176	2649-77_2	P32942	ICAM3	sICAM-3	0.500267	0.797607	1	0.329563	0.736712	0.366567	0.795008	1	-0.241407	0.266717	0.517068	0.815724	1	-0.106942	0.164755	0.156208	0.547082	1	-0.315269	0.221453	0.715752	0.930263	1	0.0672669	0.184449
1244	7624-19_3	Q01484	ANK2	ANK2	0.504497	0.803367	1	0.10452	0.113113	0.831244	0.980265	1	0.0520422	0.243869	0.567714	0.835516	1	-0.0862316	0.150641	0.0868011	0.472275	1	-0.348578	0.202482	0.968892	0.994107	1	-0.00658579	0.168648
698	3854-24_1	Q13765	NACA	NACA	0.506945	0.803667	1	0.0992544	0.593893	0.749972	0.964129	1	0.0855591	0.268089	0.076741	0.39936	1	0.294722	0.165602	0.451702	0.7957	1	0.167868	0.222592	0.727907	0.932714	1	0.0645984	0.185398
847	4468-21_2	Q9NRA0	SPHK2	SPHK2	0.506997	0.803667	1	0.731822	0.104986	0.963731	0.993514	1	-0.012907	0.283475	0.885286	0.967051	1	0.0246453	0.170598	0.127125	0.523177	1	0.349836	0.228321	0.26091	0.711623	1	0.215328	0.190964
354	3025-50_1	P09038	FGF2	bFGF	0.508557	0.803667	1	0.0437814	0.724909	0.611529	0.921287	1	-0.154877	0.304438	0.500835	0.811439	1	-0.12357	0.183214	0.188796	0.604984	1	0.323391	0.245205	0.555467	0.880959	1	-0.12113	0.205086
782	4234-8_2	Q01638	IL1RL1	IL-1 R4	0.50955	0.803667	1	0.0253953	1.04025e-05	0.6318	0.92502	1	0.142142	0.296144	0.47492	0.801762	1	0.127488	0.178074	0.666358	0.891598	1	-0.103165	0.238903	0.195976	0.648764	1	-0.25858	0.199262
198	2705-5_2	O15444	CCL25	TECK	0.509752	0.803667	1	0.785697	0.0394362	0.198945	0.6704	1	0.368456	0.285834	0.19457	0.598224	1	0.223521	0.171705	0.810907	0.951002	1	-0.0551586	0.230222	0.545226	0.877753	1	0.116543	0.192309
706	3867-49_1	Q6UXD5	SEZ6L2	SE6L2	0.510197	0.803667	1	0.011398	1.62256e-09	0.854332	0.980265	1	-0.0356222	0.19376	0.34565	0.72414	1	0.113158	0.119688	0.13271	0.526126	1	0.242933	0.160878	0.849139	0.972448	1	-0.0255235	0.133996
858	4490-65_2	P26951	IL3RA	IL-3 Ra	0.51075	0.803667	1	0.48878	2.74748e-15	0.976708	0.995885	1	-0.00457441	0.156472	0.547658	0.826052	1	0.0566183	0.0939953	0.102884	0.489534	1	0.206551	0.126029	0.744477	0.94027	1	-0.0343621	0.105274
967	4964-67_1	Q9NZ08	ERAP1	ARTS1	0.511257	0.803667	1	0.635392	4.4368e-06	0.832475	0.980265	1	0.03721	0.175667	0.092844	0.429196	1	-0.182985	0.108331	0.555555	0.852104	1	-0.0859214	0.145504	0.433609	0.817855	1	-0.0953294	0.121484
1207	5822-22_3	P39905	GDNF	GDNF	0.511892	0.803667	1	0.62431	0.605243	0.860044	0.982366	1	0.0466671	0.264316	0.299581	0.668688	1	-0.169549	0.162999	0.352513	0.745356	1	-0.204049	0.218931	0.430983	0.817855	1	0.144258	0.18279
743	4137-57_2	Q9H293	IL25	IL-17E	0.511996	0.803667	1	0.517675	8.20556e-05	0.745201	0.964129	1	0.0839235	0.257871	0.463861	0.798258	1	-0.1137	0.154908	0.969165	0.997052	1	0.00803935	0.207699	0.162297	0.617431	1	0.243387	0.173496
538	3421-54_2	P32971	TNFSF8	CD30 Ligand	0.513101	0.803667	1	0.949803	1.74121e-10	0.215903	0.690174	1	-0.228824	0.18429	0.175427	0.579266	1	-0.15457	0.113648	0.586782	0.866519	1	-0.0831063	0.152646	0.952835	0.994022	1	0.0075482	0.127447
922	4851-25_1	P01583	IL1A	IL-1a	0.513267	0.803667	1	0.550004	0.76921	0.579792	0.902806	1	-0.150937	0.272135	0.427001	0.769848	1	0.130134	0.163476	0.628944	0.878953	1	-0.106087	0.219188	0.184309	0.64186	1	0.243961	0.183092
1113	5254-69_3	Q14432	PDE3A	PDE3A	0.51452	0.803667	1	0.331752	3.92236e-07	0.0882552	0.502527	1	-0.382571	0.223265	0.992742	0.998113	1	-0.00125407	0.137684	0.713292	0.916084	1	-0.068052	0.184929	0.515987	0.863963	1	-0.100479	0.154401
953	4922-13_1	Q99731	CCL19	MIP-3b	0.51538	0.803667	1	0.676533	4.19866e-06	0.945463	0.989835	1	-0.0167352	0.244324	0.271402	0.654467	1	-0.161894	0.14677	0.176913	0.584173	1	-0.266718	0.196788	0.707439	0.928737	1	0.0617846	0.164381
872	4543-65_2	Q86Y22	COL23A1	CONA1	0.515487	0.803667	1	0.605367	0.203672	0.533964	0.878489	1	-0.173211	0.277979	0.307751	0.679769	1	-0.175318	0.171425	0.100503	0.489534	1	-0.380023	0.230248	0.719996	0.931127	1	-0.0690138	0.192239
1224	5897-58_3	P07492	GRP	Gastrin-releasing peptide	0.515758	0.803667	1	0.32389	0.637104	0.544578	0.888953	1	0.172317	0.283887	0.624763	0.865828	1	0.0836983	0.170846	0.485085	0.813676	1	-0.159945	0.228653	0.157914	0.617431	1	0.27112	0.191242
1255	8458-111_3	P37840	SNCA	a-Synuclein	0.516513	0.803667	1	0.100952	4.48788e-09	0.653465	0.93219	1	0.0968329	0.215341	0.836651	0.958872	1	-0.0274638	0.133019	0.172147	0.579927	1	0.24505	0.178796	0.486792	0.843297	1	-0.103767	0.14892
1053	5096-51_3	P43630	KIR3DL2	KI3L2	0.516565	0.803667	1	0.541968	0.628258	0.712379	0.955589	1	0.0985145	0.266822	0.405808	0.753514	1	0.13354	0.160284	0.520538	0.835245	1	-0.138339	0.214908	0.160847	0.617431	1	0.252711	0.179518
1051	5094-62_3	Q86YT9	AMICA1	JAML1	0.517705	0.803667	1	0.324268	0.318174	0.759306	0.964129	1	-0.0122051	0.295159	0.661062	0.885728	1	-0.0780028	0.177629	0.559109	0.852756	1	-0.0198318	0.237732	0.137517	0.589809	1	0.272653	0.198836
736	4130-71_1	P10767	FGF6	FGF-6	0.5178	0.803667	1	0.14734	0.0046047	0.909871	0.983988	1	0.0232721	0.205306	0.266628	0.653897	1	0.137545	0.123452	0.562512	0.852994	1	0.0960843	0.165623	0.107207	0.531516	1	0.223591	0.138141
504	3363-31_4	P41240	CSK	CSK	0.517821	0.803667	1	0.736053	0.282665	0.341839	0.789933	1	-0.249502	0.169336	0.55728	0.827799	1	-0.117005	0.104601	0.229668	0.642578	1	-0.288258	0.140598	0.974165	0.994433	1	-0.256386	0.117105
29	11103-24_3	P04792	HSPB1	HSP 27	0.519306	0.803667	1	0.292463	0.000163279	0.944561	0.989835	1	-0.0166511	0.239133	0.732056	0.916896	1	0.0505669	0.147469	0.17465	0.582616	1	-0.269881	0.198072	0.30676	0.75931	1	-0.169478	0.165375
683	3823-9_1	P42679	MATK	MATK	0.520036	0.803667	1	0.747705	0.035464	0.367255	0.795008	1	0.237393	0.262663	0.614895	0.856151	1	-0.0816269	0.161979	0.194932	0.612383	1	-0.282991	0.217562	0.493511	0.847042	1	-0.124622	0.181647
267	2837-3_2	P08581	MET	Met	0.522387	0.803667	1	0.4575	0.405643	0.560699	0.902282	1	0.150943	0.25898	0.171102	0.576693	1	-0.219423	0.159709	0.548216	0.848072	1	-0.129033	0.214512	0.760879	0.943888	1	0.0545837	0.1791
90	14144-3_3	Q7L7L0	HIST3H2A	H2A3	0.522655	0.803667	1	0.24181	0.157605	0.0970051	0.503763	1	0.428079	0.207377	0.532687	0.823071	1	0.110047	0.1281	0.999312	0.999889	1	-0.203262	0.172183	0.92106	0.981641	1	-0.0984087	0.143412
906	4771-10_3	Q92484	SMPDL3A	ASM3A	0.523034	0.803667	1	0.456599	0.035272	0.960251	0.992095	1	-0.0112428	0.225284	0.316978	0.690104	1	0.139393	0.138928	0.363899	0.745356	1	-0.169836	0.186601	0.362312	0.79623	1	0.14227	0.155797
317	2960-66_2	P27918	CFP	Properdin	0.52305	0.803667	1	0.933753	1.98325e-26	0.596639	0.912136	1	-0.0625028	0.117899	0.607044	0.850123	1	0.0374553	0.0727064	0.225443	0.640396	1	0.118764	0.0976553	0.456207	0.8254	1	-0.060877	0.0815343
420	3187-52_2	P54108	CRISP3	CRIS3	0.523056	0.803667	1	0.70832	0.109408	0.741931	0.964129	1	0.0922034	0.279594	0.0932012	0.429196	1	0.283888	0.168262	0.529516	0.836768	1	0.141849	0.225195	0.332732	0.775778	1	0.182905	0.18835
288	2875-15_2	P20226	TBP	TBP	0.524312	0.803667	1	0.295849	0.126772	0.247728	0.713213	1	-0.273582	0.235958	0.436422	0.771238	1	-0.110546	0.141744	0.15008	0.54283	1	-0.274639	0.19005	0.652495	0.913407	1	-0.0715994	0.158753
356	3028-36_2	P55773	CCL23	Ck-b-8-1	0.524368	0.803667	1	0.147265	0.24646	0.763841	0.964129	1	-0.0865456	0.287647	0.589703	0.842037	1	0.0958224	0.177387	0.211082	0.622715	1	0.298976	0.238256	0.433599	0.817855	1	-0.156101	0.198925
515	3387-1_2	O75914	PAK3	PAK3	0.524709	0.803667	1	0.408801	0.288903	0.365037	0.795008	1	-0.25811	0.284268	0.359498	0.724689	1	-0.156855	0.170764	0.923712	0.992617	1	0.0219541	0.22896	0.135694	0.589809	1	-0.286573	0.191255
632	3636-37_4	P78380	OLR1	OLR1	0.525234	0.803667	1	0.13351	0.0161164	0.395064	0.798704	1	-0.229359	0.269067	0.952244	0.989661	1	0.00996732	0.166206	0.695258	0.909076	1	-0.0876483	0.223404	0.120201	0.570056	1	-0.290465	0.186074
1109	5249-31_3	O94768	STK17B	DRAK2	0.526235	0.803667	1	0.174441	0.0420638	0.722095	0.956666	1	-0.0788608	0.221399	0.211998	0.607279	1	-0.171273	0.136761	0.327244	0.732387	1	-0.180561	0.183826	0.138216	0.589809	1	-0.227949	0.153109
256	2822-56_2	P48960	CD97	CD97	0.526312	0.803667	1	0.0584205	0.380748	0.384852	0.798704	1	-0.272928	0.313346	0.608789	0.850735	1	-0.0965939	0.188418	0.31479	0.715769	1	0.254777	0.25278	0.343597	0.785622	1	-0.200181	0.210836
589	3514-49_2	P24158	PRTN3	Proteinase-3	0.526722	0.803667	1	0.599617	0.592155	0.17989	0.644731	1	0.396522	0.294577	0.952347	0.989661	1	0.0108704	0.18166	0.547356	0.848072	1	0.147084	0.243996	0.218054	0.665936	1	0.25176	0.203717
303	2925-9_1	P05121	SERPINE1	PAI-1	0.527152	0.803667	1	0.273508	0.805141	0.455525	0.831189	1	0.227802	0.304643	0.578849	0.836977	1	0.104633	0.188181	0.105718	0.496153	1	0.410652	0.252634	0.344632	0.785834	1	0.199795	0.210885
832	4429-51_2	Q9GZX3	CHST6	CHST6	0.527542	0.803667	1	0.634511	0.448998	0.633877	0.92502	1	-0.141194	0.295973	0.527034	0.820597	1	0.115666	0.182521	0.701213	0.911367	1	-0.0942039	0.245153	0.156051	0.617431	1	0.291499	0.204683
107	2247-20_11	P58294	PROK1	EG-VEGF	0.529215	0.804954	1	0.470203	0.223537	0.360326	0.791263	1	-0.251798	0.274604	0.797842	0.943247	1	0.0423888	0.165259	0.908629	0.992556	1	-0.0254175	0.221176	0.177223	0.639021	1	0.25054	0.184988
188	2685-21_2	P24593	IGFBP5	IGFBP-5	0.530006	0.804954	1	2.15289e-05	0.231259	0.956835	0.991907	1	-0.0162497	0.299824	0.186358	0.592126	1	-0.245633	0.185205	0.939466	0.992617	1	-0.0189302	0.248941	0.454692	0.8254	1	0.155336	0.207344
283	2864-2_3	Q02750	MAP2K1	MEK1	0.531137	0.804954	1	0.153062	6.31195e-05	0.0994696	0.503763	1	-0.425605	0.257069	0.433826	0.771238	1	-0.12455	0.158795	0.933549	0.992617	1	0.0178207	0.213442	0.751572	0.943888	1	-0.0563607	0.177777
691	3839-60_2	O00170	AIP	AIP	0.531346	0.804954	1	0.0763286	8.2989e-05	0.983875	0.996927	1	0.00344063	0.170005	0.0928142	0.429196	1	-0.177404	0.105014	0.830203	0.960312	1	-0.0303113	0.141154	0.414776	0.817855	1	-0.0960912	0.117568
1210	5837-49_3	P42702	LIFR	LIF sR	0.53148	0.804954	1	0.561555	0.0913622	0.153157	0.608716	1	-0.347887	0.242559	0.310641	0.68356	1	-0.152066	0.149582	0.332616	0.732387	1	-0.195153	0.20091	0.385347	0.806274	1	-0.145954	0.167744
8	10356-21_3	P05412	JUN	c-Jun	0.53276	0.805435	1	0.0698555	0.000683846	0.888255	0.983988	1	0.0636927	0.253258	0.123583	0.493195	1	-0.286754	0.156441	0.384867	0.752403	1	-0.183151	0.210278	0.360301	0.794495	1	-0.21036	0.175142
478	3324-51_1	Q9HBG7	LY9	LY9	0.533363	0.805435	1	0.137493	5.7447e-46	0.85599	0.980265	1	-0.101429	0.0831049	0.337554	0.716919	1	-0.126421	0.051335	0.529984	0.836768	1	-0.15578	0.0690013	0.284789	0.740492	1	0.0713631	0.0574715
1070	5115-31_3	Q969Z4	RELT	RELT	0.533655	0.805435	1	0.184633	4.18767e-10	0.929955	0.985237	1	-0.0161288	0.18324	0.883885	0.967051	1	-0.0165534	0.11319	0.19431	0.612101	1	0.198179	0.152143	0.388846	0.81202	1	-0.10945	0.12672
342	2997-8_1	P57087	JAM2	JAM-B	0.534504	0.805782	1	0.0422585	4.59123e-06	0.564096	0.902282	1	0.131907	0.278768	0.382823	0.73661	1	0.150632	0.172198	0.297784	0.703115	1	-0.0384884	0.231458	0.392355	0.814121	1	0.0149989	0.192783
1301	9216-100_3	O15031	PLXNB2	PLXB2	0.535384	0.806175	1	0.00626132	0.0742285	0.625658	0.92502	1	-0.135059	0.276393	0.247145	0.636379	1	0.198206	0.170731	0.440695	0.78973	1	-0.177315	0.229486	0.589952	0.898125	1	0.103184	0.19114
399	3122-6_2	Q9NR28	DIABLO	SMAC	0.536799	0.806582	1	0.0339348	0.0467157	0.3737	0.795008	1	-0.215676	0.241874	0.592604	0.84289	1	-0.0800804	0.149409	0.613442	0.871274	1	0.10162	0.200826	0.180517	0.639021	1	-0.224835	0.167269
271	2843-13_2	O43291	SPINT2	SPINT2	0.536895	0.806582	1	0.45425	0.526586	0.565886	0.902282	1	0.162543	0.282618	0.163369	0.569821	1	0.243873	0.174285	0.481191	0.813676	1	0.165217	0.23409	0.159071	0.617431	1	0.276319	0.195447
369	3044-3_2	P55774	CCL18	PARC	0.538739	0.807693	1	0.148069	0.074501	0.874897	0.983497	1	0.0478462	0.303485	0.748192	0.923913	1	-0.0602697	0.187467	0.115998	0.506902	1	0.397899	0.251981	0.656299	0.913407	1	0.0935499	0.209876
1027	5036-50_1	P98066	TNFAIP6	TSG-6	0.539058	0.807693	1	0.681335	0.0185967	0.625736	0.92502	1	-0.143379	0.293489	0.0894597	0.429196	1	-0.30946	0.181291	0.714229	0.916383	1	-0.0892562	0.243385	0.375365	0.80243	1	-0.180523	0.203164
1037	5076-53_2	Q5JZY3	EPHA10	EPHAA	0.539497	0.807693	1	0.595545	0.0695156	0.170202	0.635412	1	0.351309	0.255163	0.650684	0.877244	1	-0.0713656	0.157354	0.459364	0.798974	1	-0.156697	0.21135	0.719314	0.931127	1	-0.0635102	0.17646
940	4906-35_1	P12259	F5	Coagulation Factor V	0.540693	0.808554	1	0.215724	0.176074	0.311684	0.764586	1	0.297757	0.293527	0.601822	0.84737	1	0.0946086	0.181013	0.133048	0.526126	1	0.366803	0.243127	0.934086	0.987202	1	0.0168107	0.202991
1196	5526-53_3	Q9Y5U5	TNFRSF18	GITR	0.541974	0.809538	1	0.607928	0.000928756	0.242886	0.710007	1	0.277317	0.23673	0.828456	0.957213	1	-0.0308562	0.142208	0.382775	0.752252	1	-0.166803	0.190671	0.46667	0.832837	1	0.116169	0.159272
1151	5358-3_3	Q99983	OMD	OMD	0.543076	0.809974	1	9.9713e-08	0.747061	0.82001	0.976272	1	-0.0646403	0.283697	0.237925	0.626599	1	-0.207481	0.175243	0.122518	0.519203	1	-0.365404	0.235551	0.543017	0.877753	1	-0.119553	0.196191
1044	5087-5_3	Q969J5	IL22RA2	IL-22BP	0.543546	0.809974	1	0.0669102	1.33088e-16	0.480884	0.846599	1	-0.114972	0.162784	0.474025	0.801762	1	-0.0721361	0.100554	0.643961	0.885133	1	-0.0625666	0.135158	0.284915	0.740492	1	0.120724	0.112574
1194	5508-62_3	P07339	CTSD	Cathepsin D	0.544447	0.809974	1	0.202753	0.708263	0.766108	0.964129	1	0.0896229	0.300851	0.599001	0.845228	1	0.095287	0.180904	0.0826469	0.461475	1	0.42346	0.2427	0.662165	0.913407	1	0.0885858	0.202429
1082	5133-17_3	P37173	TGFBR2	TGF-b R II	0.544756	0.809974	1	0.700256	0.839743	0.088804	0.502527	1	-0.495556	0.289704	0.965195	0.991832	1	0.00780605	0.178656	0.99608	0.999889	1	0.00118047	0.23996	0.93382	0.987202	1	-0.016659	0.200348
494	3350-53_2	Q9UQM7	CAMK2A	CAMK2A	0.545964	0.810844	1	0.615314	0.149352	0.172756	0.639146	1	-0.371453	0.21909	0.486696	0.804571	1	-0.0941631	0.135109	0.842931	0.96545	1	-0.0360073	0.181471	0.845987	0.97184	1	-0.0294707	0.151514
386	3069-52_3	P01871	IGHM IGJ IGK@ IGL@	IgM	0.546626	0.810902	1	0.296204	4.01504e-05	0.899459	0.983988	1	0.0384636	0.304028	0.108646	0.468042	1	-0.294915	0.182967	0.926123	0.992617	1	0.0227357	0.244875	0.487892	0.84408	1	-0.142346	0.20481
597	3535-84_1	O94907	DKK1	DKK1	0.547746	0.811637	1	0.156877	0.00511994	0.0963677	0.503763	1	0.50009	0.29926	0.720165	0.914976	1	0.0663221	0.184857	0.461014	0.799705	1	0.183546	0.248473	0.69992	0.925787	1	0.079888	0.206954
1180	5478-50_2	Q04609	FOLH1	PSMA	0.550364	0.813059	1	0.20031	0.604667	0.349068	0.790651	1	-0.285799	0.304461	0.903762	0.976573	1	-0.0221836	0.183227	0.84646	0.966645	1	-0.047549	0.245224	0.207798	0.657773	1	0.259233	0.205102
1190	5490-53_3	Q08629	SPOCK1	Testican-1	0.550766	0.813059	1	0.221918	0.291758	0.193125	0.667335	1	-0.28304	0.216716	0.279503	0.658044	1	-0.144944	0.133645	0.389398	0.755003	1	-0.154857	0.179504	0.9798	0.994889	1	0.0037997	0.149871
580	3495-15_2	P80162	CXCL6	GCP-2	0.551119	0.813059	1	0.00977288	0.0642083	0.266791	0.729196	1	0.336666	0.302271	0.946194	0.989661	1	-0.0126177	0.186717	0.629462	0.878953	1	0.121289	0.250973	0.180429	0.639021	1	0.281035	0.209036
719	3891-56_1	O95243	MBD4	MBD4	0.551206	0.813059	1	0.343963	0.0550913	0.918081	0.983988	1	-0.0291127	0.282677	0.27546	0.656633	1	0.190663	0.174322	0.786397	0.944204	1	0.0635401	0.23414	0.127095	0.570172	1	0.299567	0.195488
1177	5470-69_2	Q15648	MED1	MED-1	0.552687	0.814179	1	0.808835	0.108917	0.130186	0.569086	1	0.393424	0.258834	0.936442	0.987659	1	-0.0127454	0.159618	0.417958	0.772392	1	0.174031	0.214391	0.594179	0.898125	1	0.0955311	0.178999
1204	5807-77_3	P32970	CD70	CD70	0.554434	0.814179	1	0.907852	0.13535	0.623938	0.92502	1	-0.137288	0.279566	0.282912	0.658044	1	0.181172	0.168245	0.760153	0.937605	1	-0.0688389	0.225172	0.241951	0.693716	1	0.221056	0.188331
1095	5225-50_3	P68400 P67870	CSNK2A1 CSNK2B	CK2-A1:B	0.555323	0.814179	1	0.0840638	4.96272e-12	0.400052	0.800398	1	0.131337	0.155717	0.384097	0.73661	1	0.0837745	0.0960276	0.254778	0.66499	1	0.147332	0.128979	0.648073	0.913407	1	-0.0492314	0.107687
945	4911-49_2	P09211	GSTP1	Glutathione S-transferase Pi	0.555633	0.814179	1	0.0514168	0.0182507	0.997076	0.999694	1	0.000711864	0.193959	0.152582	0.552952	1	0.175987	0.119811	0.990406	0.999889	1	0.00928729	0.161043	0.666068	0.913407	1	-0.0579767	0.134133
310	2945-25_1	P03372	ESR1	ER	0.555777	0.814179	1	0.755152	5.07551e-05	0.591982	0.909994	1	-0.108087	0.201325	0.284112	0.658044	1	-0.133363	0.124154	0.16531	0.568965	1	-0.232262	0.166756	0.91334	0.981472	1	0.0151721	0.139228
418	3184-25_2	P08709	F7	Coagulation Factor VII	0.557495	0.814179	1	0.0809431	0.103146	0.287648	0.749959	1	0.331778	0.311158	0.308609	0.68051	1	0.191165	0.187257	0.652856	0.890509	1	-0.112905	0.250618	0.644791	0.913407	1	-0.0967873	0.209613
844	4460-8_2	O15530	PDPK1	PDPK1	0.557596	0.814179	1	0.411871	0.000221003	0.106171	0.522111	1	-0.353839	0.217962	0.482547	0.804571	1	-0.0945735	0.134413	0.461861	0.800109	1	-0.133108	0.180537	0.606998	0.910474	1	-0.0776616	0.150734
274	2848-2_2	Q9Y5W5	WIF1	WIF-1	0.55779	0.814179	1	0.017532	0.0661096	0.227926	0.694485	1	-0.291923	0.241325	0.235035	0.626599	1	-0.177588	0.14907	0.521347	0.83531	1	-0.128733	0.20037	0.87373	0.972448	1	0.0265587	0.166889
312	2948-58_2	P10912	GHR	Growth hormone receptor	0.558887	0.814179	1	0.98383	0.0165215	0.978346	0.995885	1	-0.00807338	0.297046	0.471047	0.799061	1	-0.1323	0.183183	0.165024	0.568965	1	-0.342925	0.246041	0.63245	0.911803	1	0.0984109	0.205425
480	3326-58_2	Q9BY67	CADM1	Nectin-like protein 2	0.55908	0.814179	1	0.753651	4.8753e-09	0.695952	0.946637	1	-0.0516832	0.13205	0.717183	0.913864	1	0.029591	0.0815693	0.222117	0.632327	1	-0.134307	0.10964	0.30193	0.75251	1	-0.0945296	0.0913199
1066	5110-84_3	P58400	NRXN1	NRX1B	0.559446	0.814179	1	0.115003	0.0726537	0.712042	0.955589	1	-0.0955404	0.258446	0.246914	0.636379	1	-0.185427	0.159645	0.8211	0.957828	1	-0.0485921	0.214585	0.125713	0.570172	1	-0.274898	0.178729
339	2992-59_2	Q96F46	IL17RA	IL-17 sR	0.559474	0.814179	1	0.695621	0.0408566	0.438808	0.826756	1	-0.243596	0.313977	0.104043	0.452711	1	-0.31679	0.193947	0.652811	0.890509	1	-0.117318	0.260375	0.802529	0.950937	1	-0.0544292	0.217346
1214	5854-60_3	P10636	MAPT	tau	0.56271	0.81648	1	0.788942	0.730816	0.113187	0.535155	1	0.444447	0.279291	0.982412	0.996561	1	0.00371021	0.16808	0.606783	0.871274	1	0.115968	0.224951	0.486374	0.843297	1	0.131221	0.188146
701	3859-50_2	P25786	PSMA1	PSA1	0.563528	0.81648	1	0.456636	0.00460913	0.538209	0.881876	1	-0.159276	0.258293	0.184607	0.591561	1	0.212098	0.159285	0.430319	0.783	1	0.169087	0.213942	0.480136	0.840269	1	0.126374	0.178625
1275	9171-11_3	P50461	CSRP3	CSRP3	0.563898	0.81648	1	0.0495894	0.182258	0.175007	0.639563	1	-0.421403	0.309536	0.612119	0.854471	1	-0.094533	0.186127	0.240646	0.649784	1	-0.293923	0.249706	0.543958	0.877753	1	-0.126617	0.208273
145	2605-49_2	P28908	TNFRSF8	CD30	0.564294	0.81648	1	0.91087	0.00109228	0.530274	0.878489	1	0.154384	0.245542	0.344556	0.72414	1	0.143483	0.151422	0.459332	0.798974	1	-0.1508	0.203381	0.328199	0.775778	1	0.166459	0.169807
661	3766-51_4	Q16623	STX1A	STX1a	0.566212	0.81648	1	0.600312	0.133697	0.434475	0.824912	1	-0.236286	0.301687	0.641505	0.874373	1	0.0869051	0.186355	0.229315	0.642578	1	0.301722	0.250183	0.382221	0.80243	1	0.18291	0.208839
1239	6152-111_3	P04637	TP53	p53	0.566341	0.81648	1	0.685744	0.00748097	0.644132	0.92732	1	0.132303	0.285955	0.212212	0.607279	1	-0.220736	0.176343	0.653107	0.890509	1	-0.106624	0.236855	0.584392	0.898125	1	0.108354	0.197755
690	3836-51_2	P61960	UFM1	UFM1	0.567525	0.81648	1	0.65759	1.0481e-05	0.468895	0.841423	1	-0.153259	0.211176	0.419209	0.76414	1	-0.213211	0.130228	0.365728	0.745356	1	-0.159034	0.174916	0.587123	0.898125	1	-0.205725	0.146041
425	3195-50_2	P22749	GNLY	Granulysin	0.567993	0.81648	1	0.860346	0.000128642	0.63817	0.926625	1	0.144667	0.307141	0.550999	0.826329	1	0.110409	0.18484	0.848526	0.966645	1	-0.0473141	0.247382	0.191416	0.64186	1	-0.271265	0.206907
882	4557-61_2	Q8IZU9	KIRREL3	KIRR3	0.569085	0.81648	1	0.724373	0.180938	0.236574	0.702452	1	-0.338856	0.28539	0.31262	0.68356	1	0.173569	0.171438	0.822103	0.957828	1	0.0517544	0.229864	0.851296	0.972448	1	0.0360444	0.19201
1201	5798-3_3	P55957	BID	BID	0.569521	0.81648	1	0.392751	0.817927	0.29498	0.75469	1	0.27867	0.265356	0.395855	0.743878	1	0.139255	0.16364	0.994577	0.999889	1	-0.00149596	0.219793	0.449753	0.824484	1	-0.13899	0.183509
275	2849-49_1	P55008	AIF1	AIF1	0.571822	0.81648	1	0.647717	0.300697	0.488424	0.848908	1	-0.168287	0.242428	0.671096	0.887121	1	-0.0635839	0.149501	0.951159	0.992617	1	-0.0123157	0.200801	0.211627	0.662398	1	0.210128	0.167653
715	3887-90_2	Q14974	KPNB1	IMB1	0.571888	0.81648	1	0.0568493	9.64941e-10	0.992183	0.999694	1	-0.0166789	0.151288	0.752847	0.924013	1	-0.111606	0.0934527	0.823516	0.957828	1	0.0323283	0.125613	0.19183	0.64186	1	-0.170023	0.104624
1007	5013-2_1	O00299	CLIC1	NCC27	0.572299	0.81648	1	0.709734	0.00536533	0.147808	0.606618	1	-0.260147	0.179009	0.476101	0.801762	1	-0.0788206	0.110391	0.319066	0.720667	1	-0.148125	0.148272	0.471834	0.836752	1	-0.0892494	0.123795
762	4158-54_2	P00749	PLAU	uPA	0.572476	0.81648	1	0.636443	0.508043	0.797602	0.97396	1	0.0762234	0.296804	0.756925	0.925765	1	-0.056735	0.183034	0.125037	0.523065	1	0.378793	0.245841	0.921279	0.981641	1	0.0203112	0.205258
1205	5810-25_3	P13385	TDGF1	Cripto	0.573371	0.81648	1	0.0838952	0.0426836	0.57742	0.902785	1	0.171067	0.3065	0.276986	0.656633	1	-0.206421	0.189329	0.530949	0.836768	1	0.159745	0.254484	0.491902	0.847006	1	-0.145964	0.211961
473	3317-33_1	O43464	HTRA2	HTRA2	0.573457	0.81648	1	0.15505	2.94783e-06	0.479829	0.846599	1	-0.105062	0.132004	0.508449	0.812644	1	0.0540225	0.0815409	0.689745	0.906422	1	0.0566842	0.109602	0.218606	0.666056	1	0.118605	0.0912881
1299	9213-24_3	O95954	FTCD	FTCD	0.573548	0.81648	1	0.500103	0.00265578	0.764316	0.964129	1	-0.093091	0.310046	0.541296	0.823656	1	0.117202	0.191519	0.271619	0.685932	1	0.283482	0.257116	0.174396	0.63377	1	0.292603	0.214626
556	3450-4_2	Q92876	KLK6	Kallikrein 6	0.573795	0.81648	1	0.447968	0.00179152	0.353941	0.791263	1	-0.230545	0.248096	0.235595	0.626599	1	-0.182044	0.152996	0.563927	0.852994	1	0.118784	0.205496	0.664128	0.913407	1	-0.0746178	0.171573
299	2911-27_2	P21741	MDK	Midkine	0.574177	0.81648	1	0.0547806	0.00836344	0.244303	0.710007	1	0.355043	0.303992	0.357548	0.724689	1	0.16859	0.182793	0.53837	0.837822	1	0.151163	0.245234	0.203301	0.655228	1	0.261124	0.204542
69	13133-73_3	Q8N2S1	LTBP4	LTBP4	0.574561	0.81648	1	0.0189257	0.233688	0.272043	0.730692	1	0.331809	0.30121	0.643178	0.874373	1	-0.0840407	0.18112	0.276285	0.685932	1	-0.26531	0.24299	0.905085	0.977557	1	-0.0241991	0.20267
86	14135-3_3	Q9HBX9	RXFP1	RXFP1	0.574614	0.81648	1	0.37305	0.0902474	0.485998	0.848908	1	-0.18491	0.264892	0.48686	0.804571	1	0.113805	0.163354	0.786716	0.944204	1	0.0594514	0.219408	0.280593	0.735992	1	-0.198226	0.183188
678	3815-14_1	Q99665	IL12RB2	IL-12 RB2	0.574862	0.81648	1	0.803388	0.478852	0.432767	0.824581	1	0.232519	0.295778	0.378257	0.73661	1	0.157205	0.178002	0.199907	0.612383	1	0.306427	0.23823	0.776512	0.944164	1	-0.0566412	0.199252
1055	5098-79_3	Q9NZS2	KLRF1	KLRF1	0.575781	0.816894	1	0.439661	0.0779564	0.479386	0.846599	1	0.19755	0.278756	0.358756	0.724689	1	-0.15433	0.167758	0.620505	0.876522	1	0.111349	0.22452	0.334329	0.776719	1	-0.181753	0.187785
969	4967-1_1	Q07021	C1QBP	C1QBP	0.577208	0.81705	1	0.0260186	0.000278475	0.245326	0.710007	1	-0.32694	0.280535	0.48994	0.80583	1	-0.119876	0.17329	0.551911	0.851255	1	-0.138817	0.232926	0.519869	0.866244	1	0.125086	0.194005
974	4973-18_1	Q13489	BIRC3	cIAP-2	0.578826	0.81705	1	0.340113	0.294943	0.996532	0.999694	1	-0.00126287	0.290158	0.2411	0.629862	1	-0.205334	0.174619	0.410429	0.770353	1	0.192794	0.233703	0.692011	0.922383	1	0.077547	0.195466
982	4985-11_1	Q01469	FABP5	FABPE	0.579289	0.81705	1	0.114798	0.743925	0.237236	0.702452	1	0.336412	0.283728	0.63192	0.870898	1	0.0818589	0.170608	0.570406	0.854082	1	0.13011	0.228887	0.438613	0.817855	1	-0.148179	0.190908
254	2816-50_2	P50895	BCAM	BCAM	0.580653	0.81705	1	0.0693292	0.000168728	0.336572	0.783328	1	-0.224571	0.233097	0.318872	0.692575	1	-0.143905	0.143987	0.199908	0.612383	1	-0.248955	0.193539	0.324364	0.775731	1	-0.159284	0.161199
729	4123-60_2	P08620	FGF4	FGF-4	0.580718	0.81705	1	0.445907	0.786078	0.683727	0.945667	1	-0.107414	0.263262	0.832064	0.958827	1	-0.0344745	0.162349	0.679615	0.899471	1	-0.0901951	0.218058	0.179503	0.639021	1	0.245288	0.182061
994	4997-19_1	P38919	EIF4A3	IF4A3	0.580828	0.81705	1	0.0345173	0.191464	0.585563	0.906854	1	0.127841	0.234049	0.285426	0.658404	1	-0.150762	0.140736	0.410816	0.770353	1	0.155633	0.18881	0.641361	0.913407	1	-0.0734723	0.157481
1300	9215-117_3	Q9UHP3	USP25	UBP25	0.581515	0.81705	1	0.285091	0.439596	0.449555	0.826756	1	0.225076	0.297046	0.203006	0.604373	1	-0.228357	0.178765	0.497639	0.817619	1	-0.162573	0.239251	0.765	0.943888	1	-0.0599015	0.200106
1184	5483-1_3	Q96B86	RGMA	RGMA	0.581557	0.81705	1	0.164008	0.255879	0.994814	0.999694	1	0.00182129	0.279819	0.634343	0.872389	1	-0.0823447	0.172848	0.100489	0.489534	1	-0.383487	0.232331	0.529225	0.871546	1	-0.121981	0.19351
1046	5089-11_3	P16871	IL7R	IL-7 Ra	0.582056	0.81705	1	0.61271	0.55513	0.371078	0.795008	1	-0.271516	0.302839	0.27284	0.654958	1	-0.200424	0.182251	0.199671	0.612383	1	-0.313908	0.243917	0.832817	0.967502	1	-0.0431233	0.204009
302	2917-3_2	O14788	TNFSF11	sRANKL	0.582784	0.81705	1	0.897505	0.0280238	0.200306	0.671644	1	-0.337649	0.262732	0.94782	0.989661	1	0.0103427	0.157828	0.288049	0.693117	1	-0.225453	0.211615	0.543018	0.877753	1	-0.107713	0.176766
837	4440-15_2	Q96P31	FCRL3	FCRL3	0.5828	0.81705	1	0.964142	1.82409e-05	0.428524	0.821075	1	-0.22143	0.279084	0.857459	0.961104	1	-0.0301525	0.16765	0.484607	0.813676	1	-0.157413	0.224785	0.274713	0.729391	1	0.205687	0.187768
444	3222-11_2	Q14563	SEMA3A	Semaphorin 3A	0.583839	0.817288	1	0.255227	0.000529909	0.842355	0.980265	1	-0.0442946	0.222411	0.641448	0.874373	1	-0.064081	0.137386	0.271444	0.685932	1	0.203684	0.184666	0.331164	0.775778	1	0.149855	0.153809
593	3520-58_1	P10600	TGFB3	TGF-b3	0.584226	0.817288	1	0.825623	0.759659	0.159351	0.614017	1	0.43559	0.308317	0.343138	0.722367	1	0.180996	0.190451	0.785453	0.944204	1	0.0697002	0.255682	0.341419	0.784782	1	0.203559	0.213429
1077	5128-53_3	Q96DU3	SLAMF6	SLAF6	0.585469	0.817392	1	0.820161	0.0539686	0.855833	0.980265	1	-0.0531153	0.291955	0.346975	0.724689	1	-0.169749	0.180043	0.565682	0.852994	1	-0.139154	0.241824	0.349519	0.790694	1	0.189355	0.201904
534	3416-2_2	Q06187	BTK	BTK	0.586349	0.817392	1	0.542683	0.567184	0.22631	0.694485	1	-0.288798	0.191548	0.404136	0.753351	1	-0.232881	0.118322	0.221187	0.632327	1	-0.254184	0.15904	0.868128	0.972448	1	-0.149505	0.132465
1108	5248-68_2	P30405	PPIF	Cyclophilin F	0.58652	0.817392	1	0.743555	0.00328314	0.214813	0.690174	1	-0.437704	0.199924	0.733375	0.916896	1	-0.316015	0.123496	0.334523	0.735159	1	-0.472893	0.165995	0.685423	0.917424	1	-0.262901	0.138258
1172	5463-22_3	P54826	GAS1	GAS1	0.588802	0.817392	1	0.172602	0.000777638	0.826235	0.980265	1	0.0616153	0.280276	0.746163	0.923913	1	0.056125	0.17313	0.357732	0.745356	1	0.214549	0.23271	0.122189	0.570056	1	0.300943	0.193826
1042	5084-154_3	Q9NRM6	IL17RB	IL-17B R	0.589506	0.817392	1	0.754428	0.0767489	0.552102	0.895617	1	-0.171446	0.287818	0.22739	0.621127	1	0.215307	0.177789	0.79984	0.950557	1	0.0606038	0.238682	0.615661	0.911701	1	-0.100185	0.199239
783	4237-70_3	Q9UIC8	LCMT1	LCMT1	0.589867	0.817392	1	0.739323	0.57809	0.468182	0.841419	1	-0.202343	0.278362	0.985837	0.996561	1	-0.00305134	0.171661	0.210419	0.622715	1	-0.289748	0.230565	0.276161	0.730255	1	-0.210241	0.192504
778	4220-39_2	P16591	FER	FER	0.589953	0.817392	1	0.938762	0.00144645	0.149712	0.607014	1	-0.340446	0.235374	0.383136	0.73661	1	-0.127096	0.145393	0.827758	0.959816	1	-0.0425278	0.195191	0.882999	0.972448	1	0.024011	0.162935
966	4963-19_1	P56211	ARPP19	ARP19	0.59127	0.817392	1	0.5413	0.029219	0.317593	0.764586	1	0.211465	0.211032	0.279784	0.658044	1	-0.137406	0.126771	0.938933	0.992617	1	0.013039	0.169973	0.621924	0.911803	1	-0.0701297	0.141982
103	2192-63_10	Q9Y4X3	CCL27	CTACK	0.591486	0.817392	1	0.229106	0.661579	0.899671	0.983988	1	0.0319807	0.253318	0.113362	0.472703	1	-0.248906	0.156478	0.950788	0.992617	1	-0.0129981	0.210328	0.755834	0.943888	1	-0.0545537	0.175183
315	2952-75_2	P05019	IGF1	IGF-I	0.591725	0.817392	1	0.000230574	0.000538357	0.467032	0.841419	1	0.219182	0.300747	0.599766	0.84539	1	-0.0978213	0.186105	0.218736	0.62724	1	-0.308466	0.249973	0.768519	0.944138	1	0.0613607	0.208188
148	2611-72_2	Q06418	TYRO3	Dtk	0.592129	0.817392	1	0.330365	7.67064e-15	0.477676	0.846599	1	-0.125019	0.17572	0.21842	0.615512	1	-0.134039	0.108545	0.978145	0.998875	1	-0.00400214	0.145899	0.595633	0.898977	1	0.0645996	0.12152
700	3858-5_1	P24666	ACP1	PPAC	0.59213	0.817392	1	0.00304283	0.0536518	0.20978	0.689565	1	-0.370443	0.294359	0.640762	0.874373	1	-0.0849851	0.181829	0.871747	0.976868	1	0.0395102	0.244403	0.250692	0.696903	1	-0.234552	0.203565
349	3007-7_2	Q9Y336	SIGLEC9	Siglec-9	0.592468	0.817392	1	0.0866906	0.000546301	0.925763	0.983988	1	0.0285078	0.305545	0.180279	0.585413	1	0.253835	0.188739	0.877536	0.979978	1	-0.0391454	0.253691	0.272524	0.728036	1	0.232535	0.211301
1259	8464-31_3	Q2I0M5	RSPO4	RSPO4	0.594732	0.818925	1	0.00528743	0.893059	0.397582	0.800398	1	0.232221	0.273893	0.841883	0.959053	1	-0.0329262	0.164831	0.368473	0.745356	1	-0.198868	0.220603	0.373577	0.80243	1	0.164561	0.184509
557	3452-17_2	P06239	LCK	LCK	0.595335	0.818925	1	0.583427	0.692831	0.774252	0.964129	1	-0.085546	0.297837	0.879179	0.967051	1	0.0272829	0.179241	0.279052	0.687587	1	-0.260408	0.239888	0.317556	0.766494	1	0.201064	0.200639
812	4328-2_2	Q9BWV1	BOC	BOC	0.595801	0.818925	1	8.13947e-05	4.98048e-16	0.971516	0.995885	1	0.00496473	0.138856	0.274719	0.656633	1	-0.137011	0.085773	0.233747	0.645331	1	-0.137726	0.115291	0.271166	0.726917	1	-0.155851	0.0960261
1079	5130-67_3	Q96GP6	SCARF2	SREC-II	0.596097	0.818925	1	0.186491	0.850429	0.238918	0.703453	1	0.356392	0.301673	0.353375	0.724689	1	-0.1689	0.181549	0.837043	0.963302	1	0.0500433	0.242978	0.897939	0.9767	1	-0.0261013	0.203223
660	3761-4_2	P35354	PTGS2	COX-2	0.59736	0.819794	1	0.662574	0.855415	0.272395	0.730692	1	-0.250041	0.227147	0.418798	0.76414	1	-0.113693	0.140312	0.419256	0.773691	1	-0.152668	0.188598	0.191917	0.64186	1	-0.205723	0.157084
519	3391-10_2	P48736	PIK3CG	PK3CG	0.598677	0.820737	1	0.211356	0.0036203	0.669142	0.941139	1	-0.117305	0.274079	0.386706	0.73661	1	-0.146644	0.16902	0.74581	0.931784	1	-0.0737	0.227018	0.316733	0.765929	1	0.190272	0.189542
202	2714-78_2	Q12904	AIMP1	EMAP-2	0.600155	0.821896	1	0.949329	0.00661683	0.444472	0.826756	1	-0.211119	0.275515	0.555342	0.827799	1	-0.100385	0.169905	0.123526	0.520087	1	-0.353047	0.228208	0.76486	0.943888	1	-0.0570722	0.190535
421	3189-61_2	P98073	TMPRSS15	Enterokinase	0.603329	0.823476	1	0.475013	0.281031	0.980345	0.996429	1	-0.00754516	0.305857	0.209496	0.607279	1	0.231777	0.184067	0.4398	0.789213	1	0.19071	0.246348	0.229946	0.68	1	0.248146	0.206042
410	3173-49_2	Q02083	NAAA	ASAHL	0.603537	0.823476	1	0.985118	0.0090549	0.251594	0.713213	1	-0.256641	0.223165	0.758948	0.925765	1	-0.0422922	0.137622	0.372861	0.745436	1	-0.165113	0.184846	0.234187	0.684667	1	-0.184188	0.154331
1030	5062-60_3	Q15762	CD226	CD226	0.604838	0.823476	1	0.772793	0.70931	0.503644	0.853178	1	-0.178031	0.265699	0.540481	0.823656	1	-0.100474	0.163852	0.137687	0.528807	1	-0.328085	0.220077	0.980806	0.994889	1	0.00442642	0.183746
1245	7625-27_3	P27348	YWHAQ	14-3-3 protein theta	0.60565	0.823476	1	0.660059	0.00706147	0.11353	0.535155	1	-0.378626	0.238146	0.537656	0.823603	1	-0.0906845	0.14686	0.579077	0.862422	1	-0.109613	0.197255	0.6305	0.911803	1	-0.0793498	0.164692
823	4394-71_2	P55075	FGF8	FGF-8A	0.606148	0.823476	1	0.0867084	0.0126997	0.404074	0.803823	1	-0.177984	0.21284	0.277088	0.656633	1	0.129032	0.127857	0.35417	0.745356	1	0.149161	0.17143	0.612189	0.911279	1	0.0480309	0.143199
536	3419-49_2	Q13557	CAMK2D	CAMK2D	0.606444	0.823476	1	0.506845	0.00010758	0.219689	0.690384	1	-0.217501	0.176624	0.279302	0.658044	1	-0.118179	0.108921	0.327843	0.732387	1	-0.143518	0.146296	0.492977	0.847042	1	-0.0839039	0.122146
564	3470-1_2	P16581	SELE	sE-Selectin	0.607185	0.823476	1	0.551707	0.0224328	0.936213	0.98945	1	-0.0251853	0.314278	0.487439	0.804571	1	-0.134843	0.19381	0.684952	0.905612	1	-0.105777	0.260315	0.253417	0.698508	1	0.248983	0.217342
584	3504-58_2	P81172	HAMP	LEAP-1	0.607412	0.823476	1	0.129622	1.09695e-14	0.80219	0.975373	1	-0.0664416	0.264849	0.859347	0.961316	1	-0.0290821	0.163891	0.175454	0.583029	1	0.299381	0.220136	0.635756	0.913407	1	-0.0869775	0.183338
1250	7655-11_3	P16860	NPPB	N-terminal pro-BNP	0.608737	0.823476	1	0.846662	2.78863e-13	0.718749	0.956158	1	-0.0968268	0.268463	0.669919	0.887121	1	0.0706804	0.165557	0.170099	0.579927	1	-0.306229	0.222366	0.667049	0.913407	1	-0.0799959	0.185658
1257	8462-18_3	P01241	GH1	HGH	0.609143	0.823476	1	0.0711389	0.514727	0.353021	0.791263	1	0.268734	0.288635	0.785853	0.935402	1	-0.0485116	0.178294	0.975239	0.998258	1	0.00744842	0.239651	0.217975	0.665936	1	0.246727	0.199607
799	4282-3_2	P62826	RAN	RAN	0.609545	0.823476	1	0.310196	1.05302e-16	0.848163	0.980265	1	-0.0306177	0.159695	0.976834	0.996561	1	-0.0238231	0.0986457	0.404258	0.76556	1	0.279791	0.132593	0.96761	0.994107	1	0.00449037	0.110438
1016	5023-23_1	P30566	ADSL	PUR8	0.60976	0.823476	1	0.904146	0.776161	0.27216	0.730692	1	-0.323392	0.293642	0.959971	0.991832	1	0.00910064	0.181083	0.609528	0.871274	1	-0.124432	0.243221	0.223949	0.675031	1	-0.247765	0.20307
1061	5105-2_3	Q9BZR6	RTN4R	Nogo Receptor	0.609962	0.823476	1	0.0393459	0.0653802	0.269217	0.729691	1	0.30614	0.276265	0.189933	0.592126	1	0.224499	0.170653	0.879536	0.981369	1	0.0348116	0.22938	0.444493	0.820262	1	0.146392	0.191052
954	4923-79_1	P03971	AMH	MIS	0.61017	0.823476	1	0.562023	2.26913e-17	0.195631	0.669779	1	-0.26098	0.200952	0.803594	0.943856	1	0.0309147	0.124131	0.445628	0.79491	1	0.127528	0.166849	0.883414	0.972448	1	-0.0204064	0.138969
630	3634-5_4	Q14982	OPCML	OBCAM	0.610992	0.823731	1	0.060016	0.320598	0.757983	0.964129	1	-0.0849519	0.2753	0.917799	0.983867	1	-0.0175747	0.170057	0.253828	0.66499	1	-0.261633	0.228579	0.40048	0.816654	1	0.160433	0.190385
1024	5033-27_1	P09493	TPM1	Tropomyosin 1 alpha chain	0.61265	0.825112	1	0.265174	0.68087	0.23757	0.702452	1	-0.327583	0.276489	0.328317	0.706016	1	-0.163069	0.166393	0.66325	0.891598	1	-0.0971188	0.222694	0.701634	0.925787	1	0.0714656	0.186258
119	2447-7_4	Q9NZK7	PLA2G2E	GIIE	0.617317	0.830537	1	0.952734	0.670014	0.842191	0.980265	1	-0.0586614	0.294242	0.719468	0.914976	1	0.0653785	0.181757	0.68638	0.905754	1	0.0986753	0.244009	0.12014	0.570056	1	0.317994	0.203685
545	3435-53_2	P02751	FN1	FN1.4	0.619577	0.832496	1	0.875643	2.49195e-05	0.977164	0.995885	1	0.00703599	0.245474	0.284523	0.658044	1	0.162744	0.151632	0.568304	0.854082	1	-0.116492	0.203815	0.526269	0.870834	1	-0.107779	0.169758
1043	5085-18_3	Q9UHF4	IL20RA	IL-20 Ra	0.620053	0.832496	1	0.957876	0.0323043	0.41267	0.809926	1	0.244667	0.271387	0.948096	0.989661	1	0.0717242	0.163027	0.989361	0.999889	1	0.045822	0.218585	0.250592	0.696903	1	0.44236	0.182589
594	3521-16_2	P01215 P01222	CGA TSHB	TSH	0.62354	0.834374	1	0.970987	1.8185e-06	0.400507	0.800398	1	-0.228668	0.271378	0.773595	0.932759	1	0.0482125	0.167354	0.274394	0.685932	1	-0.2464	0.22478	0.661921	0.913407	1	0.082192	0.187673
1022	5031-10_1	Q13813	SPTAN1	SPTA2	0.623755	0.834374	1	0.747204	0.244638	0.532109	0.878489	1	0.184557	0.294847	0.463429	0.798258	1	-0.13359	0.181827	0.833958	0.962422	1	-0.0512663	0.24422	0.320287	0.770228	1	0.203188	0.203904
499	3358-51_2	Q00535 Q15078	CDK5 CDK5R1	CDK5/p35	0.624019	0.834374	1	0.0602777	0.0746254	0.925234	0.983988	1	-0.0253384	0.269646	0.187593	0.592126	1	-0.220289	0.166564	0.908043	0.992556	1	-0.0258954	0.223885	0.23951	0.693716	1	-0.220032	0.186475
1251	7660-21_3	P67936	TPM4	Tropomyosin 4	0.624233	0.834374	1	0.537608	0.524666	0.255875	0.713288	1	-0.317559	0.213529	0.857426	0.961104	1	-0.180756	0.131899	0.221839	0.632327	1	-0.409183	0.177291	0.953527	0.994022	1	-0.226851	0.147666
857	4487-1_1	P21781	FGF7	FGF7	0.624854	0.834374	1	0.914858	0.00733317	0.158253	0.612781	1	-0.346352	0.2445	0.364471	0.726562	1	-0.137068	0.150778	0.992489	0.999889	1	-0.00190908	0.202517	0.566743	0.889443	1	-0.097032	0.169086
495	3351-1_1	Q13554	CAMK2B	CAMK2B	0.625898	0.834374	1	0.79485	0.0358789	0.335281	0.783244	1	-0.182069	0.188475	0.26131	0.643872	1	-0.131173	0.116424	0.339204	0.741689	1	-0.149945	0.15649	0.290342	0.740951	1	-0.138208	0.130341
474	3320-49_2	Q16270	IGFBP7	IGFBP-7	0.625941	0.834374	1	0.314157	0.000314077	0.143653	0.595735	1	-0.374714	0.255182	0.691408	0.895957	1	-0.0625615	0.157366	0.726528	0.919209	1	0.0740344	0.211365	0.652482	0.913407	1	-0.0795953	0.176473
526	3401-8_2	P17706	PTPN2	TCPTP	0.628336	0.836709	1	0.417555	0.0580387	0.18516	0.652503	1	-0.372181	0.279865	0.53545	0.823603	1	0.104375	0.16812	0.770692	0.937605	1	-0.0657954	0.225414	0.901702	0.9767	1	-0.0232874	0.188294
664	3796-79_2	Q9BY76	ANGPTL4	ANGL4	0.634055	0.842511	1	0.735798	2.46743e-14	0.803475	0.975452	1	-0.0415358	0.166675	0.947528	0.989661	1	0.00677339	0.102786	0.486665	0.813676	1	-0.0962236	0.138056	0.152611	0.616604	1	-0.16554	0.115266
734	4128-27_2	O00175	CCL24	Eotaxin-2	0.634165	0.842511	1	0.832642	0.658686	0.322572	0.765814	1	-0.297127	0.299597	0.453294	0.788416	1	0.13549	0.1803	0.403748	0.76556	1	0.201926	0.241306	0.676211	0.913407	1	0.0844198	0.201825
262	2831-29_1	Q9UBX7	KLK11	Kallikrein 11	0.63695	0.842511	1	0.28645	8.29311e-06	0.626231	0.92502	1	0.0919343	0.188453	0.319602	0.693004	1	-0.115972	0.116216	0.555897	0.852104	1	-0.0920954	0.156095	0.537124	0.876786	1	0.0805805	0.130327
1090	5196-7_3	P30419	NMT1	NMT1	0.637129	0.842511	1	0.537796	0.484679	0.519268	0.868339	1	-0.159951	0.247726	0.811187	0.947804	1	-0.0356002	0.148813	0.328575	0.732387	1	-0.195439	0.199528	0.187283	0.64186	1	-0.220576	0.16667
1005	5011-11_1	P43490	NAMPT	PBEF	0.638193	0.842511	1	0.908551	1.02778e-07	0.402224	0.802595	1	-0.2074	0.247039	0.925053	0.984654	1	0.0143503	0.152344	0.197142	0.612383	1	-0.26484	0.20462	0.555579	0.880959	1	-0.100877	0.170842
266	2836-68_2	P80188	LCN2	Lipocalin 2	0.639027	0.842511	1	0.994417	0.936057	0.969226	0.995885	1	-0.0123416	0.319479	0.275884	0.656633	1	-0.210096	0.192265	0.368954	0.745356	1	0.231733	0.25732	0.78799	0.946398	1	-0.0579583	0.215219
1189	5489-18_3	P31948	STIP1	Stress-induced-phosphoprotein 1	0.64026	0.842511	1	0.112092	3.16709e-15	0.42125	0.817316	1	0.141703	0.154949	0.841591	0.959053	1	0.0191558	0.0957139	0.263823	0.679786	1	0.361037	0.128653	0.61298	0.911414	1	-0.0757195	0.107155
241	2783-18_2	P16619	CCL3L1	LD78-beta	0.640481	0.842511	1	0.943127	0.376508	0.550384	0.893945	1	-0.152657	0.25517	0.843588	0.959053	1	-0.0310904	0.157359	0.415347	0.772392	1	0.172533	0.211356	0.285724	0.740492	1	0.18892	0.176465
635	3643-90_2	Q96PX8	SLITRK1	SLIK1	0.644305	0.842511	1	0.696746	0.000129249	0.698517	0.946637	1	0.0882085	0.227393	0.765496	0.925765	1	0.0418866	0.140229	0.23755	0.648474	1	-0.223171	0.188348	0.456448	0.8254	1	-0.117351	0.157255
1274	9170-24_3	Q16552	IL17A	IL-17	0.644652	0.842511	1	0.0667509	0.0805304	0.742703	0.964129	1	0.0950494	0.289121	0.17516	0.579266	1	-0.236784	0.173996	0.752916	0.935572	1	0.0734117	0.232868	0.965991	0.994107	1	-0.00831517	0.194768
1182	5481-16_3	P20936	RASA1	RASA1	0.645251	0.842511	1	0.255655	8.97353e-05	0.822796	0.977587	1	-0.0580128	0.258684	0.518527	0.815724	1	-0.103186	0.159525	0.154495	0.544301	1	-0.306306	0.214266	0.865854	0.972448	1	0.0302614	0.178895
168	2637-77_2	P22897	MRC1	Macrophage mannose receptor	0.645768	0.842511	1	0.0149041	7.5479e-08	0.60475	0.915925	1	0.140148	0.270317	0.524445	0.81811	1	0.106482	0.166978	0.137791	0.528807	1	0.334512	0.224442	0.449949	0.824484	1	0.141528	0.186939
2	10337-83_3	P17676	CEBPB	CEBPB	0.646105	0.842511	1	0.808316	0.49651	0.368531	0.795008	1	-0.233674	0.259243	0.588713	0.842037	1	-0.0843478	0.155731	0.446348	0.79491	1	-0.159339	0.208804	0.185987	0.64186	1	-0.231514	0.174419
803	4297-62_3	Q9HCB6	SPON1	Spondin-1	0.646316	0.842511	1	0.00267461	4.46223e-05	0.330878	0.779841	1	-0.274042	0.281106	0.622522	0.864356	1	0.0856223	0.173643	0.6061	0.871274	1	-0.120555	0.2334	0.450881	0.825031	1	0.146874	0.1944
498	3357-67_2	P24941 P20248	CDK2 CCNA2	CDK2/cyclin A	0.646459	0.842511	1	0.633608	0.0784128	0.395128	0.798704	1	0.250232	0.293604	0.39624	0.743878	1	0.150237	0.176693	0.421056	0.774815	1	0.19068	0.236479	0.583145	0.898125	1	-0.10873	0.197788
910	4786-58_3	P30085	CMPK1	Cytidylate kinase	0.646776	0.842511	1	0.398711	2.04989e-10	0.319901	0.764601	1	-0.189133	0.189648	0.776031	0.933512	1	-0.03332	0.116952	0.737389	0.926659	1	0.0527498	0.157084	0.249958	0.696903	1	-0.15135	0.131153
801	4292-5_3	P54920	NAPA	SNAA	0.646839	0.842511	1	0.160097	2.12379e-25	0.8886	0.983988	1	0.0397294	0.131872	0.799943	0.94343	1	0.0206381	0.0813234	0.853468	0.969817	1	0.220342	0.109229	0.25667	0.705977	1	-0.103927	0.0911975
5	10344-334_3	Q13651	IL10RA	IL-10 Ra	0.64744	0.842511	1	0.0970508	1.43002e-07	0.170593	0.635412	1	0.343089	0.249417	0.596042	0.84289	1	0.0818111	0.154068	0.801412	0.950557	1	-0.0521607	0.207089	0.491398	0.847006	1	0.118918	0.172485
831	4428-1_2	Q9Y4C5	CHST2	CHST2	0.647661	0.842511	1	0.570104	0.353502	0.392677	0.798704	1	-0.22242	0.259614	0.501806	0.811614	1	0.107738	0.160099	0.392488	0.755364	1	-0.184303	0.215037	0.808681	0.950937	1	0.0435323	0.179538
414	3178-5_2	P53634	CTSC	CATC	0.647847	0.842511	1	0.557744	0.00132164	0.170941	0.635412	1	0.355673	0.222043	0.850133	0.959257	1	0.0252373	0.133385	0.94965	0.992617	1	-0.011308	0.178842	0.945106	0.991235	1	0.133749	0.149391
1273	9169-14_3	P55854	SUMO3	SUMO3	0.648319	0.842511	1	0.149771	7.17272e-10	0.393456	0.798704	1	-0.113308	0.132472	0.974438	0.995871	1	0.0263374	0.08183	0.803736	0.951002	1	0.137143	0.109991	0.398822	0.816654	1	-0.0874549	0.0916118
924	4862-63_1	Q13873	BMPR2	BMP RII	0.648349	0.842511	1	0.86657	0.0118289	0.704704	0.952046	1	-0.10986	0.289448	0.196162	0.599076	1	-0.225539	0.173876	0.756802	0.937605	1	0.0723015	0.233132	0.37816	0.80243	1	-0.172025	0.194741
1139	5345-51_3	Q8WWK9	CKAP2	CKAP2	0.649827	0.842511	1	0.26698	0.0260579	0.23287	0.700924	1	-0.299463	0.250209	0.359047	0.724689	1	-0.142105	0.154557	0.905671	0.992556	1	-0.0246513	0.207746	0.313589	0.76345	1	-0.174837	0.173033
409	3172-28_2	P15848	ARSB	ARSB	0.650005	0.842511	1	0.0105298	0.00749429	0.306043	0.76309	1	-0.262683	0.255938	0.199133	0.6004	1	-0.203717	0.158096	0.989232	0.999889	1	-0.0028719	0.212503	0.629433	0.911803	1	-0.0855446	0.176995
1089	5193-51_3	P01116	KRAS	K-ras	0.650392	0.842511	1	0.745584	0.767839	0.813148	0.97611	1	-0.0607624	0.256711	0.384579	0.73661	1	0.138197	0.158573	0.242045	0.649784	1	0.249831	0.212885	0.772254	0.944164	1	-0.0515061	0.177705
458	3294-55_2	P0CG37	CFC1	CFC1	0.650756	0.842511	1	0.415926	0.434203	0.303071	0.761343	1	0.232234	0.22488	0.355312	0.724689	1	-0.128718	0.138911	0.656826	0.891064	1	-0.0830902	0.186716	0.785267	0.946398	1	-0.0424328	0.155517
946	4912-17_1	P17174	GOT1	GOT1	0.650913	0.842511	1	0.658306	6.38174e-05	0.896257	0.983988	1	-0.0317419	0.243109	0.523066	0.816979	1	0.0959219	0.149921	0.367472	0.745356	1	-0.18191	0.201365	0.391371	0.814121	1	-0.144436	0.168124
52	13111-79_3	P41182	BCL6	BCL6	0.651166	0.842511	1	0.902369	1.33414e-05	0.900482	0.983988	1	-0.0285816	0.228251	0.679296	0.892101	1	-0.0582831	0.140758	0.239975	0.649784	1	0.222855	0.189059	0.54845	0.878618	1	-0.0948933	0.157849
493	3348-49_2	P13497	BMP1	BMP-1	0.652398	0.842511	1	0.6786	0.345406	0.792765	0.973168	1	-0.0801884	0.30479	0.209788	0.607279	1	-0.236533	0.187959	0.253625	0.66499	1	-0.289081	0.252456	0.874596	0.972448	1	-0.0333111	0.21078
985	4988-49_2	P22455	FGFR4	FGFR4	0.652961	0.842511	1	0.644423	0.152417	0.47247	0.842499	1	-0.189769	0.263601	0.198062	0.6004	1	-0.209965	0.162558	0.579723	0.862422	1	-0.121123	0.218339	0.839634	0.969076	1	0.0369405	0.182296
817	4355-13_1	Q9UIK4	DAPK2	DAPK2	0.653206	0.842511	1	0.26237	0.72881	0.889958	0.983988	1	-0.0388816	0.280644	0.846169	0.959053	1	-0.0336793	0.173357	0.45915	0.798974	1	-0.172845	0.233016	0.143815	0.601455	1	-0.284881	0.19408
898	4708-3_2	P14061	HSD17B1	17-beta-HSD 1	0.653416	0.842511	1	0.629141	0.0599008	0.326582	0.772516	1	-0.22878	0.232601	0.875571	0.967051	1	0.0224913	0.143441	0.304833	0.709458	1	-0.198233	0.192662	0.43889	0.817855	1	-0.124778	0.160857
380	3059-50_2	Q9Y275	TNFSF13B	BAFF	0.654679	0.843286	1	0.016122	2.21065e-07	0.547334	0.891215	1	0.119877	0.19885	0.477788	0.802068	1	0.0873689	0.122832	0.806009	0.951002	1	0.0406029	0.165103	0.137278	0.589809	1	0.205224	0.137515
727	3905-62_1	P61088	UBE2N	UBE2N	0.655313	0.843286	1	0.344995	1.10966e-19	0.926699	0.983988	1	0.0290121	0.145686	0.451753	0.787843	1	0.0678599	0.0899921	0.286231	0.691671	1	0.319493	0.120962	0.475366	0.836877	1	-0.0856201	0.10075
851	4474-19_2	P62979	RPS27A	Ubiquitin	0.656296	0.843716	1	0.786537	1.09536e-07	0.737039	0.964129	1	0.0868503	0.19939	0.671218	0.887121	1	0.0866682	0.119777	0.212169	0.624506	1	0.339623	0.160596	0.942439	0.990398	1	0.00969904	0.134149
391	3077-66_2	P00742	F10	Coagulation Factor Xa	0.658757	0.84484	1	0.544209	0.15955	0.864789	0.983471	1	0.0542309	0.318049	0.908064	0.978287	1	0.0221329	0.191405	0.143438	0.538882	1	-0.376348	0.256168	0.855692	0.972448	1	-0.0390173	0.214255
505	3364-76_2	O60911	CTSV	Cathepsin V	0.658797	0.84484	1	2.70785e-05	3.24561e-10	0.360355	0.791263	1	-0.19847	0.216451	0.560585	0.829718	1	-0.077951	0.133705	0.331506	0.732387	1	-0.174973	0.179717	0.650575	0.913407	1	0.0679117	0.149687
1121	5265-12_3	O75791	GRAP2	GRB2-related adapter protein 2	0.659493	0.84484	1	0.538294	0.41382	0.245562	0.710007	1	-0.326406	0.280222	0.761318	0.925765	1	0.0525662	0.172808	0.447902	0.795038	1	-0.176517	0.232106	0.779848	0.945873	1	0.0542448	0.19379
352	3022-4_2	P16410	CTLA4	CTLA-4	0.659767	0.84484	1	0.934058	0.000700892	0.49928	0.852445	1	-0.174493	0.257772	0.211393	0.607279	1	-0.199339	0.158964	0.713139	0.916084	1	0.0786139	0.213511	0.566755	0.889443	1	-0.102296	0.178265
378	3056-11_1	P26718	KLRK1	NKG2D	0.661366	0.84533	1	0.668235	0.666958	0.343407	0.790651	1	0.27616	0.290748	0.712494	0.910564	1	-0.0644591	0.174657	0.300522	0.703332	1	-0.243112	0.23418	0.725924	0.932308	1	-0.0686748	0.195615
553	3447-64_2	P10145	CXCL8	IL-8	0.661578	0.84533	1	0.00215353	0.00126763	0.896596	0.983988	1	-0.0358411	0.275408	0.13866	0.536896	1	0.252993	0.170124	0.618429	0.875128	1	0.114084	0.228669	0.638262	0.913407	1	0.0896865	0.19046
1144	5351-52_3	P22626	HNRNPA2B1	hnRNP A2/B1	0.663878	0.84533	1	0.875367	5.31775e-09	0.320886	0.764601	1	0.140312	0.140982	0.981084	0.996561	1	0.00206411	0.0869409	0.86671	0.974837	1	0.0196259	0.116774	0.335161	0.777264	1	-0.0942051	0.0974971
216	2746-56_1	Q9HC73	CRLF2	TSLP R	0.665307	0.84533	1	0.339946	0.00108269	0.938073	0.989808	1	0.0151794	0.195119	0.784611	0.935335	1	0.0329338	0.120326	0.332699	0.732387	1	0.156958	0.161616	0.179272	0.639021	1	0.181894	0.134936
470	3314-74_2	P56159	GFRA1	GFRa-1	0.665454	0.84533	1	0.20735	0.114493	0.814792	0.97611	1	0.0592878	0.252746	0.206177	0.607279	1	0.192593	0.151829	0.50491	0.822138	1	0.135997	0.203572	0.269573	0.725479	1	0.18829	0.170048
106	2212-69_1	P00750	PLAT	tPA	0.665684	0.84533	1	0.000451149	0.304419	0.727624	0.960792	1	0.102482	0.293807	0.353376	0.724689	1	-0.168851	0.181489	0.236664	0.648211	1	-0.289601	0.243946	0.987255	0.995674	1	0.0032499	0.203184
316	2953-31_2	P01215, P01229	CGA LHB	Luteinizing hormone	0.666502	0.84533	1	0.342185	0.317295	0.717558	0.956158	1	-0.097999	0.301676	0.15636	0.559737	1	-0.264748	0.186038	0.240527	0.649784	1	-0.205368	0.249876	0.51053	0.859249	1	-0.137539	0.208626
1105	5244-12_3	P45984	MAPK9	JNK2	0.666738	0.84533	1	0.646402	1.26463e-07	0.953856	0.99145	1	0.0134866	0.232758	0.225435	0.621127	1	-0.174567	0.143538	0.965175	0.996397	1	0.00842846	0.192792	0.288366	0.740951	1	-0.171382	0.160966
1141	5347-59_3	P14635	CCNB1	Cyclin B1	0.667206	0.84533	1	0.161338	0.00783055	0.875114	0.983497	1	0.0383984	0.243985	0.331454	0.709246	1	-0.14675	0.150713	0.561519	0.852994	1	-0.117824	0.202579	0.477789	0.838871	1	0.120014	0.168729
570	3479-71_2	P35030	PRSS3	TRY3	0.667586	0.84533	1	0.926164	0.899411	0.372191	0.795008	1	0.255158	0.285252	0.733416	0.916896	1	0.0600008	0.17591	0.252965	0.66499	1	0.270928	0.236272	0.31384	0.76345	1	0.199219	0.197268
654	3723-1_2	P16860	NPPB	BNP-32	0.667687	0.84533	1	0.664631	0.905478	0.127771	0.566143	1	0.445788	0.291434	0.846874	0.959053	1	0.0338537	0.17507	0.905589	0.992556	1	0.0278775	0.234732	0.712479	0.929979	1	0.0723681	0.196077
40	13093-6_3	Q8WVN6	SECTM1	SECTM1	0.668508	0.84533	1	0.3588	0.274072	0.374062	0.795008	1	0.260906	0.292832	0.575702	0.836859	1	-0.0988002	0.176229	0.304465	0.709458	1	-0.242856	0.235857	0.878018	0.972448	1	-0.0303176	0.197267
997	5001-6_2	O75556	SCGB2A1	Mammaglobin 2	0.668597	0.84533	1	0.230611	0.0618854	0.647299	0.92732	1	0.135935	0.296639	0.985289	0.996561	1	0.00338909	0.183563	0.199354	0.612383	1	-0.317544	0.246559	0.767589	0.943888	1	0.0607728	0.205345
1034	5068-54_3	O95727	CRTAM	CRTAM	0.670462	0.846518	1	0.113996	0.00349918	0.233821	0.700924	1	-0.308295	0.258114	0.284765	0.658044	1	-0.171038	0.159441	0.669302	0.891598	1	-0.0916771	0.21431	0.410259	0.817855	1	-0.147312	0.1785
522	3396-54_2	P00797	REN	Renin	0.670838	0.846518	1	0.0399965	0.00902966	0.438277	0.826756	1	0.241718	0.311199	0.995655	0.999151	1	-0.00102125	0.187282	0.272011	0.685932	1	-0.276123	0.25065	0.651898	0.913407	1	0.0947235	0.20964
21	11071-1_3	P05113	IL5	IL-5	0.671705	0.846791	1	0.796873	0.427947	0.173911	0.639146	1	-0.392103	0.287284	0.503438	0.811614	1	-0.118962	0.177459	0.565822	0.852994	1	-0.137041	0.238239	0.416773	0.817855	1	-0.161841	0.198869
765	4162-54_2	P02787	TF	Transferrin	0.672476	0.846942	1	0.0846685	0.0223482	0.64619	0.92732	1	-0.1369	0.297736	0.502815	0.811614	1	-0.123474	0.183916	0.963202	0.996397	1	0.0114205	0.247208	0.155627	0.617431	1	-0.293543	0.205901
973	4971-1_1	Q9UBR2	CTSZ	CATZ	0.675671	0.850143	1	0.588005	0.563548	0.620575	0.923762	1	0.145426	0.293285	0.571943	0.83639	1	0.102401	0.180864	0.37415	0.745436	1	-0.216407	0.242926	0.431681	0.817855	1	0.159826	0.202824
1289	9191-8_3	Q03403	TFF2	Trefoil factor 2	0.67802	0.852275	1	0.0120845	0.00900815	0.495634	0.850461	1	0.150453	0.22038	0.557435	0.827799	1	-0.07788	0.132516	0.534539	0.837822	1	-0.110622	0.177783	0.407689	0.817855	1	0.123048	0.148283
848	4469-78_2	Q7LFX5	CHST15	ST4S6	0.679871	0.853776	1	0.451864	0.000112187	0.871802	0.983497	1	-0.0439511	0.271992	0.158577	0.562149	1	0.23742	0.167733	0.785893	0.944204	1	0.0612862	0.225289	0.972587	0.994433	1	0.00647242	0.188098
1155	5364-7_3	Q01105	SET	SET	0.682073	0.854953	1	0.0052469	0.193805	0.996844	0.999694	1	-0.000994087	0.251017	0.590065	0.842037	1	0.0814559	0.150939	0.246545	0.655312	1	-0.23538	0.202498	0.568903	0.890666	1	-0.0963843	0.168898
289	2876-74_2	P11387	TOP1	Topoisomerase I	0.682122	0.854953	1	0.836666	0.0131609	0.790451	0.973168	1	-0.0670322	0.191513	0.908356	0.978287	1	0.0381097	0.1183	0.263868	0.679786	1	-0.405728	0.159012	0.411935	0.817855	1	-0.173359	0.132442
1235	5947-90_3	P40225	THPO	Tpo	0.68345	0.855792	1	0.00188953	4.44652e-05	0.478517	0.846599	1	-0.18576	0.261597	0.491916	0.80704	1	0.108318	0.1573	0.379472	0.748955	1	-0.185906	0.211033	0.725801	0.932308	1	0.0618237	0.176017
838	4449-67_3	O60565	GREM1	GREM1	0.687003	0.856314	1	0.350487	0.513036	0.437972	0.826756	1	0.195548	0.251584	0.160987	0.5676	1	0.218335	0.155147	0.743456	0.93093	1	0.0683003	0.208385	0.632516	0.911803	1	0.0833329	0.173985
56	13116-25_3	Q8N6Q3	CD177	CD177	0.687229	0.856314	1	0.116783	0.0309789	0.261491	0.720761	1	-0.353823	0.314172	0.808864	0.947193	1	-0.0457983	0.189071	0.356936	0.745356	1	-0.233676	0.253045	0.396182	0.81427	1	-0.179976	0.211644
325	2972-57_2	P18075	BMP7	BMP-7	0.687498	0.856314	1	0.517097	3.81445e-06	0.893075	0.983988	1	-0.0266009	0.197636	0.194963	0.598224	1	0.158521	0.121878	0.91072	0.992556	1	-0.0183804	0.1637	0.840954	0.969076	1	-0.0274652	0.136677
291	2878-66_2	P07947	YES1	YES	0.68792	0.856314	1	0.809919	0.00585399	0.389864	0.798704	1	-0.231721	0.268865	0.493388	0.807681	1	-0.113785	0.165804	0.208864	0.622715	1	-0.280823	0.222699	0.885776	0.972448	1	-0.026746	0.185936
1163	5424-55_3	Q9Y6Q6	TNFRSF11A	RANK	0.688364	0.856314	1	0.111152	2.44408e-10	0.874293	0.983497	1	0.0749154	0.221489	0.953194	0.989709	1	-0.0357759	0.136817	0.168315	0.576258	1	0.345515	0.183901	0.800455	0.950937	1	-0.0671532	0.153172
1062	5106-52_3	Q04721	NOTCH2	NOTC2	0.688384	0.856314	1	0.842349	0.0073682	0.570037	0.902282	1	0.145253	0.25528	0.435169	0.771238	1	0.123114	0.157427	0.245553	0.655312	1	0.246302	0.211447	0.271546	0.726917	1	0.194678	0.176541
849	4471-50_2	Q08188	TGM3	TGM3	0.688474	0.856314	1	0.0562347	0.78181	0.190887	0.667335	1	-0.419603	0.319669	0.688989	0.895957	1	0.0771126	0.192379	0.811619	0.951002	1	-0.0614504	0.257472	0.700214	0.925787	1	-0.0830399	0.215346
1237	5957-30_3	P61278	SST	Somatostatin-28	0.690218	0.856859	1	0.0591236	0.0274648	0.941717	0.989835	1	-0.0198095	0.270584	0.147928	0.544762	1	-0.242836	0.167143	0.544844	0.845873	1	-0.136282	0.224663	0.547536	0.878618	1	-0.112751	0.187123
709	3873-51_2	P07202	TPO	TMA	0.690229	0.856859	1	0.856874	0.321719	0.211352	0.690174	1	-0.360146	0.287173	0.914823	0.983623	1	-0.018967	0.177094	0.717233	0.917231	1	0.0862735	0.237864	0.624868	0.911803	1	0.0972659	0.198597
7	10351-51_3	P10914	IRF1	IRF1	0.691714	0.857306	1	0.0961017	0.00849335	0.525053	0.875313	1	-0.160086	0.251406	0.648068	0.875773	1	-0.0709991	0.155297	0.535738	0.837822	1	0.129505	0.20874	0.377385	0.80243	1	0.153835	0.173861
673	3807-1_2	Q9GZV9	FGF23	FGF23	0.691908	0.857306	1	0.597674	1.04995e-06	0.448809	0.826756	1	0.191611	0.25246	0.505928	0.812644	1	-0.101073	0.151657	0.497055	0.817619	1	-0.138361	0.203341	0.548052	0.878618	1	0.102212	0.169855
760	4156-74_1	P61812	TGFB2	TGF-b2	0.693725	0.858466	1	0.1146	0.210652	0.806083	0.975452	1	0.0685765	0.278961	0.372159	0.734718	1	0.154151	0.172318	0.555827	0.852104	1	-0.13668	0.231619	0.355033	0.794132	1	0.178864	0.192916
748	4143-74_2	P47992	XCL1	Lymphotactin	0.694163	0.858466	1	0.832995	0.0352706	0.292049	0.75469	1	0.327632	0.310095	0.579644	0.836977	1	0.103546	0.186618	0.692903	0.908221	1	0.0987848	0.249761	0.237945	0.692543	1	0.247302	0.208897
1092	5202-4_3	Q08752	PPID	PPID	0.695756	0.858513	1	0.316916	0.0151462	0.750158	0.964129	1	-0.0591924	0.185615	0.212067	0.607279	1	-0.143569	0.114657	0.285284	0.691671	1	-0.165146	0.154115	0.757634	0.943888	1	-0.0396693	0.128363
402	3151-6_1	P01589	IL2RA	IL-2 sRa	0.695947	0.858513	1	0.0241955	6.80268e-05	0.708599	0.955324	1	-0.0994152	0.265599	0.226207	0.621127	1	-0.199201	0.164064	0.276639	0.685932	1	-0.240607	0.220525	0.453548	0.8254	1	-0.137954	0.183676
1280	9177-6_3	P58499	FAM3B	FAM3B	0.696215	0.858513	1	0.251777	0.0722292	0.446072	0.826756	1	0.240202	0.314582	0.779645	0.933512	1	-0.0530425	0.189318	0.930088	0.992617	1	-0.022259	0.253376	0.25332	0.698508	1	-0.242814	0.21192
800	4284-18_3	Q14498	RBM39	RBM39	0.69684	0.858513	1	0.915654	0.123806	0.261159	0.720761	1	-0.298386	0.264754	0.540811	0.823656	1	-0.100035	0.163269	0.276798	0.685932	1	-0.239182	0.219294	0.644004	0.913407	1	-0.0847446	0.183093
82	14131-37_3	P52799	EFNB2	EFNB2	0.699639	0.860985	1	0.657003	2.90047e-16	0.999694	0.999694	1	-0.0115204	0.105692	0.946408	0.989661	1	0.00438702	0.0651786	0.982368	0.999889	1	-0.0113346	0.0875444	0.165359	0.617431	1	-0.101793	0.0730925
652	3714-49_2	P12277 P06732	CKB CKM	CK-MB	0.700171	0.860985	1	0.140624	2.23369e-14	0.349566	0.790651	1	-0.257419	0.274509	0.298748	0.668688	1	-0.17232	0.165378	0.76493	0.937605	1	-0.0663024	0.22142	0.308669	0.759401	1	-0.188776	0.184938
220	2751-16_2	P20160	AZU1	Azurocidin	0.703013	0.861561	1	0.614744	2.01963e-06	0.915953	0.983988	1	-0.0169722	0.16061	0.467036	0.799061	1	0.0721825	0.0990452	0.22955	0.642578	1	0.160359	0.133032	0.343286	0.785622	1	0.105526	0.111071
1243	6653-58_3	Q08722	CD47	CD47	0.703172	0.861561	1	0.654051	5.68125e-05	0.671944	0.943041	1	-0.0768881	0.181279	0.955497	0.990672	1	-0.00624682	0.111791	0.382636	0.752252	1	0.131397	0.150152	0.373114	0.80243	1	-0.111923	0.125365
114	2429-27_4	P07357,P07358,P07360	C8A C8B C8G	C8	0.70377	0.861561	1	0.375663	0.0609046	0.268474	0.729196	1	-0.311482	0.280648	0.289442	0.661776	1	-0.184168	0.17336	0.920801	0.992617	1	-0.023199	0.233019	0.492188	0.847006	1	-0.133564	0.194083
993	4996-66_1	P04196	HRG	HRG	0.70403	0.861561	1	0.739183	0.517919	0.230256	0.696659	1	-0.38444	0.319423	0.347161	0.724689	1	-0.181166	0.192232	0.640606	0.883806	1	-0.120301	0.257275	0.483824	0.842645	1	-0.150957	0.215181
732	4126-22_1	P17213	BPI	BPI	0.705268	0.861561	1	0.127954	0.00145763	0.758711	0.964129	1	0.126977	0.200433	0.931371	0.986738	1	0.120941	0.12381	0.976369	0.998472	1	-0.112377	0.166418	0.675594	0.913407	1	-0.0610408	0.13861
416	3181-50_2	P25774	CTSS	Cathepsin S	0.705448	0.861561	1	0.252069	0.332316	0.593997	0.911309	1	0.167169	0.31308	0.628208	0.868543	1	-0.0913873	0.188414	0.329861	0.732387	1	0.246338	0.252166	0.47401	0.836752	1	0.151303	0.210908
1208	5825-49_3	P15260	IFNGR1	IFN-g R1	0.705761	0.861561	1	0.774942	7.2793e-07	0.750716	0.964129	1	0.0720976	0.226609	0.367307	0.728456	1	-0.126287	0.139746	0.255057	0.66499	1	-0.21428	0.187699	0.501904	0.85415	1	-0.105435	0.156713
11	10362-35_3	P01106	MYC	c-Myc	0.70599	0.861561	1	0.13814	0.408341	0.405651	0.804499	1	0.221782	0.266112	0.615297	0.856151	1	-0.080611	0.160148	0.728391	0.919528	1	-0.0745409	0.214336	0.393071	0.81427	1	0.153453	0.179268
1291	9197-4_3	O00182	LGALS9	LEG9	0.706599	0.861561	1	0.029606	0.444039	0.190905	0.667335	1	0.372224	0.283575	0.498466	0.80968	1	0.115646	0.170516	0.936592	0.992617	1	0.0182233	0.228763	0.484534	0.842752	1	0.133641	0.190805
1200	5792-8_2	P02771	AFP	AFP	0.709188	0.863908	1	0.00441496	0.729791	0.27165	0.730692	1	0.315617	0.286272	0.270094	0.654467	1	0.195597	0.176834	0.769333	0.937605	1	0.0698025	0.237689	0.873004	0.972448	1	0.0316879	0.197972
735	4129-72_1	P00751	CFB	Factor B	0.711358	0.86574	1	0.477221	0.0373866	0.363957	0.795008	1	-0.287248	0.315649	0.386544	0.73661	1	0.164865	0.18996	0.597939	0.866767	1	0.1343	0.254235	0.746116	0.940598	1	0.0689445	0.212639
646	3684-78_3	P21757	MSR1	Macrophage scavenger receptor	0.714566	0.868833	1	0.295763	2.79738e-05	0.606824	0.917997	1	-0.116997	0.22697	0.361747	0.724689	1	0.127967	0.139968	0.610331	0.871274	1	-0.0959637	0.187998	0.544476	0.877753	1	0.0953012	0.156963
79	14127-240_3	P01574	IFNB1	IFN-b	0.71719	0.871209	1	0.611998	0.297932	0.66605	0.940783	1	0.11616	0.26873	0.355335	0.724689	1	-0.153551	0.165721	0.511211	0.828893	1	0.146507	0.222587	0.795956	0.949998	1	0.0481238	0.185843
656	3728-52_2	P09683	SCT	Secretin	0.71835	0.871804	1	0.425876	0.567288	0.481379	0.846599	1	0.182227	0.258304	0.875998	0.967051	1	0.0242457	0.155167	0.312911	0.715769	1	0.210507	0.208048	0.304933	0.758543	1	0.178773	0.173787
174	2645-54_1	Q05513	PRKCZ	PKC-Z	0.721049	0.872808	1	0.370275	0.0052702	0.618438	0.922752	1	0.114896	0.230301	0.227943	0.621127	1	-0.172081	0.14226	0.611048	0.871274	1	-0.0974117	0.191217	0.80869	0.950937	1	-0.0386151	0.159266
445	3232-28_2	P13686	ACP5	TrATPase	0.721188	0.872808	1	0.814023	3.72979e-12	0.846371	0.980265	1	0.0537439	0.277005	0.450174	0.786142	1	-0.129262	0.170824	0.347146	0.745356	1	0.216246	0.229442	0.783354	0.946398	1	0.0527462	0.191565
913	4807-13_3	P27658	COL8A1	CO8A1	0.72119	0.872808	1	0.499934	0.00209877	0.778624	0.965672	1	-0.0782389	0.277924	0.255027	0.639683	1	-0.190606	0.166953	0.277875	0.686238	1	-0.243599	0.22385	0.640061	0.913407	1	-0.0875781	0.186987
984	4987-17_1	P24071	FCAR	FCAR	0.722517	0.873601	1	0.569585	0.552929	0.216972	0.690174	1	0.348865	0.281626	0.607848	0.850333	1	0.0892693	0.173673	0.537341	0.837822	1	0.144152	0.233269	0.397005	0.814674	1	0.165334	0.194761
640	3654-27_5	Q8N8U9	BMPER	BMPER	0.725569	0.876477	1	0.381996	0.00440409	0.701804	0.949113	1	-0.106891	0.278751	0.306819	0.678862	1	0.171582	0.16745	0.531261	0.836768	1	-0.140824	0.224517	0.767117	0.943888	1	0.0556204	0.187544
738	4132-27_2	P19883	FST	FST	0.730296	0.881152	1	0.561215	7.027e-06	0.565953	0.902282	1	0.111183	0.19335	0.24042	0.629403	1	0.140417	0.119236	0.314222	0.715769	1	0.161606	0.160151	0.668069	0.913407	1	0.057426	0.133713
341	2994-71_2	Q9HB29	IL1RL2	IL-1Rrp2	0.731733	0.881152	1	0.300255	1.50663e-05	0.198887	0.6704	1	-0.363472	0.28192	0.760289	0.925765	1	-0.0532095	0.174146	0.487481	0.813676	1	-0.162845	0.234076	0.960055	0.994107	1	-0.00977764	0.194963
1000	5005-4_1	P53778	MAPK12	MK12	0.732724	0.881152	1	0.387397	0.382	0.698483	0.946637	1	-0.121573	0.313372	0.804453	0.943856	1	-0.0467576	0.18859	0.332362	0.732387	1	0.245292	0.252401	0.41697	0.817855	1	0.171724	0.211104
196	2700-56_2	P07225	PROS1	Protein S	0.732763	0.881152	1	0.593333	0.00318386	0.250888	0.713213	1	-0.352772	0.306308	0.643062	0.874373	1	0.0855624	0.184338	0.965447	0.996397	1	0.0107013	0.246711	0.643266	0.913407	1	0.0957185	0.206346
791	4258-15_2	Q9UQ80	PA2G4	PA2G4	0.732826	0.881152	1	0.101461	2.21692e-07	0.978861	0.995885	1	0.0601575	0.208985	0.188353	0.592126	1	0.170436	0.129093	0.490172	0.815202	1	0.119969	0.173518	0.43073	0.817855	1	0.114123	0.144524
1271	8488-33_3	P08514 P05106	ITGA2B ITGB3	gpIIbIIIa	0.73438	0.881443	1	0.162051	0.00098971	0.683468	0.945667	1	0.126215	0.254834	0.945008	0.989661	1	0.0324931	0.157414	0.998066	0.999889	1	0.0419434	0.211586	0.19927	0.651203	1	0.24982	0.176231
518	3390-72_2	P42336 P27986	PIK3CA PIK3R1	PIK3CA/PIK3R1	0.734423	0.881443	1	0.705609	0.0719595	0.378453	0.798704	1	-0.215021	0.24356	0.871767	0.967051	1	-0.0242773	0.150199	0.859686	0.971722	1	0.0357109	0.201739	0.370243	0.80243	1	0.151283	0.168436
497	3356-50_1	P43166	CA7	Carbonic anhydrase VII	0.735586	0.881757	1	0.425477	0.0990822	0.630613	0.92502	1	0.136173	0.282726	0.494242	0.807681	1	0.119613	0.174643	0.846426	0.966645	1	0.0454723	0.234459	0.179564	0.639021	1	0.263638	0.195713
300	2913-1_2	P55773	CCL23	MPIF-1	0.736784	0.881757	1	0.314815	0.0183623	0.416656	0.812674	1	-0.241394	0.296548	0.476361	0.801762	1	-0.127119	0.178141	0.800491	0.950557	1	0.060445	0.238851	0.301407	0.75251	1	-0.206748	0.199518
206	2728-62_2	P25391, P07942, P11047	LAMA1 LAMB1 LAMC1	Laminin	0.737167	0.881757	1	0.00174708	0.00119388	0.591621	0.909994	1	0.162289	0.301988	0.505102	0.812644	1	0.121257	0.181588	0.726955	0.919209	1	0.0851924	0.243617	0.18372	0.64186	1	0.271116	0.203194
674	3808-76_2	P21802	FGFR2	FGFR-2	0.737396	0.881757	1	0.345329	0.0320132	0.449206	0.826756	1	0.214068	0.2823	0.718927	0.914976	1	-0.061233	0.169891	0.377195	0.746926	1	-0.201258	0.227375	0.652515	0.913407	1	0.0857644	0.190173
250	2806-49_2	P36896	ACVR1B	Activin RIB	0.738142	0.881839	1	0.968963	0.495358	0.592441	0.909994	1	0.133043	0.248116	0.583813	0.838345	1	-0.0839661	0.153009	0.847959	0.966645	1	-0.0394557	0.205513	0.345866	0.786663	1	0.162149	0.171587
710	3874-8_1	P68036	UBE2L3	UB2L3	0.742333	0.886032	1	0.434318	8.91213e-14	0.999623	0.999694	1	7.72587e-05	0.163329	0.494152	0.807681	1	0.0689996	0.100722	0.252676	0.66499	1	0.263905	0.135284	0.890409	0.974283	1	-0.101717	0.112952
742	4136-40_2	Q8TAD2	IL17D	IL-17D	0.744201	0.886697	1	0.996622	0.90719	0.6009	0.914001	1	-0.14003	0.267241	0.63262	0.870941	1	0.0768671	0.160536	0.710052	0.915537	1	0.0801456	0.215246	0.249683	0.696903	1	0.207606	0.1798
191	2692-74_2	P14555	PLA2G2A	NPS-PLA2	0.744253	0.886697	1	0.00784647	4.96069e-11	0.217709	0.690384	1	0.347906	0.281303	0.766099	0.925765	1	0.0503914	0.16915	0.564885	0.852994	1	0.130852	0.22693	0.473819	0.836752	1	0.135846	0.189276
613	3606-2_1	Q16832	DDR2	Discoidin domain receptor 2	0.745404	0.887255	1	0.22925	9.27531e-07	0.678691	0.945667	1	-0.105478	0.254226	0.63928	0.874373	1	-0.0737248	0.157039	0.182946	0.598023	1	-0.282147	0.211082	0.941763	0.990398	1	-0.012861	0.175811
1296	9207-60_3	O95825	CRYZL1	QORL1	0.747798	0.88887	1	0.0192406	0.166277	0.842344	0.980265	1	0.0623289	0.312944	0.282303	0.658044	1	-0.202898	0.188176	0.919514	0.992617	1	0.0255436	0.252455	0.609549	0.910474	1	0.107719	0.210566
236	2774-10_3	Q14005	IL16	IL-16	0.748536	0.88887	1	0.723104	0.77256	0.867457	0.983497	1	-0.0501852	0.300303	0.190435	0.592126	1	-0.237039	0.180397	0.490625	0.815202	1	-0.167052	0.241875	0.757445	0.943888	1	-0.0624886	0.202044
101	2182-54_1	P0C0L4 P0C0L5	C4A C4B	C4b	0.74881	0.88887	1	0.0997267	0.000396078	0.44436	0.826756	1	0.232725	0.303634	0.697971	0.903542	1	0.0728957	0.187559	0.566941	0.853693	1	0.144601	0.252105	0.470889	0.836752	1	-0.151708	0.209979
565	3471-49_1	O75716	STK16	STK16	0.749611	0.88901	1	0.225138	0.00093201	0.248322	0.713213	1	-0.242465	0.209378	0.798903	0.943247	1	0.0329972	0.129336	0.606312	0.871274	1	0.0897411	0.173845	0.874508	0.972448	1	0.0228996	0.144796
374	3052-8_2	P48023	FASLG	Fas ligand, soluble	0.753053	0.889476	1	0.0892841	1.39537e-11	0.569913	0.902282	1	-0.164637	0.235548	0.257643	0.639683	1	-0.214136	0.145501	0.94778	0.992617	1	0.0352422	0.195574	0.877021	0.972448	1	-0.0893423	0.162894
1081	5132-71_3	Q6UWB1	IL27RA	TCCR	0.753217	0.889476	1	0.953886	0.000118167	0.771495	0.964129	1	0.085033	0.292373	0.389854	0.739358	1	-0.155396	0.180301	0.313671	0.715769	1	-0.244651	0.242171	0.928616	0.985721	1	0.018138	0.202193
833	4430-44_3	Q9BWP8	COLEC11	Collectin Kidney 1	0.753257	0.889476	1	0.582954	0.000512834	0.756082	0.964129	1	-0.0866408	0.278516	0.777902	0.933512	1	0.0485137	0.171756	0.590573	0.866767	1	-0.124326	0.230693	0.259591	0.711623	1	-0.217794	0.19261
663	3795-6_2	Q13443	ADAM9	ADAM 9	0.75352	0.889476	1	0.0800516	0.505554	0.526129	0.875313	1	-0.175995	0.277115	0.298695	0.668688	1	-0.173474	0.166468	0.923941	0.992617	1	0.0213373	0.223199	0.696853	0.925108	1	0.0727432	0.186443
186	2682-68_1	P10809	HSPD1	HSP 60	0.754154	0.889476	1	0.394476	1.22658e-06	0.40284	0.802595	1	-0.404548	0.208054	0.837331	0.958872	1	-0.398398	0.128518	0.800715	0.950557	1	-0.520242	0.172745	0.380456	0.80243	1	-0.272699	0.14388
532	3414-40_2	P51813	BMX	BMX	0.754238	0.889476	1	0.544343	0.212023	0.286997	0.749951	1	-0.260081	0.243579	0.878638	0.967051	1	-0.0229676	0.150211	0.596713	0.866767	1	0.106936	0.201755	0.574183	0.893643	1	-0.0948168	0.168449
889	4567-82_2	O60880	SH2D1A	SH21A	0.75479	0.889476	1	0.241517	8.7077e-08	0.615756	0.922752	1	-0.0953532	0.18968	0.25877	0.639909	1	0.132496	0.116972	0.94423	0.992617	1	0.0110052	0.15711	0.981318	0.994889	1	-0.0030757	0.131175
1054	5097-14_3	Q14943	KIR3DS1	KI3S1	0.755772	0.889828	1	0.955353	0.0394001	0.743236	0.964129	1	0.0987329	0.30097	0.965122	0.991832	1	0.0079162	0.180798	0.939986	0.992617	1	0.0182748	0.242413	0.186518	0.64186	1	0.268452	0.202493
880	4553-65_3	Q7Z4V5	HDGFRP2	HDGR2	0.756784	0.890213	1	0.381596	1.35418e-07	0.894845	0.983988	1	-0.024071	0.181869	0.552579	0.826329	1	0.0667282	0.112155	0.322835	0.726658	1	-0.149321	0.150641	0.754196	0.943888	1	0.0394382	0.125773
592	3519-3_2	Q92583	CCL17	TARC	0.757536	0.890293	1	0.784381	0.0294175	0.573911	0.902302	1	0.161018	0.285857	0.708079	0.905812	1	0.0661066	0.176283	0.231114	0.643852	1	0.284451	0.236774	0.41279	0.817855	1	0.162263	0.197687
163	2632-5_2	P42701	IL12RB1	IL-12 Rb1	0.762778	0.895644	1	0.645268	0.837749	0.836552	0.980265	1	0.0613085	0.296768	0.517844	0.815724	1	0.115709	0.178598	0.432672	0.783992	1	0.187945	0.239028	0.231545	0.68	1	0.239945	0.199919
229	2764-20_2	P31371	FGF9	FGF9	0.764226	0.896536	1	0.0740465	0.00172236	0.23211	0.700639	1	-0.340907	0.28438	0.498504	0.80968	1	-0.119126	0.175665	0.502784	0.821815	1	-0.158336	0.235831	0.788023	0.946398	1	-0.0530058	0.196859
401	3143-3_1	P01730	CD4	sCD4	0.766103	0.897928	1	0.792636	0.729284	0.423926	0.818291	1	0.230271	0.287352	0.707005	0.905786	1	-0.0668193	0.1775	0.802238	0.950557	1	-0.059765	0.238295	0.415714	0.817855	1	0.162248	0.198916
810	4322-28_3	Q9BXJ7	AMN	AMNLS	0.768386	0.89808	1	0.374317	0.388062	0.341752	0.789933	1	-0.283259	0.297195	0.536252	0.823603	1	0.113561	0.183275	0.616589	0.873837	1	0.123456	0.246164	0.736261	0.936434	1	0.0693256	0.205527
1217	5864-10_3	P04075	ALDOA	aldolase A	0.768435	0.89808	1	0.0349346	2.04664e-12	0.63888	0.926625	1	-0.110346	0.234766	0.254532	0.639683	1	-0.165741	0.145018	0.772222	0.937605	1	-0.0565059	0.194924	0.325581	0.775778	1	-0.16002	0.162353
27	11101-18_3	O00206	TLR4	TLR4	0.769457	0.89808	1	0.752766	0.0112125	0.686163	0.945667	1	-0.110732	0.273621	0.969754	0.992644	1	-0.00640644	0.168737	0.378251	0.74788	1	0.200167	0.226639	0.37773	0.80243	1	0.167307	0.189225
813	4332-6_2	Q9P126	CLEC1B	CLC1B	0.769614	0.89808	1	0.708764	0.0130346	0.335542	0.783244	1	0.261814	0.271177	0.950949	0.989661	1	0.0103009	0.16723	0.611502	0.871274	1	0.114278	0.224614	0.332632	0.775778	1	0.182155	0.187534
659	3758-68_3	P04070	PROC	Activated Protein C	0.769712	0.89808	1	0.558602	0.00091003	0.236931	0.702452	1	0.266345	0.273998	0.383203	0.73661	1	0.147936	0.169252	0.574411	0.858975	1	0.0907161	0.227499	0.456548	0.8254	1	0.139477	0.189485
364	3038-9_2	O14625	CXCL11	I-TAC	0.770636	0.89808	1	0.000915397	0.195015	0.493535	0.848908	1	0.208864	0.304451	0.730956	0.916896	1	-0.0647627	0.188063	0.7718	0.937605	1	0.0734182	0.252783	0.330474	0.775778	1	0.205425	0.210544
693	3845-51_2	Q9NP97	DYNLRB1	DLRB1	0.771064	0.89808	1	0.967994	0.0019566	0.381605	0.798704	1	-0.218904	0.232638	0.935701	0.987659	1	-0.0116085	0.143703	0.708732	0.915537	1	-0.0721761	0.192922	0.737055	0.936434	1	0.118382	0.161041
929	4878-3_1	P00742	F10	Coagulation Factor X	0.774122	0.900835	1	0.35638	0.00961383	0.254915	0.713213	1	0.35971	0.314999	0.409553	0.759015	1	0.16082	0.194578	0.771903	0.937605	1	0.0758329	0.261222	0.532115	0.874093	1	0.136485	0.218054
294	2889-37_2	Q16619	CTF1	Cardiotrophin-1	0.776105	0.902335	1	0.35777	0.374759	0.935863	0.98945	1	0.0177082	0.219768	0.965912	0.991832	1	0.00564942	0.132018	0.195447	0.612383	1	0.229972	0.177009	0.711232	0.929979	1	0.0548201	0.14786
10	10361-25_3	P00973	OAS1	OAS1	0.777692	0.903373	1	0.188505	0.424531	0.389575	0.798704	1	0.236551	0.274306	0.75569	0.925765	1	-0.0527973	0.169442	0.663673	0.891598	1	0.0990728	0.227477	0.417951	0.817855	1	0.154139	0.189885
449	3281-19_1	Q9Y5C1	ANGPTL3	ANGL3	0.778813	0.903868	1	0.556857	1.49763e-06	0.534116	0.878489	1	-0.144058	0.231279	0.509343	0.812701	1	0.0942919	0.142625	0.564006	0.852994	1	-0.11071	0.191567	0.625201	0.911803	1	0.078259	0.159943
525	3400-49_2	Q9UHD2	TBK1	TBK1	0.787121	0.912609	1	0.202251	0.0375405	0.958505	0.992095	1	0.0127643	0.245003	0.981677	0.996561	1	-0.003388	0.147323	0.888005	0.982393	1	0.027872	0.197647	0.208822	0.658115	1	0.207897	0.164852
413	3177-49_2	P22748	CA4	Carbonic Anhydrase IV	0.78777	0.912609	1	0.737833	0.00110865	0.295465	0.75469	1	-0.260799	0.248589	0.593928	0.84289	1	-0.0818716	0.153301	0.710841	0.915647	1	0.0764496	0.205905	0.88386	0.972448	1	0.0251469	0.171914
972	4970-55_1	P00918	CA2	carbonic anhydrase II	0.78845	0.912609	1	0.354275	0.933174	0.773014	0.964129	1	0.021681	0.272302	0.673952	0.889261	1	0.00586558	0.163874	0.242233	0.649784	1	-0.257278	0.219322	0.528123	0.870834	1	0.0384112	0.183438
81	14129-1_3	P01567	IFNA7	IFNA7	0.790639	0.914273	1	0.982471	0.297858	0.77248	0.964129	1	-0.0876078	0.302573	0.304224	0.674268	1	0.187588	0.182091	0.666035	0.891598	1	-0.105345	0.243703	0.743678	0.940258	1	0.0667463	0.20383
879	4551-72_3	Q8IZF4	ADGRG5	GP114	0.791292	0.914273	1	0.017047	0.261917	0.760207	0.964129	1	-0.0788644	0.258022	0.214342	0.607536	1	-0.193303	0.155151	0.875033	0.978278	1	-0.0327799	0.208149	0.52274	0.869673	1	-0.111167	0.173611
54	13113-7_3	P10451	SPP1	Osteopontin	0.794386	0.915558	1	0.0715676	5.68109e-11	0.792097	0.973168	1	0.0347466	0.131634	0.256475	0.639683	1	-0.0925516	0.0813122	0.661423	0.891598	1	-0.0479415	0.109295	0.994195	0.997789	1	0.000663244	0.091032
58	13118-5_3	Q9H4F8	SMOC1	SMOC1	0.795047	0.915558	1	0.0189568	0.0546244	0.586214	0.906854	1	-0.152948	0.280499	0.687864	0.895957	1	0.069719	0.173268	0.299911	0.703332	1	0.242093	0.232896	0.677838	0.913407	1	0.080708	0.19398
939	4905-63_1	Q14019	COTL1	Coactosin-like protein	0.795305	0.915558	1	0.349299	3.49251e-10	0.364902	0.795008	1	0.17232	0.189725	0.884087	0.967051	1	-0.0171092	0.117195	0.480453	0.813676	1	-0.111369	0.157527	0.692674	0.922383	1	-0.0519358	0.131205
818	4359-87_1	O43781	DYRK3	DYRK3	0.796043	0.915558	1	0.196023	1.63109e-11	0.417268	0.812674	1	-0.165902	0.204071	0.630669	0.870095	1	0.0607061	0.126058	0.764246	0.937605	1	-0.05089	0.169439	0.50838	0.85785	1	-0.0935144	0.141126
44	13098-93_3	O43915	FIGF	VEGF-D	0.796127	0.915558	1	0.00377694	0.00355551	0.344696	0.790651	1	-0.270836	0.2859	0.844257	0.959053	1	-0.0347421	0.176604	0.971525	0.99738	1	-0.00848461	0.23738	0.503973	0.85415	1	0.132378	0.197715
375	3053-49_2	P49771	FLT3LG	Flt3 ligand	0.797482	0.915558	1	0.877322	0.0659839	0.944737	0.989835	1	0.0165804	0.23888	0.425435	0.769848	1	-0.117862	0.147559	0.402946	0.76556	1	-0.166056	0.198099	0.721845	0.931667	1	0.0589551	0.165362
112	2418-55_9	P02649	APOE	Apo E	0.797674	0.915558	1	0.12045	0.00515087	0.576639	0.902776	1	0.174975	0.312866	0.434885	0.771238	1	-0.147494	0.188487	0.932597	0.992617	1	-0.0213723	0.252359	0.549097	0.878618	1	0.126507	0.210779
453	3289-19_2	Q9NS85	CA10	Carbonic Anhydrase X	0.798478	0.915558	1	0.114676	0.898862	0.572063	0.902282	1	-0.168984	0.295944	0.223995	0.621127	1	-0.264762	0.182808	0.731225	0.921826	1	-0.17084	0.245421	0.540872	0.877753	1	-0.171057	0.204864
388	3072-4_2	P35225	IL13	IL-13	0.799874	0.915558	1	0.216667	0.821786	0.648011	0.92732	1	0.125658	0.274814	0.403102	0.753351	1	-0.138586	0.165385	0.6708	0.891598	1	0.0942282	0.221345	0.670679	0.913407	1	0.0788419	0.185129
577	3488-64_2	P04040	CAT	Catalase	0.801383	0.915558	1	0.22078	6.17549e-21	0.902749	0.983988	1	0.040409	0.176835	0.384747	0.73661	1	0.0987479	0.106332	0.363863	0.745356	1	0.368372	0.142655	0.886296	0.972448	1	-0.164368	0.118984
1029	5061-27_3	O75144	ICOSLG	B7-H2	0.802072	0.915558	1	0.741219	0.383883	0.710101	0.955589	1	-0.0879954	0.236369	0.956406	0.990672	1	0.00797868	0.145764	0.309169	0.715769	1	-0.199641	0.195782	0.676489	0.913407	1	0.0683123	0.163463
1202	5801-72_3	P01138	NGF	b-NGF	0.802211	0.915558	1	0.224489	0.50048	0.382115	0.798704	1	0.247047	0.281998	0.337872	0.716919	1	0.167371	0.174194	0.606482	0.871274	1	0.120809	0.23414	0.446667	0.823108	1	0.148717	0.195017
33	11513-92_3	P28907	CD38	CD38	0.802265	0.915558	1	0.990897	0.0072985	0.253052	0.713213	1	-0.316179	0.275786	0.502675	0.811614	1	-0.114216	0.170073	0.900135	0.991597	1	-0.0287046	0.228432	0.97508	0.994433	1	-0.00596568	0.190722
961	4957-1_2	P08865	RPSA	40S ribosomal protein SA	0.803795	0.915558	1	0.748962	1.84775e-05	0.441538	0.826756	1	-0.202093	0.262042	0.349656	0.724689	1	-0.15151	0.161597	0.473094	0.812	1	-0.156034	0.217048	0.983332	0.994889	1	-0.00379089	0.181218
943	4909-68_1	O00214	LGALS8	Galectin-8	0.803843	0.915558	1	0.704	0.865083	0.907009	0.983988	1	-0.0325038	0.277884	0.873357	0.967051	1	-0.0273521	0.171366	0.25307	0.66499	1	0.263871	0.23017	0.918374	0.981641	1	-0.0197207	0.192173
152	2616-23_18	P04626	ERBB2	ERBB2	0.804117	0.915558	1	0.695933	0.558377	0.316625	0.764586	1	-0.278578	0.277447	0.40476	0.753351	1	-0.142869	0.171096	0.528499	0.836768	1	-0.145115	0.229807	0.845443	0.97184	1	-0.0374538	0.191871
1080	5131-15_3	Q9NS68	TNFRSF19	TAJ	0.804368	0.915558	1	0.115782	0.295671	0.713575	0.955589	1	0.0993444	0.270243	0.874058	0.967051	1	-0.0264516	0.166654	0.590533	0.866767	1	0.120646	0.223841	0.364732	0.798848	1	-0.169803	0.186889
482	3329-14_2	O75594	PGLYRP1	PGRP-S	0.808935	0.919951	1	0.195567	0.606794	0.727186	0.960792	1	0.107609	0.307995	0.412666	0.762611	1	-0.152177	0.185354	0.552236	0.851255	1	0.147718	0.24807	0.765431	0.943888	1	0.0619921	0.207483
1277	9173-21_3	P36871	PGM1	PGM1	0.810331	0.920539	1	0.833644	0.1039	0.37342	0.795008	1	-0.259981	0.291396	0.951403	0.989661	1	0.0109846	0.179999	0.989833	0.999889	1	0.00308321	0.241649	0.382403	0.80243	1	-0.176603	0.201715
328	2975-19_2	P29279	CTGF	CTGF	0.810867	0.920539	1	0.0989379	0.012002	0.625459	0.92502	1	-0.106798	0.218431	0.507031	0.812644	1	-0.0896919	0.134928	0.922919	0.992617	1	-0.0175717	0.181361	0.476513	0.837762	1	0.107756	0.151057
429	3199-54_2	Q9UKR0	KLK12	kallikrein 12	0.813414	0.921268	1	0.48975	0.0199752	0.387413	0.798704	1	-0.228081	0.263275	0.406005	0.753514	1	-0.135212	0.162357	0.798764	0.950557	1	-0.0556745	0.218069	0.380762	0.80243	1	-0.159957	0.18207
798	4280-47_2	P25787	PSMA2	PSA2	0.813899	0.921268	1	0.461113	0.195623	0.443458	0.826756	1	0.20624	0.268549	0.934903	0.987659	1	-0.0135447	0.165609	0.821327	0.957828	1	-0.0503048	0.222437	0.376562	0.80243	1	0.164608	0.185717
569	3477-63_2	P04629	NTRK1	TrkA	0.814451	0.921268	1	0.662266	3.2822e-07	0.85378	0.980265	1	0.0537989	0.215258	0.752111	0.924013	1	-0.0419897	0.132746	0.284465	0.691671	1	-0.219801	0.178297	0.587303	0.898125	1	-0.0809338	0.148863
900	4717-55_2	P08700	IL3	IL-3	0.814501	0.921268	1	0.743337	0.00843908	0.226154	0.694485	1	0.324342	0.267105	0.967644	0.992045	1	-0.00669045	0.164719	0.840931	0.964771	1	0.044465	0.221241	0.808563	0.950937	1	0.0448165	0.184719
1	10336-3_3	Q9UNE7	STUB1	CHIP	0.815049	0.921268	1	0.0547025	3.54605e-06	0.349661	0.790651	1	-0.237176	0.252969	0.784885	0.935335	1	-0.0415795	0.152112	0.417504	0.772392	1	-0.165817	0.204073	0.512019	0.860642	1	-0.111818	0.170211
1272	9168-31_3	Q9Y258	CCL26	Eotaxin-3	0.816613	0.922019	1	0.0709248	8.93262e-05	0.629104	0.92502	1	-0.118486	0.24492	0.624914	0.865828	1	0.0720479	0.147128	0.468366	0.807078	1	0.143335	0.197268	0.592437	0.898125	1	-0.0883587	0.164782
1187	5487-7_3	Q9NQ25	SLAMF7	SLAF7	0.817131	0.922019	1	0.0766852	0.204377	0.680461	0.945667	1	0.119865	0.290599	0.818264	0.94902	1	-0.0413044	0.179507	0.336485	0.73771	1	0.232499	0.241281	0.54484	0.877753	1	0.121908	0.200964
226	2761-49_2	O76093	FGF18	FGF-18	0.824267	0.929264	1	0.560374	0.475482	0.846577	0.980265	1	0.0488367	0.252058	0.516663	0.815724	1	0.10116	0.155699	0.963764	0.996397	1	0.00950869	0.209027	0.253034	0.698508	1	0.200044	0.174484
1096	5226-36_3	P19784 P67870	CSNK2A2 CSNK2B	CK2-A2:B	0.826699	0.9312	1	0.509657	0.00557338	0.648575	0.92732	1	0.118573	0.259761	0.578079	0.836977	1	0.0893993	0.160457	0.422633	0.776619	1	-0.173107	0.215415	0.841703	0.969076	1	0.0359613	0.179816
927	4874-3_1	P03950	ANG	Angiogenin	0.82803	0.931748	1	0.138575	1.35843e-06	0.580802	0.902806	1	-0.163105	0.294859	0.383849	0.73661	1	-0.155051	0.177638	0.450596	0.7957	1	-0.179799	0.237835	0.422777	0.817855	1	-0.159584	0.198648
419	3186-2_2	P06681	C2	C2	0.828619	0.931748	1	0.118808	0.0138338	0.589055	0.909088	1	0.169004	0.312323	0.671648	0.887121	1	-0.0797965	0.187959	0.693906	0.908221	1	0.0991524	0.251556	0.405731	0.817855	1	0.175319	0.210398
436	3209-69_1	Q9NQ76	MEPE	MEPE	0.829734	0.932197	1	0.269198	1.62935e-08	0.467824	0.841419	1	-0.176531	0.242657	0.428294	0.770162	1	0.118789	0.149642	0.968198	0.997052	1	-0.00802378	0.200991	0.771325	0.944164	1	0.048843	0.167811
160	2625-53_4	P07900 P08238	HSP90AA1 HSP90AB1	HSP 90a/b	0.831927	0.9325	1	0.961613	3.01862e-07	0.382211	0.798704	1	-0.15404	0.17587	0.856004	0.961104	1	-0.0197077	0.108456	0.376395	0.746926	1	-0.12916	0.145672	0.986041	0.99522	1	-0.00213079	0.121625
278	2855-49_2	P27361	MAPK3	ERK-1	0.831962	0.9325	1	0.967299	3.86668e-10	0.258481	0.716809	1	-0.199897	0.176369	0.762377	0.925765	1	-0.0329334	0.108764	0.918291	0.992617	1	-0.0150065	0.146085	0.557963	0.880959	1	-0.0715853	0.121969
61	13123-3_3	Q9NZU0	FLRT3	FLRT3	0.832154	0.9325	1	0.343016	2.23183e-06	0.258955	0.716809	1	-0.161617	0.132081	0.919838	0.983867	1	-0.00822188	0.0815884	0.98365	0.999889	1	-0.0112737	0.109666	0.632294	0.911803	1	-0.0437783	0.0913413
1249	7648-9_3	Q00872	MYBPC1	MYPC1	0.833429	0.933124	1	0.268842	0.00032262	0.618478	0.922752	1	-0.146984	0.294656	0.322871	0.697735	1	0.175614	0.177179	0.915045	0.992617	1	0.0253913	0.237702	0.984217	0.994889	1	0.00392736	0.19826
1218	5867-60_3	P05089	ARG1	ARGI1	0.836443	0.935091	1	0.427803	0.0815664	0.571968	0.902282	1	-0.149101	0.26336	0.281916	0.658044	1	-0.175552	0.162681	0.843006	0.96545	1	-0.0433665	0.218666	0.502503	0.85415	1	-0.122363	0.182128
876	4547-59_2	Q9NZU1	FLRT1	FLRT1	0.836623	0.935091	1	0.354951	0.000224019	0.645266	0.92732	1	-0.122866	0.21298	0.876951	0.967051	1	-0.0601444	0.127941	0.983265	0.999889	1	-0.0463206	0.171542	0.442591	0.819998	1	0.110255	0.143293
16	10367-62_3	P29459, P29460	IL12A IL12B	IL-12	0.844549	0.94314	1	0.0839429	0.558371	0.450553	0.826756	1	0.228856	0.302702	0.728474	0.916896	1	0.0633336	0.182168	0.37188	0.745436	1	0.218222	0.243807	0.520013	0.866244	1	0.131428	0.203916
757	4153-11_2	P01011	SERPINA3	alpha-1-antichymotrypsin complex	0.848267	0.94648	1	0.805508	0.0483009	0.48154	0.846599	1	0.141813	0.201087	0.517916	0.815724	1	0.0804638	0.124214	0.84676	0.966645	1	-0.0323103	0.166961	0.424506	0.817855	1	0.111302	0.139062
434	3206-4_2	Q9Y5Y7	LYVE1	LYVE1	0.851065	0.948122	1	0.670544	0.000254334	0.967617	0.995885	1	-0.0125732	0.309303	0.79423	0.941927	1	-0.0486175	0.186141	0.248548	0.658576	1	-0.28834	0.249124	0.898711	0.9767	1	-0.026558	0.208364
67	13131-5_3	P19367	HK1	HXK1	0.851357	0.948122	1	0.0791329	0.480221	0.314146	0.764586	1	-0.280614	0.278039	0.678952	0.892101	1	-0.0711965	0.171748	0.488439	0.813676	1	-0.160249	0.230853	0.70133	0.925787	1	-0.0738565	0.192279
360	3033-57_1	P05162	LGALS2	Galectin-2	0.85204	0.948122	1	0.976821	0.401374	0.412089	0.809926	1	0.237062	0.288389	0.555193	0.827799	1	0.102578	0.173555	0.643924	0.885133	1	-0.107535	0.232279	0.997321	0.998088	1	0.000653103	0.194275
1233	5936-53_3	P01375	TNF	TNF-a	0.852654	0.948122	1	0.00232805	1.15059e-05	0.448752	0.826756	1	-0.178207	0.234765	0.625861	0.866218	1	-0.0708214	0.145018	0.624652	0.878953	1	0.0955274	0.194924	0.625087	0.911803	1	-0.0794651	0.162353
745	4139-71_2	P08887	IL6R	IL-6 sRa	0.853917	0.948662	1	0.506828	0.00702242	0.773169	0.964129	1	-0.0879438	0.304678	0.572374	0.83639	1	0.10626	0.18789	0.361915	0.745356	1	0.230644	0.252363	0.536412	0.876723	1	0.130505	0.210703
214	2743-5_2	Q15465	SHH	Sonic Hedgehog	0.854598	0.948662	1	0.216662	5.24858e-07	0.391469	0.798704	1	-0.19727	0.229673	0.809901	0.947555	1	-0.0332351	0.137968	0.974537	0.998258	1	-0.00591224	0.184987	0.556799	0.880959	1	0.0909597	0.154524
1006	5012-67_1	P00568	AK1	Myokinase, human	0.85576	0.949142	1	0.309151	3.08635e-19	0.648625	0.92732	1	0.0829072	0.175222	0.890536	0.96953	1	0.0145057	0.105259	0.277977	0.686238	1	0.390503	0.14113	0.880248	0.972448	1	-0.128868	0.117889
758	4154-57_2	P16109	SELP	P-Selectin	0.858399	0.951258	1	0.410234	7.4784e-06	0.764013	0.964129	1	0.091041	0.302816	0.303788	0.674268	1	-0.193223	0.187385	0.897695	0.990587	1	-0.0324044	0.251693	0.841584	0.969076	1	-0.041954	0.209621
651	3710-49_2	P00747	PLG	Angiostatin	0.862155	0.953373	1	0.311684	5.36978e-05	0.399793	0.800398	1	-0.233704	0.27693	0.561619	0.830302	1	0.0994687	0.171064	0.858797	0.971561	1	0.0409625	0.229933	0.869467	0.972448	1	0.0315153	0.191512
1032	5065-8_2	Q01151	CD83	CD83	0.862743	0.953373	1	0.124003	0.150563	0.698005	0.946637	1	0.106133	0.273115	0.558366	0.827799	1	-0.0961919	0.164065	0.904774	0.992556	1	-0.0263517	0.219977	0.483366	0.842645	1	0.129044	0.183752
282	2860-19_2	P52292	KPNA2	Karyopherin-a2	0.863078	0.953373	1	0.96086	2.35268e-11	0.393224	0.798704	1	-0.187203	0.218761	0.636348	0.8733	1	-0.0638883	0.134906	0.791442	0.948127	1	-0.0479837	0.181198	0.700638	0.925787	1	0.0582517	0.151286
775	4209-60_2	Q9NP79	VTA1	DRG-1	0.863379	0.953373	1	0.102155	5.13932e-17	0.987263	0.997228	1	0.00781812	0.139568	0.938206	0.988344	1	0.00669266	0.0862131	0.293885	0.701548	1	0.296583	0.115882	0.976088	0.994433	1	-0.171389	0.0965189
835	4436-1_2	O75355	ENTPD3	ENTP3	0.863971	0.953373	1	0.709858	0.54279	0.689673	0.946523	1	0.0997303	0.249381	0.99827	0.999576	1	-0.000333877	0.153789	0.761532	0.937605	1	-0.0627754	0.206561	0.355131	0.794132	1	0.159864	0.172462
707	3868-8_1	O43765	SGTA	SGTA	0.868077	0.956655	1	0.834877	0.0167329	0.800109	0.97396	1	-0.0603286	0.237924	0.757768	0.925765	1	-0.0453171	0.146723	0.362794	0.745356	1	0.17978	0.197071	0.898713	0.9767	1	-0.0209719	0.164538
1011	5017-19_1	P30044	PRDX5	Peroxiredoxin-5	0.868551	0.956655	1	0.428604	0.0270319	0.384188	0.798704	1	0.257651	0.295396	0.857918	0.961104	1	-0.0318111	0.177449	0.523002	0.835787	1	0.152249	0.237923	0.823068	0.961231	1	0.0445004	0.198742
225	2760-2_2	O95990	FAM107A	DRR1	0.869152	0.956655	1	0.387857	0.00200657	0.924564	0.983988	1	-0.0276813	0.291958	0.355454	0.724689	1	0.167058	0.180346	0.856328	0.971302	1	0.0438946	0.242116	0.443089	0.819998	1	0.155336	0.202105
1162	5412-53_3	P26842	CD27	CD27	0.873684	0.9597	1	0.534265	0.220472	0.65157	0.930508	1	-0.142912	0.315971	0.515932	0.815724	1	-0.12376	0.190154	0.936763	0.992617	1	0.020218	0.254494	0.360225	0.794495	1	-0.195219	0.212856
1242	6649-51_3	O95631	NTN1	NET1	0.874955	0.9597	1	0.0119821	0.147	0.718615	0.956158	1	0.104077	0.28842	0.998808	0.999576	1	-0.000266518	0.178161	0.34769	0.745356	1	0.225448	0.239472	0.818482	0.956734	1	-0.0458392	0.199458
1230	5921-58_3	P31151	S100A7	S100A7	0.875048	0.9597	1	0.582724	0.177133	0.986344	0.997073	1	0.00454503	0.26519	0.386087	0.73661	1	-0.138393	0.159304	0.64429	0.885133	1	-0.0987762	0.213594	0.430154	0.817855	1	-0.141062	0.17842
1025	5034-79_1	P07478	PRSS2	Trypsin 2	0.875223	0.9597	1	0.000473516	0.0699216	0.997599	0.999694	1	0.000905574	0.300505	0.892242	0.969719	1	-0.0245115	0.180696	0.298871	0.703332	1	0.252535	0.242421	0.938514	0.98947	1	0.0156178	0.202196
138	2580-83_2	P05164	MPO	Myeloperoxidase	0.875606	0.9597	1	0.908735	0.107932	0.993293	0.999694	1	0.00233097	0.276915	0.394432	0.743878	1	0.14576	0.170768	0.886744	0.982098	1	-0.0327118	0.229367	0.469581	0.836752	1	0.138767	0.191503
68	13132-14_3	Q13591	SEMA5A	SEM5A	0.876785	0.960183	1	0.952474	0.000244888	0.923267	0.983988	1	-0.0239131	0.247939	0.572219	0.83639	1	0.0865065	0.152899	0.365518	0.745356	1	0.186284	0.205366	0.507435	0.857368	1	0.11387	0.171464
1261	8467-9_3	P08476 P09529	INHBA INHBB	Activin AB	0.878516	0.960911	1	0.903191	2.60599e-07	0.716151	0.956158	1	0.0822886	0.225972	0.703211	0.90529	1	-0.0531725	0.139353	0.403997	0.76556	1	0.156547	0.187171	0.968817	0.994107	1	0.00611723	0.156273
789	4250-23_3	Q9UNZ2	NSFL1C	NSF1C	0.879392	0.960911	1	0.418793	9.73331e-10	0.800189	0.97396	1	-0.0439952	0.173579	0.548585	0.826052	1	0.064329	0.107043	0.755567	0.937076	1	0.044823	0.143774	0.358244	0.794368	1	0.110552	0.12004
218	2748-3_2	P08476	INHBA	Activin A	0.879666	0.960911	1	0.908999	1.09125e-26	0.292855	0.75469	1	0.129141	0.12243	0.996079	0.999151	1	-0.000371476	0.0755002	0.812235	0.951002	1	0.0241224	0.101408	0.973201	0.994433	1	0.00284804	0.0846673
845	4464-10_2	Q9BZZ2	SIGLEC1	Sialoadhesin	0.880794	0.961336	1	0.15805	0.00923967	0.847055	0.980265	1	-0.0541246	0.280229	0.342278	0.721724	1	-0.164807	0.173101	0.986321	0.999889	1	-0.00399439	0.232672	0.846345	0.97184	1	0.037606	0.193794
1076	5125-6_3	Q08ET2	SIGLEC14	SIG14	0.881904	0.961741	1	0.184054	0.622179	0.588675	0.909088	1	0.172451	0.318358	0.520122	0.816979	1	0.126718	0.196654	0.458482	0.798974	1	0.196366	0.26433	0.427793	0.817855	1	0.174961	0.220162
1252	8446-4_3	P18509	ADCYAP1	PACAP-27	0.883637	0.962824	1	0.395494	0.794211	0.714225	0.955589	1	0.108299	0.295307	0.551275	0.826329	1	-0.108886	0.182414	0.429797	0.783	1	-0.193766	0.244892	0.637423	0.913407	1	-0.0965005	0.204422
424	3194-36_2	Q9HCN6	GP6	GPVI	0.884502	0.96296	1	0.695691	0.83575	0.316972	0.764586	1	-0.28723	0.286269	0.821724	0.95127	1	-0.039834	0.176537	0.907518	0.992556	1	0.0275826	0.237115	0.902377	0.9767	1	0.0243156	0.197972
259	2827-23_2	P78423	CX3CL1	Fractalkine/CX3CL-1	0.886075	0.963461	1	0.595982	2.12792e-05	0.731173	0.960792	1	0.0922307	0.268055	0.47699	0.801762	1	0.117791	0.165305	0.348962	0.745356	1	0.20847	0.222028	0.73463	0.936434	1	0.06293	0.185376
886	4563-61_2	P19174	PLCG1	PLCG1	0.887166	0.963461	1	0.584123	0.515509	0.303338	0.761343	1	-0.313334	0.303585	0.985758	0.996561	1	-0.00334635	0.187216	0.912293	0.992617	1	0.0277344	0.251458	0.92103	0.981641	1	-0.0208411	0.209947
524	3399-31_2	Q8WWQ8	STAB2	STAB2	0.887184	0.963461	1	0.0735448	0.0747019	0.595534	0.911517	1	-0.156905	0.295087	0.856797	0.961104	1	-0.0320891	0.177586	0.904292	0.992556	1	-0.028616	0.237673	0.438886	0.817855	1	0.154199	0.198787
75	14122-132_3	Q9ULT6	ZNRF3	ZNRF3	0.888101	0.963596	1	0.614605	0.406789	0.61263	0.921287	1	0.150935	0.297608	0.573451	0.83639	1	-0.100823	0.178778	0.486738	0.813676	1	-0.167043	0.239705	0.766718	0.943888	1	-0.0594876	0.200231
264	2834-54_1	O60259	KLK8	kallikrein 8	0.888917	0.963596	1	0.815566	3.83449e-06	0.450401	0.826756	1	0.120427	0.159229	0.71365	0.911146	1	0.0360871	0.0981934	0.597054	0.866767	1	-0.0698397	0.131888	0.901433	0.9767	1	0.0136564	0.110116
131	2524-56_3	P09429	HMGB1	HMG-1	0.88953	0.963596	1	0.811974	0.000318544	0.838539	0.980265	1	-0.0364971	0.178868	0.527957	0.820635	1	-0.183684	0.110489	0.437536	0.787323	1	-0.21436	0.148513	0.437383	0.817855	1	-0.311555	0.123697
290	2877-3_1	P63279	UBE2I	UBC9	0.890668	0.963816	1	0.403849	6.81879e-15	0.829308	0.980265	1	0.0729692	0.115727	0.37362	0.736483	1	0.0725673	0.0713669	0.997146	0.999889	1	0.120489	0.0958562	0.544631	0.877753	1	-0.10737	0.0800322
1072	5117-14_3	Q96MS0	ROBO3	ROBO3	0.891215	0.963816	1	0.512226	0.385405	0.873504	0.983497	1	0.0415541	0.260649	0.511975	0.813284	1	-0.105606	0.160738	0.379946	0.748955	1	-0.189999	0.215894	0.862067	0.972448	1	-0.0313606	0.180254
1278	9175-48_3	O60469	DSCAM	DSCAM	0.89258	0.964491	1	0.989847	0.231912	0.578726	0.902785	1	0.139343	0.250525	0.476822	0.801762	1	-0.107278	0.150495	0.661675	0.891598	1	-0.0884389	0.201783	0.905424	0.977557	1	-0.020053	0.168553
390	3074-6_2	P18428	LBP	LBP	0.894273	0.965517	1	0.479413	0.00118076	0.701425	0.949113	1	0.116451	0.303274	0.487481	0.804571	1	0.13011	0.187024	0.43443	0.785518	1	0.196765	0.2512	0.475204	0.836877	1	0.150056	0.209732
1130	5312-49_3	P02649	APOE	Apo E2	0.896627	0.966144	1	0.0210967	0.0626619	0.927671	0.983988	1	-0.00878789	0.31009	0.746354	0.923913	1	-0.0604479	0.186615	0.322367	0.726658	1	-0.218595	0.249757	0.728391	0.932714	1	-0.0726481	0.208893
94	14150-7_3	Q9UHA7	IL36A	IL-1F6	0.898604	0.966144	1	0.469336	0.00191594	0.354701	0.791263	1	-0.285985	0.308248	0.902746	0.976286	1	-0.0226568	0.18517	0.780372	0.94093	1	0.0693258	0.248275	0.887237	0.972448	1	0.0294476	0.207389
1001	5006-71_1	O15264	MAPK13	MK13	0.898785	0.966144	1	0.468043	0.0408405	0.922759	0.983988	1	-0.0291073	0.299808	0.8887	0.969152	1	0.0252844	0.180427	0.655077	0.890509	1	-0.108042	0.241476	0.413026	0.817855	1	0.165688	0.201967
1057	5100-53_3	Q14108	SCARB2	LIMP II	0.899137	0.966144	1	0.0879335	0.0601429	0.683122	0.945667	1	0.12559	0.307194	0.977278	0.996561	1	-0.00527243	0.184872	0.387479	0.752403	1	-0.214314	0.247425	0.904315	0.977557	1	0.0249102	0.206943
716	3888-8_1	Q9UK53	ING1	ING1	0.899242	0.966144	1	0.0841798	1.09649e-18	0.871952	0.983497	1	0.0191163	0.118442	0.562621	0.830839	1	-0.042362	0.0730408	0.48076	0.813676	1	-0.0693087	0.0981043	0.465808	0.83244	1	-0.059859	0.0819092
793	4267-81_3	O00541	PES1	PESC	0.899308	0.966144	1	0.68236	0.112422	0.798963	0.97396	1	0.0655997	0.257205	0.573236	0.83639	1	0.0895017	0.158614	0.880841	0.981681	1	-0.0319789	0.213041	0.381995	0.80243	1	0.155864	0.177872
23	11089-7_3	P01876 P01877	IGHA1 IGHA2	IgA	0.900586	0.966293	1	0.0332644	0.077273	0.944329	0.989835	1	0.0219273	0.313594	0.361674	0.724689	1	0.172425	0.188567	0.570482	0.854082	1	0.143777	0.25298	0.626928	0.911803	1	0.102727	0.211003
80	14128-121_3	P01566	IFNA10	IFN10	0.901136	0.966293	1	0.147228	0.491569	0.817766	0.97611	1	0.0682578	0.295819	0.763086	0.925765	1	0.0551608	0.182731	0.860504	0.971802	1	0.0432219	0.245616	0.436776	0.817855	1	-0.159427	0.204575
1281	9178-30_3	Q02297	NRG1	NEUREGULIN-1	0.901676	0.966293	1	0.619964	0.103887	0.52892	0.878489	1	0.162832	0.258128	0.703496	0.90529	1	-0.0606777	0.159183	0.936263	0.992617	1	-0.0171202	0.213805	0.582009	0.898125	1	0.0984311	0.17851
1114	5255-22_3	Q08499	PDE4D	PDE4D	0.905371	0.968834	1	0.576784	0.738739	0.849622	0.980265	1	-0.0591962	0.311792	0.766371	0.925765	1	-0.0558318	0.187639	0.512244	0.828893	1	-0.164885	0.251129	0.38141	0.80243	1	-0.184274	0.21004
348	3005-5_2	P18031	PTPN1	PTP-1B	0.905536	0.968834	1	0.32059	0.00802363	0.535965	0.880417	1	-0.155499	0.25078	0.977776	0.996561	1	-0.0187625	0.154652	0.759029	0.937605	1	-0.0695551	0.20772	0.571754	0.892979	1	0.0982407	0.173429
95	14151-4_3	P05161	ISG15	UCRP	0.908082	0.97076	1	0.187061	0.574558	0.763631	0.964129	1	0.0881295	0.292641	0.647498	0.875773	1	0.0827878	0.180768	0.423837	0.777021	1	0.194754	0.242977	0.454271	0.8254	1	0.151756	0.202377
1206	5813-58_3	P01588	EPO	Epo	0.910448	0.97249	1	0.619294	1.17791e-15	0.488841	0.848908	1	0.155961	0.224886	0.547594	0.826052	1	0.0835503	0.138683	0.811106	0.951002	1	-0.0445811	0.186272	0.6757	0.913407	1	0.0651619	0.155522
350	3009-3_2	Q03167	TGFBR3	TGF-b R III	0.912575	0.973545	1	0.128381	0.0425168	0.595433	0.911517	1	0.149168	0.280452	0.414748	0.76414	1	0.141602	0.173239	0.972345	0.99738	1	-0.00808324	0.232857	0.616028	0.911701	1	0.0974246	0.193948
911	4792-51_2	Q70626	Human-virus	C34 gp41 HIV Fragment	0.913628	0.973545	1	0.379795	0.67065	0.35394	0.791263	1	0.291779	0.314	0.815391	0.94902	1	0.0441806	0.188968	0.722516	0.919209	1	0.0899392	0.252907	0.980818	0.994889	1	-0.00509251	0.211527
147	2609-59_2	P01034	CST3	Cystatin C	0.914382	0.973545	1	0.000723118	3.35198e-11	0.638857	0.926625	1	-0.125293	0.266547	0.454761	0.789911	1	-0.123332	0.16465	0.635855	0.88005	1	-0.104963	0.221312	0.887129	0.972448	1	0.0261992	0.184332
37	13088-397_3	P35070	BTC	BTC	0.914818	0.973545	1	0.594822	0.0501652	0.756428	0.964129	1	0.0842323	0.27117	0.892545	0.969719	1	0.0226201	0.167226	0.474519	0.813127	1	-0.16095	0.224609	0.631127	0.911803	1	-0.0901877	0.18753
546	3437-80_3	P36888	FLT3	Flt-3	0.915306	0.973545	1	0.467288	7.88691e-05	0.513773	0.864707	1	-0.132175	0.202038	0.436207	0.771238	1	-0.0972166	0.124593	0.654778	0.890509	1	-0.0749455	0.167347	0.623116	0.911803	1	-0.0687773	0.139721
1161	5410-53_3	P55291	CDH15	CAD15	0.916925	0.973545	1	0.318121	1.14116e-05	0.677103	0.945667	1	-0.0916263	0.219692	0.805288	0.943856	1	-0.033444	0.13548	0.772569	0.937605	1	0.0526675	0.18197	0.439994	0.817855	1	-0.117569	0.15193
121	2468-62_3	P78556	CCL20	MIP-3a	0.917749	0.973545	1	0.597638	0.28201	0.637735	0.926625	1	-0.135056	0.286363	0.569711	0.83639	1	0.0979618	0.172023	0.58003	0.862422	1	0.127846	0.230648	0.742612	0.940258	1	0.0633629	0.192665
158	2623-54_4	P03129	Human-virus	HPV E7 Type 16	0.918199	0.973545	1	0.25886	0.407511	0.795963	0.97396	1	-0.0711593	0.27481	0.507855	0.812644	1	0.112434	0.16947	0.658342	0.891598	1	-0.100815	0.227623	0.947311	0.992312	1	0.0125759	0.190047
109	2333-72_1	P01137	TGFB1	TGF-b1	0.918403	0.973545	1	0.748225	0.000941211	0.393968	0.798704	1	0.209354	0.245032	0.701407	0.90529	1	0.0580255	0.151107	0.658854	0.891598	1	0.0897469	0.202958	0.616888	0.911701	1	0.0849123	0.169454
776	4212-5_3	Q9UBC2	EPS15L1	EP15R	0.918918	0.973545	1	0.673309	0.571347	0.506695	0.85723	1	-0.165152	0.248251	0.919934	0.983867	1	-0.015409	0.153092	0.533057	0.837569	1	-0.128411	0.205625	0.834681	0.968706	1	0.0358795	0.17168
1263	8469-41_3	P18065	IGFBP2	IGFBP-2	0.921082	0.974665	1	0.121342	0.0730924	0.461955	0.840408	1	-0.234181	0.317691	0.705252	0.905786	1	-0.0744708	0.19659	0.72703	0.919209	1	-0.0923134	0.264056	0.479317	0.840269	1	-0.155879	0.219917
194	2696-87_2	O60542	PSPN	Persephin	0.921917	0.974665	1	0.840661	1.80969e-08	0.421072	0.817316	1	-0.225284	0.279397	0.920855	0.983867	1	-0.017142	0.172299	0.946989	0.992617	1	0.0154074	0.231423	0.719926	0.931127	1	0.0693838	0.19322
65	13129-40_3	P01130	LDLR	LDLR	0.922342	0.974665	1	0.257737	0.881687	0.392636	0.798704	1	-0.261335	0.305017	0.900596	0.975074	1	-0.0229589	0.183562	0.943521	0.992617	1	-0.0174276	0.245672	0.776325	0.944164	1	0.0584608	0.205476
321	2967-8_1	P19320	VCAM1	VCAM-1	0.922972	0.974665	1	0.884742	0.00949596	0.451846	0.826923	1	0.225942	0.2997	0.666198	0.887068	1	0.0777833	0.180035	0.638643	0.88297	1	0.113538	0.24139	0.901807	0.9767	1	-0.0249112	0.201638
305	2938-55_2	P02649	APOE	Apo E4	0.927484	0.978507	1	0.027026	0.00984961	0.560103	0.902282	1	0.143867	0.312575	0.727566	0.916896	1	-0.0656978	0.188311	0.749879	0.932689	1	-0.0173488	0.252124	0.439221	0.817855	1	0.04525	0.210583
181	2666-53_2	P07585	DCN	Bone proteoglycan II	0.928622	0.978507	1	0.384773	0.710409	0.889743	0.983988	1	-0.0323883	0.233315	0.737893	0.919539	1	0.0483011	0.144122	0.519763	0.835245	1	-0.124934	0.19372	0.672732	0.913407	1	-0.0682615	0.16135
1058	5102-55_3	Q29980	MICB	MICB	0.928868	0.978507	1	0.872756	0.373222	0.626781	0.92502	1	0.124825	0.256283	0.984056	0.996561	1	0.00316256	0.158045	0.50026	0.82073	1	-0.143368	0.212277	0.856483	0.972448	1	0.0320973	0.177234
1060	5104-57_3	O76036	NCR1	NKp46	0.930186	0.979104	1	0.845973	0.085593	0.916371	0.983988	1	-0.0317915	0.302356	0.432733	0.771238	1	-0.146593	0.186457	0.523094	0.835787	1	-0.160225	0.250439	0.875821	0.972448	1	-0.0327196	0.209097
1159	5400-52_3	P48357	LEPR	sLeptin R	0.932123	0.980301	1	0.282814	0.154333	0.49758	0.850659	1	-0.209657	0.308498	0.900875	0.975074	1	0.0231135	0.18532	0.761676	0.937605	1	0.0754662	0.248476	0.670412	0.913407	1	0.0884702	0.207557
304	2937-10_2	P02649	APOE	Apo E3	0.93283	0.980301	1	0.0126509	0.0468813	0.837675	0.980265	1	0.0319229	0.306418	0.546596	0.826052	1	-0.111491	0.184602	0.457004	0.798974	1	-0.181214	0.247158	0.623158	0.911803	1	-0.0168942	0.206435
666	3798-71_1	Q16790	CA9	Carbonic anhydrase 9	0.934831	0.980701	1	0.10028	0.176286	0.791015	0.973168	1	0.0718189	0.270637	0.491285	0.807022	1	0.115288	0.167176	0.71771	0.917231	1	-0.0813587	0.224707	0.839146	0.969076	1	0.0380435	0.18716
1026	5035-7_1	P04818	TYMS	TS	0.935427	0.980701	1	0.0359298	0.00560921	0.422967	0.817653	1	0.224772	0.279903	0.792712	0.940984	1	0.045501	0.1729	0.972848	0.99738	1	0.00792074	0.232401	0.830903	0.967152	1	-0.0413926	0.193568
491	3346-72_2	Q96GD4	AURKB	AURKB	0.935472	0.980701	1	0.0428312	0.136385	0.796855	0.97396	1	-0.0789361	0.306212	0.764938	0.925765	1	-0.0551342	0.184128	0.847588	0.966645	1	0.0475427	0.247025	0.419386	0.817855	1	-0.166736	0.206036
1115	5256-86_3	O76074	PDE5A	PDE5A	0.936447	0.980932	1	0.635144	0.00226022	0.818552	0.97611	1	-0.156425	0.238841	0.436896	0.771238	1	-0.365751	0.147289	0.642046	0.884854	1	-0.36384	0.19783	0.94836	0.992612	1	-0.190078	0.165172
938	4904-7_1	P42575	CASP2	Caspase-2	0.937755	0.981512	1	0.131214	0.721714	0.599794	0.914001	1	0.144103	0.274181	0.433022	0.771238	1	0.129643	0.165005	0.804145	0.951002	1	0.0548403	0.220835	0.915712	0.981641	1	0.0195744	0.184703
43	13097-11_3	Q92843	BCL2L2	Apoptosis regulator Bcl-W	0.938597	0.981604	1	0.627984	0.325557	0.968371	0.995885	1	-0.0108865	0.274191	0.380389	0.73661	1	-0.144818	0.164711	0.829254	0.960312	1	-0.0476925	0.220844	0.761621	0.943888	1	-0.0560418	0.184476
210	2734-49_4	O95944	NCR2	NKp44	0.942481	0.983464	1	0.904021	0.173313	0.884044	0.983988	1	-0.0411286	0.281623	0.463297	0.798258	1	0.12433	0.169176	0.801274	0.950557	1	-0.0571728	0.22683	0.864065	0.972448	1	0.0324827	0.189476
500	3359-11_2	P49336 P24863	CDK8 CCNC	CDK8/cyclin C	0.942904	0.983464	1	0.067986	0.395122	0.849117	0.980265	1	-0.0577408	0.303095	0.591943	0.84289	1	-0.0979384	0.182405	0.71303	0.916084	1	-0.0899198	0.244124	0.669386	0.913407	1	0.0873187	0.204182
189	2686-67_2	P24592	IGFBP6	IGFBP-6	0.943351	0.983464	1	0.0472172	2.18283e-10	0.489395	0.848908	1	-0.19846	0.286532	0.922145	0.983867	1	-0.0168613	0.172295	0.810883	0.951002	1	-0.0553884	0.231149	0.718724	0.931127	1	0.0695416	0.192795
1052	5095-21_3	Q99706	KIR2DL4	KI2L4	0.9434	0.983464	1	0.0975351	4.42834e-06	0.785157	0.969847	1	-0.0593404	0.217372	0.55254	0.826329	1	0.0776968	0.130579	0.586533	0.866519	1	0.0953827	0.17508	0.970255	0.994433	1	-0.00546054	0.146248
975	4976-57_1	P46108	CRK	CRK	0.947046	0.985148	1	0.539078	2.55946e-14	0.972394	0.995885	1	0.00469307	0.135434	0.848972	0.959257	1	0.0163225	0.0836593	0.397059	0.760786	1	0.0954499	0.11245	0.805639	0.950937	1	0.0230781	0.0936598
797	4278-14_3	P07237	P4HB	Protein disulfide-isomerase	0.947205	0.985148	1	0.377255	0.00703928	0.914209	0.983988	1	-0.0290195	0.269009	0.433066	0.771238	1	0.130331	0.165893	0.983205	0.999889	1	-0.00469674	0.222818	0.932644	0.987202	1	0.0157444	0.186035
631	3635-76_4	Q9NX40	OCIAD1	OCAD1	0.947287	0.985148	1	0.45468	0.00853512	0.574255	0.902302	1	0.144808	0.257311	0.816209	0.94902	1	-0.0369322	0.158679	0.856313	0.971302	1	-0.038644	0.213129	0.649832	0.913407	1	0.0809154	0.177945
370	3045-72_2	P21246	PTN	PTN	0.948057	0.985161	1	0.0106663	5.56871e-06	0.774905	0.964129	1	-0.0845496	0.295241	0.841291	0.959053	1	0.0355983	0.177531	0.589383	0.866767	1	-0.12877	0.238175	0.667979	0.913407	1	0.0853412	0.198655
1228	5915-58_3	P50542	PEX5	PEX5	0.951012	0.987011	1	0.538604	0.474483	0.86246	0.98291	1	-0.0478371	0.275751	0.510399	0.812765	1	0.112143	0.170051	0.801936	0.950557	1	-0.0573737	0.228403	0.831112	0.967152	1	0.0407276	0.190698
25	11096-57_3	Q9Y5N5	N6AMT1	HEMK2	0.951355	0.987011	1	0.689397	0.0731408	0.820188	0.976272	1	-0.0545017	0.239443	0.662838	0.886492	1	-0.151527	0.14766	0.584677	0.865375	1	-0.369138	0.198329	0.736875	0.936434	1	-0.11082	0.165589
527	3403-1_2	P20231	TPSB2	TPSB2	0.95417	0.988982	1	0.0858744	0.208259	0.954109	0.99145	1	0.0184174	0.319617	0.452749	0.788416	1	-0.144719	0.192348	0.939829	0.992617	1	0.0194577	0.257431	0.984948	0.994889	1	0.00406741	0.215312
155	2619-72_2	P09758	TACSTD2	GA733-1 protein	0.954774	0.988982	1	0.0562105	0.072427	0.807976	0.975452	1	0.0662515	0.272214	0.780417	0.933512	1	0.0469434	0.16815	0.424897	0.777483	1	0.180745	0.226017	0.892454	0.975444	1	0.0254859	0.188251
212	2741-22_2	O43699	SIGLEC6	Siglec-6	0.956852	0.98929	1	0.0997741	0.465643	0.787861	0.971571	1	0.0799638	0.296743	0.952387	0.989661	1	0.010979	0.183628	0.612203	0.871274	1	-0.12524	0.246645	0.607813	0.910474	1	-0.105596	0.205417
1147	5354-11_3	P05783	KRT18	Keratin 18	0.957333	0.98929	1	0.494832	1.11562e-09	0.769522	0.964129	1	0.0606997	0.206868	0.596048	0.84289	1	0.0677396	0.127572	0.528841	0.836768	1	0.10811	0.171348	0.994722	0.997789	1	-0.000947662	0.143062
915	4815-25_3	O95881	TXNDC12	TXD12	0.957354	0.98929	1	0.153675	0.0385811	0.481163	0.846599	1	-0.224007	0.317374	0.879166	0.967051	1	0.0290757	0.190998	0.762378	0.937605	1	-0.0774008	0.255624	0.951757	0.993769	1	-0.0129521	0.2138
284	2865-77_2	Q92794	KAT6A	MOZ	0.959174	0.98929	1	0.962311	0.000265392	0.631134	0.92502	1	-0.134406	0.279484	0.644818	0.875687	1	-0.0775167	0.16789	0.596089	0.866767	1	-0.119515	0.225107	0.632865	0.911803	1	-0.08997	0.188037
239	2780-35_2	P02788	LTF	Lactoferrin	0.960279	0.98929	1	0.220251	0.735832	0.830301	0.980265	1	0.0643177	0.299693	0.488685	0.804783	1	-0.128217	0.184815	0.909667	0.992556	1	-0.0282021	0.248234	0.769361	0.944164	1	-0.0608568	0.207255
896	4703-87_2	P01374	LTA	TNF-b	0.960728	0.98929	1	0.468812	0.0159867	0.61837	0.922752	1	0.148188	0.213656	0.862526	0.963216	1	0.0668535	0.131758	0.763618	0.937605	1	-0.127211	0.17697	0.763479	0.943888	1	-0.051463	0.147756
1164	5430-66_3	P78324	SIRPA	SHPS1	0.961328	0.98929	1	0.247775	0.176095	0.977212	0.995885	1	0.00829063	0.289865	0.684518	0.895934	1	0.0708572	0.174127	0.898696	0.99085	1	-0.0297624	0.233468	0.593914	0.898125	1	-0.104156	0.195021
1133	5328-33_37	P00533	EGFR	EGFRvIII	0.961365	0.98929	1	0.20343	0.10635	0.927332	0.983988	1	-0.0588752	0.292252	0.660793	0.885728	1	-0.079345	0.180528	0.996864	0.999889	1	-0.000954984	0.242655	0.967467	0.994107	1	0.0931352	0.202108
28	11102-22_3	Q9BYZ8	REG4	REG4	0.961915	0.98929	1	0.0252702	0.0198027	0.601372	0.914001	1	0.160781	0.307236	0.690545	0.895957	1	0.0756723	0.189784	0.549068	0.848382	1	0.153119	0.255095	0.734655	0.936434	1	0.0721215	0.21247
93	14149-9_3	Q9NZH7	IL36B	IL-1F8	0.963205	0.989833	1	0.961949	0.944874	0.844485	0.980265	1	-0.0539553	0.274684	0.468541	0.799061	1	-0.120063	0.165307	0.931555	0.992617	1	0.0190272	0.22124	0.839292	0.969076	1	-0.0375775	0.185042
1254	8450-36_3	P18509	ADCYAP1	PACAP-38	0.96645	0.991392	1	0.190453	0.894018	0.871818	0.983497	1	-0.044038	0.272565	0.639066	0.874373	1	0.0789605	0.168086	0.830401	0.960312	1	-0.0484228	0.225764	0.735945	0.936434	1	-0.0636593	0.188495
396	3083-71_1	Q9HAV5	EDA2R	XEDAR	0.966711	0.991392	1	0.278545	0.260343	0.537795	0.881876	1	-0.160221	0.259558	0.839109	0.959053	1	0.0325979	0.160333	0.867649	0.974837	1	-0.0359628	0.215509	0.796655	0.949998	1	-0.0463186	0.179498
861	4495-33_2	P01042	KNG1	Kininogen, HMW	0.968213	0.991392	1	0.191189	0.814145	0.975137	0.995885	1	0.00985165	0.315685	0.583658	0.838345	1	0.104297	0.189982	0.77829	0.940162	1	0.0716887	0.254263	0.773021	0.944164	1	-0.0614242	0.212662
1084	5138-50_3	Q9NP84	TNFRSF12A	TWEAKR	0.9684	0.991392	1	0.287233	0.0688924	0.56131	0.902282	1	0.170448	0.292905	0.930987	0.986738	1	0.0152584	0.175953	0.882762	0.981681	1	-0.0348372	0.235917	0.658782	0.913407	1	0.0871608	0.197067
540	3423-59_2	P23946	CMA1	Chymase	0.970286	0.991392	1	0.587205	0.0163339	0.974408	0.995885	1	0.00608386	0.189397	0.576957	0.836977	1	-0.0652669	0.116797	0.794822	0.949554	1	0.0408538	0.156876	0.784966	0.946398	1	-0.0357888	0.130979
35	11516-7_3	P07148	FABP1	FABPL	0.970786	0.991392	1	0.962301	0.000100425	0.582055	0.902806	1	-0.0853077	0.154729	0.5786	0.836977	1	-0.0530903	0.0954187	0.838355	0.963516	1	-0.0261806	0.128161	0.880356	0.972448	1	-0.0161279	0.107004
662	3773-15_4	Q02763	TEK	sTie-2	0.971172	0.991392	1	0.651707	0.632908	0.698431	0.946637	1	-0.105044	0.270712	0.765183	0.925765	1	0.0499348	0.166943	0.668179	0.891598	1	0.0962663	0.224229	0.89297	0.975444	1	-0.025223	0.187213
871	4542-24_2	P10909	CLU	Clusterin	0.971477	0.991392	1	0.578148	0.0336231	0.859445	0.982366	1	-0.0535325	0.301895	0.675584	0.88961	1	-0.0781638	0.186484	0.755317	0.937076	1	0.0781328	0.250356	0.780109	0.945873	1	0.0584261	0.208983
998	5002-76_1	P50281	MMP14	MMP-14	0.971684	0.991392	1	0.0497967	0.0113505	0.760429	0.964129	1	0.0870557	0.285091	0.566656	0.834902	1	-0.101084	0.176105	0.940734	0.992617	1	-0.0176222	0.236709	0.825528	0.963239	1	-0.0435219	0.197156
576	3487-32_2	O43927	CXCL13	BLC	0.972917	0.991392	1	0.879807	0.165009	0.728697	0.960792	1	-0.104521	0.300891	0.748509	0.923913	1	-0.0596754	0.185864	0.999345	0.999889	1	0.000204955	0.249523	0.685321	0.917424	1	0.0845303	0.208288
183	2670-67_4	P06732	CKM	CK-MM	0.973104	0.991392	1	0.316363	4.11145e-12	0.877664	0.983497	1	-0.0429035	0.278347	0.852398	0.960979	1	-0.0312094	0.167511	0.747638	0.931784	1	0.0722387	0.22419	0.588944	0.898125	1	-0.101496	0.187509
60	13122-19_3	O43155	FLRT2	FLRT2	0.973977	0.991506	1	0.0196386	0.0236982	0.556429	0.901513	1	0.148738	0.252437	0.921981	0.983867	1	0.0152923	0.155933	0.812847	0.951002	1	-0.0496926	0.209596	0.814504	0.954155	1	0.0410158	0.174573
471	3315-15_1	Q8N158	GPC2	GPC2	0.978126	0.99495	1	0.880441	0.352083	0.750081	0.964129	1	-0.0871005	0.273045	0.606804	0.850123	1	0.0868014	0.168382	0.957235	0.995494	1	0.0121436	0.226162	0.978406	0.994889	1	0.00511786	0.188827
751	4146-58_2	P34130	NTF4	Neurotrophin-5	0.979895	0.995971	1	0.544916	2.13572e-05	0.66842	0.941139	1	-0.107638	0.250914	0.928023	0.985598	1	0.0136338	0.150728	0.663626	0.891598	1	0.0880316	0.202096	0.991183	0.996742	1	0.00186792	0.168815
423	3192-3_2	Q96KP4	CNDP2	Glutamate carboxypeptidase	0.981716	0.997044	1	0.399426	0.0728168	0.877181	0.983497	1	0.0421093	0.272104	0.835267	0.958872	1	-0.0350015	0.168082	0.594161	0.866767	1	-0.120583	0.225926	0.912122	0.981472	1	0.0207953	0.188174
750	4145-58_2	P20783	NTF3	Neurotrophin-3	0.983418	0.997213	1	0.0368267	0.0657475	0.988084	0.997282	1	-0.00344367	0.230267	0.648247	0.875773	1	-0.0632672	0.138462	0.634132	0.878953	1	-0.0885501	0.185759	0.787449	0.946398	1	-0.041834	0.154936
684	3825-18_2	P45983	MAPK8	MK08	0.983766	0.997213	1	0.998358	0.106649	0.693643	0.946637	1	-0.113562	0.28785	0.721642	0.915393	1	-0.0633358	0.177512	0.934838	0.992617	1	0.0195193	0.238424	0.684248	0.917424	1	-0.0810794	0.199065
679	3817-18_1	Q04759	PRKCQ	KPCT	0.9848	0.997213	1	0.669868	0.506883	0.856535	0.980265	1	-0.0513751	0.283789	0.879886	0.967051	1	0.0257961	0.170477	0.600671	0.86927	1	-0.119845	0.228574	0.961628	0.994107	1	-0.00919797	0.190933
676	3810-50_2	P09769	FGR	FGR	0.984949	0.997213	1	0.40248	0.230384	0.906129	0.983988	1	-0.0324811	0.275072	0.991123	0.998113	1	-0.00189303	0.169916	0.604329	0.871274	1	0.118548	0.22839	0.786552	0.946398	1	0.0515852	0.190227
3	10339-48_3	P09104	ENO2	NSE	0.985788	0.997287	1	0.242256	3.62218e-08	0.832182	0.980265	1	-0.035208	0.16592	0.747054	0.923913	1	-0.0331047	0.102491	0.610887	0.871274	1	-0.0702118	0.137762	0.71268	0.929979	1	-0.0423189	0.114743
705	3866-7_2	Q9Y3A5	SBDS	SBDS	0.986646	0.997379	1	0.793887	9.69218e-09	0.805899	0.975452	1	-0.0521538	0.144056	0.840165	0.959053	1	0.0348001	0.0888365	0.744907	0.931784	1	0.0388791	0.11932	0.964345	0.994107	1	-0.00445923	0.0996228
826	4407-10_1	P26927	MST1	MSP	0.987631	0.9976	1	0.622882	0.647474	0.873518	0.983497	1	-0.0491281	0.308196	0.744667	0.923913	1	0.0604928	0.185475	0.840387	0.964771	1	0.0500616	0.248232	0.767519	0.943888	1	-0.0614637	0.207618
1103	5238-26_3	Q9UNP9	PPIE	PPIE	0.989338	0.997967	1	0.646875	0.992704	0.737464	0.964129	1	0.0814325	0.242569	0.856787	0.961104	1	-0.0270777	0.149838	0.772108	0.937605	1	0.0584142	0.201403	0.832899	0.967502	1	0.0354417	0.167749
511	3376-49_2	Q8NFM7	IL17RD	IL-17 RD	0.991357	0.997967	1	0.262415	0.472105	0.921494	0.983988	1	0.0287745	0.291579	0.751699	0.924013	1	-0.0570711	0.180112	0.954289	0.994019	1	-0.0138958	0.242096	0.664431	0.913407	1	-0.0876118	0.201643
747	4141-79_1	P02778	CXCL10	IP-10	0.991502	0.997967	1	0.00213086	0.000257325	0.748725	0.964129	1	0.092597	0.288654	0.663552	0.886492	1	0.0756244	0.17357	0.837429	0.963302	1	0.047845	0.232861	0.814796	0.954155	1	0.0455589	0.194222
868	4535-50_2	Q10588	BST1	BST1	0.992387	0.997967	1	0.231563	0.0135319	0.770893	0.964129	1	-0.0804007	0.275701	0.925621	0.984654	1	0.015482	0.165618	0.725713	0.919209	1	0.0780213	0.22206	0.878929	0.972448	1	0.0282933	0.185491
689	3835-11_2	O60603	TLR2	TLR2	0.99258	0.997967	1	0.793157	8.14992e-09	0.85072	0.980265	1	-0.0392772	0.208414	0.883345	0.967051	1	-0.018884	0.128525	0.797407	0.950557	1	-0.0443767	0.172628	0.6409	0.913407	1	-0.0673367	0.14413
404	3166-92_1	P20138	CD33	Siglec-3	0.992627	0.997967	1	0.072533	0.964205	0.984361	0.996927	1	-0.00590822	0.301005	0.716941	0.913864	1	-0.0676313	0.186265	0.916141	0.992617	1	0.0263789	0.250187	0.847994	0.972448	1	0.0399943	0.208367
417	3182-38_2	P49961	ENTPD1	CD39	0.994772	0.997967	1	0.274289	0.0187642	0.884788	0.983988	1	-0.0384339	0.264881	0.964528	0.991832	1	-0.00727404	0.163347	0.987187	0.999889	1	-0.00352806	0.219399	0.704199	0.926616	1	0.0696515	0.183181
763	4159-130_1	P08603	CFH	Factor H	0.99481	0.997967	1	0.588645	0.579021	0.855	0.980265	1	0.0573148	0.31321	0.670719	0.887121	1	0.0823852	0.193473	0.969463	0.997052	1	0.00995647	0.259739	0.827251	0.964384	1	0.0473807	0.216816
933	4889-82_1	O00755	WNT7A	WNT7A	0.994899	0.997967	1	0.491707	0.894509	0.758516	0.964129	1	-0.0829697	0.26949	0.874528	0.967051	1	-0.0262785	0.16619	0.901906	0.992556	1	0.0275493	0.223217	0.850498	0.972448	1	0.0351754	0.186368
125	2500-2_3	Q9Y264	ANGPT4	Angiopoietin-4	0.998324	0.999766	1	0.586387	0.644085	0.901091	0.983988	1	-0.0346597	0.278503	0.82185	0.95127	1	0.0387255	0.171748	0.895333	0.988819	1	0.0303892	0.230682	0.920487	0.981641	1	-0.0192512	0.192601
1175	5467-15_3	P08238	HSP90AB1	HSP 90b	0.998881	0.999766	1	0.659136	1.76887e-06	0.860797	0.982366	1	-0.0337303	0.192087	0.847003	0.959053	1	-0.0228868	0.118457	0.806322	0.951002	1	-0.0390629	0.159105	0.945163	0.991235	1	-0.00914915	0.13284
1106	5245-40_5	P54646 O43741 P54619	PRKAA2 PRKAB2 PRKAG1	AMPK a2b2g1	0.999386	0.999766	1	0.25271	0.719108	0.904327	0.983988	1	-0.0321089	0.266775	0.990384	0.998113	1	-0.00198865	0.164791	0.964665	0.996397	1	-0.0098257	0.221501	0.809137	0.950937	1	-0.0446241	0.184489
1148	5355-69_3	O43557	TNFSF14	LIGHT	0.999766	0.999766	1	0.545633	0.586584	0.852545	0.980265	1	0.0552256	0.29671	0.980784	0.996561	1	0.00442811	0.183607	0.972456	0.99738	1	-0.00852641	0.246617	0.961941	0.994107	1	-0.00981394	0.205394
