# Supplementary material for: Proteomic Analysis of Plasma Markers in Patients Maintained on Antipsychotics: Comparison to Patients Off Antipsychotics and Normal Controls
Source: Front Psychiatry. 2022 Apr 25;13:809071. doi: 10.3389/fpsyt.2022.809071 (PMC9081931; doi:10.3389/fpsyt.2022.809071)
Supplement: Supplementary Table 2 — Circulating protein biomarkers reported in previous plasma or serum-based biomarker studies in BD and SZ. [file Table_2.XLSX]

## Sheet: Table S2
	Supplemental Table S2: Circulating protein biomarkers reported in previous plasma or serum-based biomarker studies in BD and SZ.
								This study
	Gene name	UniProt AC	Name	Reported in BD	Reported in SZ	n times reported	SOMAscan SeqId	BD			SZ
								P	FDR	effect	P	FDR	effect
	APOA1	P02647	Apolipoprotein A-I	Alsaif, M., et al. (2012), Haenisch, F., et al. (2014), Herberth, M., et al. (2011)	Domenici, E., et al. (2010), Jaros, J. A., et al. (2012), Levin, Y., et al. (2010)	6	2750-3_2	0.0106934	0.198269	-0.562166	0.0315202	0.297158	-0.379516
	BDNF	P23560	Brain-derived neurotrophic factor	Chan, M. K., et al. (2014)	Chan, M. K., et al. (2014), Domenici, E., et al. (2010), Schwarz, E., et al. (2012), Rodrigues-Amorim, D., et al. (2019)	5	2421-7_3	0.00921589	0.188904	0.668705	0.417252	0.772392	0.133746
	INS	P01308	Insulin	Haenisch, F., et al. (2014)	Chan, M. K., et al. (2014), Domenici, E., et al. (2010), van Beveren, N. J., et al. (2014)	4	4883-56_2	0.00750536	0.179592	0.724664	0.0980798	0.489534	0.369215
	A2M	P01023	Alpha-2-macroglobulin	Alsaif, M., et al. (2012)	Domenici, E., et al. (2010), Herberth, M., et al. (2014), Schwarz, E., et al. (2012)	4	3708-62_1	0.0606306	0.432725	-0.480917	0.0769206	0.446758	-0.352692
	CRP	P02741	C-reactive protein	Chan, M. K., et al. (2014), Haenisch, F., et al. (2014)	Chan, M. K., et al. (2014), Domenici, E., et al. (2010)	4	4337-49_2	0.0632414	0.438354	0.506464	0.0254459	0.264841	0.513434
	C3	P01024	Complement C3	Chan, M. K., et al. (2014), Haenisch, F., et al. (2014)	Chan, M. K., et al. (2014), Domenici, E., et al. (2010)	4	2754-50_2	0.472109	0.842499	0.151244	0.31207	0.715769	0.176237
	CGA	P01215, P01229	Luteinizing hormone	Chan, M. K., et al. (2014), Herberth, M., et al. (2011)	Chan, M. K., et al. (2014), Schwarz, E., et al. (2012)	4	2953-31_2	0.717558	0.956158	-0.097999	0.240527	0.649784	-0.205368
	KITLG	P21583	Kit ligand	Alsaif, M., et al. (2012), Herberth, M., et al. (2011)	Domenici, E., et al. (2010), Schwarz, E., et al. (2012)	4	-	-	-	-	-	-	-
	EGF	P01133	Epidermal growth factor	Herberth, M., et al. (2011)	Domenici, E., et al. (2010), Schwarz, E., et al. (2012)	3	5509-7_3	0.0414438	0.352408	0.611788	0.496943	0.817619	0.168576
	POMC	P01189	Corticotropin	Alsaif, M., et al. (2012), Chan, M. K., et al. (2014)	Chan, M. K., et al. (2014)	3	4890-10_1	0.0850003	0.498103	0.493319	0.569303	0.854082	0.0954091
	VEGFA	P15692	Vascular endothelial growth factor A	Chan, M. K., et al. (2014), Haenisch, F., et al. (2014)	Domenici, E., et al. (2010)	3	2597-8_3	0.0914198	0.503763	0.29435	0.0179066	0.21373	0.338083
	HP	P00738	Haptoglobin	Chan, M. K., et al. (2014)	Chan, M. K., et al. (2014), Schwarz, E., et al. (2012)	3	3054-3_2	0.175619	0.640001	0.375149	0.346091	0.745356	0.222794
	CD5L	O43866	CD5 antigen-like	-	Levin, Y., et al. (2010), Li, Y., et al. (2012), van Beveren, N. J., et al. (2014)	3	3293-2_4	0.181391	0.648322	-0.397493	0.0877521	0.472275	-0.409609
	ICAM1	P05362	Intercellular adhesion molecule 1	-	Domenici, E., et al. (2010), Herberth, M., et al. (2014), Schwarz, E., et al. (2012)	3	4342-10_3	0.216345	0.690174	0.383523	0.805518	0.951002	0.0631413
	LEP	P41159	Leptin	Chan, M. K., et al. (2014)	Chan, M. K., et al. (2014), Domenici, E., et al. (2010)	3	8484-24_3	0.236339	0.702452	0.252126	0.964318	0.996397	0.0534684
	RBP4	P02753	Retinol-binding protein 4	Frye, M. A., et al. (2015)	Jaros, J. A., et al. (2012), Smirnova, L., et al. (2019)	3	5482-61_3	0.248779	0.713213	-0.284373	0.458558	0.798974	-0.103655
	MIF	P14174	Macrophage migration inhibitory factor	Alsaif, M., et al. (2012), Herberth, M., et al. (2011)	Schwarz, E., et al. (2012)	3	5356-2_3	0.286329	0.749951	-0.239159	0.206415	0.621634	0.235457
	F7	P08709	Coagulation factor VII	-	Domenici, E., et al. (2010), Li, Y., et al. (2012), Schwarz, E., et al. (2012)	3	3184-25_2	0.287648	0.749959	0.331778	0.652856	0.890509	-0.112905
	CFB	P00751	Complement factor B	Chan, M. K., et al. (2014)	Chan, M. K., et al. (2014), Jaros, J. A., et al. (2012)	3	4129-72_1	0.363957	0.795008	-0.287248	0.597939	0.866767	0.1343
	SOD1	P00441	Superoxide dismutase [Cu-Zn]	Alsaif, M., et al. (2012), Chan, M. K., et al. (2014)	Chan, M. K., et al. (2014)	3	2794-60_2	0.42973	0.822175	0.172417	0.13744	0.528807	0.250249
	TNF	P01375	Tumor necrosis factor	Chan, M. K., et al. (2014), Herberth, M., et al. (2011)	Chan, M. K., et al. (2014)	3	5936-53_3	0.448752	0.826756	-0.178207	0.624652	0.878953	0.0955274
	APOE	P02649	Apolipoprotein E	Chan, M. K., et al. (2014)	Chan, M. K., et al. (2014), Smirnova, L., et al. (2019)	3	2418-55_9	0.576639	0.902776	0.174975	0.932597	0.992617	-0.0213723
	IL1A	P01583	Interleukin-1 alpha	Chan, M. K., et al. (2014)	Chan, M. K., et al. (2014), Domenici, E., et al. (2010)	3	4851-25_1	0.579792	0.902806	-0.150937	0.628944	0.878953	-0.106087
	IL10	P22301	Interleukin-10	-	Chan, M. K., et al. (2014), Domenici, E., et al. (2010), Schwarz, E., et al. (2012)	3	2773-50_2	0.719021	0.956158	-0.102104	0.688364	0.906422	0.0945137
	IL17A	Q16552	Interleukin-17A	Chan, M. K., et al. (2014)	Chan, M. K., et al. (2014), Schwarz, E., et al. (2012)	3	9170-24_3	0.742703	0.964129	0.0950494	0.752916	0.935572	0.0734117
	CXCL8	P10145	Interleukin-8	Chan, M. K., et al. (2014)	Chan, M. K., et al. (2014), Domenici, E., et al. (2010)	3	3447-64_2	0.896596	0.983988	-0.0358411	0.618429	0.875128	0.114084
	IGHM	P01871	Immunoglobulin M	Herberth, M., et al. (2011)	Li, Y., et al. (2012), van Beveren, N. J., et al. (2014)	3	3069-52_3	0.899459	0.983988	0.0384636	0.926123	0.992617	0.0227357
	HPX	P02790	Hemopexin	Chan, M. K., et al. (2014), Frye, M. A., et al. (2015)	Chan, M. K., et al. (2014)	3	2768-56_2	0.950944	0.99145	0.019567	0.170858	0.579927	-0.351675
	CEACAM5	P06731	Carcinoembryonic antigen-related cell adhesion molecule 5	-	Domenici, E., et al. (2010), Schwarz, E., et al. (2012), van Beveren, N. J., et al. (2014)	3	-	-	-	-	-	-	-
	PRL	P01236	Prolactin	Chan, M. K., et al. (2014)	Chan, M. K., et al. (2014)	2	2585-2_5	2.21287e-07	0.000287894	1.23957	2.86126e-10	3.7225e-07	1.35674
	IL2	P60568	Interleukin-2	Chan, M. K., et al. (2014)	Chan, M. K., et al. (2014)	2	3070-1_2	0.00236203	0.120601	0.401058	0.591876	0.866767	0.0578807
	SERPINA1	P01009	Alpha-1-antitrypsin	-	Domenici, E., et al. (2010), Schwarz, E., et al. (2012)	2	3580-25_8	0.00551359	0.153267	0.563547	0.530802	0.836768	-0.104396
	IL1B	P01584	Interleukin-1 beta	Chan, M. K., et al. (2014)	Chan, M. K., et al. (2014)	2	3037-62_1	0.0814897	0.490291	0.372206	0.996507	0.999889	-0.000771724
	IL6	P05231	Interleukin-6	Chan, M. K., et al. (2014)	Chan, M. K., et al. (2014)	2	4673-13_2	0.0942035	0.503763	0.455988	0.941609	0.992617	0.0160396
	SERPINA5	P05154	Plasma serine protease inhibitor	-	Li, Y., et al. (2012), Smirnova, L., et al. (2019)	2	3389-7_2	0.095586	0.503763	0.490801	0.215224	0.625048	0.301799
	APOD	P05090	Apolipoprotein D	-	Levin, Y., et al. (2010), Smirnova, L., et al. (2019)	2	4712-28_2	0.0967852	0.503763	-0.240356	0.0870204	0.472275	0.22069
	C4A	P0C0L4, P0C0L5	Complement C4	Chan, M. K., et al. (2014)	Chan, M. K., et al. (2014)	2	4481-34_2	0.153466	0.608716	0.404168	0.000743834	0.0345189	0.79706
	CD40LG	P29965	CD40 ligand	Herberth, M., et al. (2011)	Schwarz, E., et al. (2012)	2	3534-14_2	0.221612	0.690384	-0.327973	0.575116	0.859042	0.121148
	PROS1	P07225	Protein S	Haenisch, F., et al. (2014)	Li, Y., et al. (2012)	2	2700-56_2	0.250888	0.713213	-0.352772	0.965447	0.996397	0.0107013
	C8A	P07357,P07358,P07360	Complement component C8	-	Li, Y., et al. (2012), Smirnova, L., et al. (2019)	2	2429-27_4	0.268474	0.729196	-0.311482	0.920801	0.992617	-0.023199
	SHBG	P04278	Sex hormone-binding globulin	Alsaif, M., et al. (2012), Haenisch, F., et al. (2014)	-	2	4929-55_1	0.295984	0.75469	0.285484	0.21579	0.625048	-0.24988
	GH1	P01241	Somatotropin	-	Domenici, E., et al. (2010), van Beveren, N. J., et al. (2014)	2	8462-18_3	0.353021	0.791263	0.268734	0.975239	0.998258	0.00744842
	TGFB1	P01137	Transforming growth factor beta-1	Chan, M. K., et al. (2014)	Chan, M. K., et al. (2014)	2	2333-72_1	0.393968	0.798704	0.209354	0.658854	0.891598	0.0897469
	IL4	P05112	Interleukin-4	Chan, M. K., et al. (2014)	Domenici, E., et al. (2010)	2	2906-55_3	0.421537	0.817316	0.168897	0.230647	0.643852	0.314417
	CD4	P01730	T-cell surface glycoprotein CD4	Chan, M. K., et al. (2014)	Chan, M. K., et al. (2014)	2	3143-3_1	0.423926	0.818291	0.230271	0.802238	0.950557	-0.059765
	IL12A	P29459, P29460	Interleukin-12	-	Chan, M. K., et al. (2014), Domenici, E., et al. (2010)	2	10367-62_3	0.450553	0.826756	0.228856	0.37188	0.745436	0.218222
	IGFBP2	P18065	Insulin-like growth factor-binding protein 2	Herberth, M., et al. (2011)	Schwarz, E., et al. (2012)	2	8469-41_3	0.461955	0.840408	-0.234181	0.72703	0.919209	-0.0923134
	IGF1	P05019	Insulin-like growth factor I	Alsaif, M., et al. (2012), Haenisch, F., et al. (2014)	-	2	2952-75_2	0.467032	0.841419	0.219182	0.218736	0.62724	-0.308466
	THPO	P40225	Thrombopoietin	-	Herberth, M., et al. (2014), Schwarz, E., et al. (2012)	2	5947-90_3	0.478517	0.846599	-0.18576	0.379472	0.748955	-0.185906
	MMP7	P09237	Matrilysin	Frye, M. A., et al. (2015), Haenisch, F., et al. (2014)	-	2	2789-26_2	0.572057	0.902282	-0.125603	0.269319	0.685932	0.229906
	CTGF	P29279	Connective tissue growth factor	Herberth, M., et al. (2011)	Schwarz, E., et al. (2012)	2	2975-19_2	0.625459	0.92502	-0.106798	0.922919	0.992617	-0.0175717
	CCL26	Q9Y258	C-C motif chemokine 26	Herberth, M., et al. (2011)	Schwarz, E., et al. (2012)	2	9168-31_3	0.629104	0.92502	-0.118486	0.468366	0.807078	0.143335
	TF	P02787	Serotransferrin	Alsaif, M., et al. (2012)	Levin, Y., et al. (2010)	2	4162-54_2	0.64619	0.92732	-0.1369	0.963202	0.996397	0.0114205
	IL13	P35225	Interleukin-13	Herberth, M., et al. (2011)	Domenici, E., et al. (2010)	2	3072-4_2	0.648011	0.92732	0.125658	0.6708	0.891598	0.0942282
	IL2RA	P01589	Interleukin-2 receptor subunit alpha	Chan, M. K., et al. (2014)	Chan, M. K., et al. (2014)	2	3151-6_1	0.708599	0.955324	-0.0994152	0.276639	0.685932	-0.240607
	CXCL10	P02778	C-X-C motif chemokine 10	Haenisch, F., et al. (2014)	van Beveren, N. J., et al. (2014)	2	4141-79_1	0.748725	0.964129	0.092597	0.837429	0.963302	0.047845
	ADIPOQ	Q15848	Adiponectin	-	Domenici, E., et al. (2010), van Beveren, N. J., et al. (2014)	2	3554-24_1	0.760926	0.964129	0.0926722	0.0696772	0.433838	-0.447609
	C6	P13671	Complement component C6	-	Jaros, J. A., et al. (2012), Smirnova, L., et al. (2019)	2	4127-75_1	0.85486	0.980265	0.0342553	0.15685	0.547082	0.220711
	SERPINA7	P05543	Thyroxine-binding globulin	-	Domenici, E., et al. (2010), Herberth, M., et al. (2014)	2	2706-69_2	0.877955	0.983497	-0.0200458	0.0462909	0.35219	-0.442942
	FGA	P02671 P02675 P02679	Fibrinogen	-	Domenici, E., et al. (2010), Jaros, J. A., et al. (2012)	2	2796-62_2	0.893403	0.983988	-0.0404532	0.999264	0.999889	0.000224269
	CSF2	P04141	Granulocyte-macrophage colony-stimulating factor	-	Domenici, E., et al. (2010), Schwarz, E., et al. (2012)	2	4697-59_2	0.89877	0.983988	0.0368207	0.00666622	0.124872	0.658429
	IFNG	P01579	Interferon gamma	Chan, M. K., et al. (2014)	Chan, M. K., et al. (2014)	2	14147-50_3	0.99379	0.999694	-0.0138841	0.28979	0.694322	-0.214344
	APOA2	P02652	Apolipoprotein A-II	-	Jaros, J. A., et al. (2012), Levin, Y., et al. (2010)	2	-	-	-	-	-	-	-
	APOH	P02749	Beta-2-glycoprotein 1	Haenisch, F., et al. (2014)	Domenici, E., et al. (2010)	2	-	-	-	-	-	-	-
	CLEC3B	P05452	Tetranectin	-	Jaros, J. A., et al. (2012), Smirnova, L., et al. (2019)	2	-	-	-	-	-	-	-
	EDN1	P05305	Endothelin-1	Herberth, M., et al. (2011)	Domenici, E., et al. (2010)	2	-	-	-	-	-	-	-
	NTRK2	Q16620	BDNF/NT-3 growth factors receptor	Chan, M. K., et al. (2014)	-	1	4866-59_2	3.02899e-05	0.0183144	-1.01069	1.38061e-07	5.98722e-05	-1.06055
	TIMP1	P01033	Metalloproteinase inhibitor 1	Haenisch, F., et al. (2014)	-	1	2211-9_6	0.00043926	0.0476304	0.799673	0.002287	0.0646824	0.513072
	PPY	P01298	Pancreatic hormone	-	Schwarz, E., et al. (2012)	1	4588-1_2	0.00594914	0.154797	0.698652	0.000831762	0.0360708	0.700672
	CCL5	P13501	C-C motif chemokine 5	-	Schwarz, E., et al. (2012)	1	5480-49_3	0.00786312	0.179592	0.610972	0.0908485	0.476164	0.288515
	CFHR5	Q9BXR6	Complement factor H-related protein 5	-	Jaros, J. A., et al. (2012)	1	3666-17_4	0.00838855	0.188164	0.695462	0.166589	0.571854	0.289223
	AHSG	P02765	Alpha-2-HS-glycoprotein	-	Levin, Y., et al. (2010)	1	3581-53_3	0.0106036	0.198269	-0.739978	0.000240283	0.019538	-0.879581
	CHGA	P10645	Chromogranin-A	Haenisch, F., et al. (2014)	-	1	8476-11_3	0.0136726	0.22574	0.701148	0.11347	0.503875	0.324448
	VWF	P04275	von Willebrand factor	-	Domenici, E., et al. (2010)	1	3050-7_2	0.0193335	0.258944	0.720039	0.13713	0.528807	0.371403
	CNDP1	Q96KN2	Beta-Ala-His dipeptidase	-	Smirnova, L., et al. (2019)	1	5456-59_2	0.0247507	0.300613	0.694482	0.124702	0.523065	0.391948
	IGFBP3	P17936	Insulin-like growth factor-binding protein 3	-	Jaros, J. A., et al. (2012)	1	2571-12_3	0.0258185	0.305103	0.595976	0.391541	0.755364	-0.190279
	TNFRSF1B	P20333	Tumor necrosis factor receptor superfamily member 1B	-	Domenici, E., et al. (2010)	1	3152-57_1	0.0318719	0.328854	0.496669	0.000646979	0.0323738	0.63166
	GRN	P28799	Granulins	Chan, M. K., et al. (2014)	-	1	4992-49_1	0.0326516	0.329378	0.581336	0.080417	0.454251	0.365203
	GDF15	Q99988	Growth/differentiation factor 15	Frye, M. A., et al. (2015)	-	1	4374-45_2	0.0330197	0.329378	0.542117	0.0442827	0.347059	0.279378
	NRCAM	Q92823	Neuronal cell adhesion molecule	-	Schwarz, E., et al. (2012)	1	5109-24_3	0.0384869	0.333901	-0.436245	0.0111518	0.159948	-0.443658
	ABL2	P42684	Tyrosine-protein kinase ABL2	-	Smirnova, L., et al. (2019)	1	5261-13_3	0.0393938	0.339413	-0.368693	0.355501	0.745356	-0.136682
	ICAM2	P13598	Intercellular adhesion molecule 2	-	Li, Y., et al. (2012)	1	5486-73_3	0.0514774	0.403447	-0.454844	0.00114191	0.0390954	-0.615819
	CKB	P12277	Creatine kinase B-type	Chan, M. K., et al. (2014)	-	1	3800-71_2	0.0522056	0.406704	0.585583	0.723864	0.919209	0.0854202
	MMP3	P08254	Stromelysin-1	-	Herberth, M., et al. (2014)	1	2788-55_1	0.0680293	0.454924	-0.51366	0.360115	0.745356	0.213403
	CCL1	P22362	C-C motif chemokine 1	-	van Beveren, N. J., et al. (2014)	1	2770-51_2	0.0683734	0.454924	0.455924	0.0718342	0.438762	0.362673
	CCL2	P13500	C-C motif chemokine 2	-	Domenici, E., et al. (2010)	1	2578-67_2	0.0712545	0.461205	-0.416997	0.242969	0.650416	0.223542
	THBS1	P07996	Thrombospondin-1	-	Schwarz, E., et al. (2012)	1	3474-19_2	0.0898926	0.503763	0.454181	0.152132	0.54283	0.318068
	LIFR	P42702	Leukemia inhibitory factor receptor	-	Jaros, J. A., et al. (2012)	1	5837-49_3	0.153157	0.608716	-0.347887	0.332616	0.732387	-0.195153
	MB	P02144	Myoglobin	Haenisch, F., et al. (2014)	-	1	3042-7_2	0.17362	0.639146	-0.397565	0.185706	0.603334	-0.321009
	IL5	P05113	Interleukin-5	-	Schwarz, E., et al. (2012)	1	11071-1_3	0.173911	0.639146	-0.392103	0.565822	0.852994	-0.137041
	ECM1	Q16610	Extracellular matrix protein 1	-	Smirnova, L., et al. (2019)	1	3366-51_2	0.184803	0.652503	-0.408861	0.000893967	0.0363454	-0.900539
	APCS	P02743	Serum amyloid P-component	-	Domenici, E., et al. (2010)	1	2474-54_5	0.201101	0.672578	0.388691	0.112782	0.503875	0.38879
	IL3	P08700	Interleukin-3	-	Domenici, E., et al. (2010)	1	4717-55_2	0.226154	0.694485	0.324342	0.840931	0.964771	0.044465
	LGALS3BP	Q08380	Galectin-3-binding protein	-	Smirnova, L., et al. (2019)	1	5000-52_1	0.24286	0.710007	0.333853	0.273446	0.685932	-0.259881
	APOL1	O14791	Apolipoprotein L1	-	Li, Y., et al. (2012)	1	11510-31_3	0.253943	0.713213	0.307896	0.715406	0.916988	-0.0423318
	FCN3	O75636	Ficolin-3	-	Jaros, J. A., et al. (2012)	1	5462-62_3	0.280996	0.744364	-0.342295	0.145153	0.540307	-0.373032
	XCL1	P47992	Lymphotactin	Herberth, M., et al. (2011)	-	1	4143-74_2	0.292049	0.75469	0.327632	0.692903	0.908221	0.0987848
	APOM	O95445	Apolipoprotein M	-	Smirnova, L., et al. (2019)	1	14125-5_3	0.297003	0.75469	-0.272484	0.535252	0.837822	0.0742633
	CCL11	P51671	Eotaxin	-	Domenici, E., et al. (2010)	1	5301-7_3	0.307499	0.76309	-0.264914	0.677867	0.898071	0.0894265
	GSTA3	Q16772	Glutathione S-transferase A3	-	Schwarz, E., et al. (2012)	1	4993-16_1	0.314378	0.764586	-0.278525	0.181539	0.594919	-0.203248
	MMP9	P14780	Matrix metalloproteinase-9	-	Domenici, E., et al. (2010)	1	2579-17_5	0.316809	0.764586	0.207808	0.00696388	0.124872	0.529601
	B2M	P61769	Beta-2-microglobulin	Haenisch, F., et al. (2014)	-	1	3485-28_2	0.323269	0.766071	0.288036	0.0965264	0.486748	0.403766
	CKB	P12277 P06732	Creatine kinase M-type:Creatine kinase B-type heterodimer	-	Herberth, M., et al. (2014)	1	3714-49_2	0.349566	0.790651	-0.257419	0.76493	0.937605	-0.0663024
	RETN	Q9HD89	Resistin	-	Schwarz, E., et al. (2012)	1	3046-31_1	0.360605	0.791263	0.28176	0.328965	0.732387	0.242364
	CCL22	O00626	C-C motif chemokine 22	-	Domenici, E., et al. (2010)	1	3508-78_3	0.379395	0.798704	-0.274102	0.210931	0.622715	0.314533
	ANGPT2	O15123	Angiopoietin-2	-	Schwarz, E., et al. (2012)	1	2602-2_2	0.381716	0.798704	0.184264	0.454593	0.798974	0.0609829
	CGA	P01215 P01222	Thyroid Stimulating Hormone	-	Herberth, M., et al. (2014)	1	3521-16_2	0.400507	0.800398	-0.228668	0.274394	0.685932	-0.2464
	BMP6	P22004	Bone morphogenetic protein 6	-	Schwarz, E., et al. (2012)	1	8459-10_3	0.434965	0.824912	0.175108	0.00381671	0.0871148	-0.570395
	CGA	P01215, P01225	Follicle stimulating hormone	-	Schwarz, E., et al. (2012)	1	3032-11_2	0.445006	0.826756	-0.220231	0.456446	0.798974	-0.173224
	VCAM1	P19320	Vascular cell adhesion protein 1	-	Domenici, E., et al. (2010)	1	2967-8_1	0.451846	0.826923	0.225942	0.638643	0.88297	0.113538
	SERPINE1	P05121	Plasminogen activator inhibitor 1	-	Domenici, E., et al. (2010)	1	2925-9_1	0.455525	0.831189	0.227802	0.105718	0.496153	0.410652
	IGHG1	P01857	Immunoglobulin G	Chan, M. K., et al. (2014)	-	1	2744-57_2	0.458788	0.835971	-0.223628	0.47507	0.813127	-0.180751
	FETUB	Q9UGM5	Fetuin-B	-	Smirnova, L., et al. (2019)	1	3367-8_3	0.468245	0.841419	0.205181	0.258406	0.671029	-0.25775
	HGF	P14210	Hepatocyte growth factor	Haenisch, F., et al. (2014)	-	1	2681-23_2	0.512246	0.863254	0.185135	0.0611429	0.403792	0.441008
	PYY	P10082	Peptide YY	Haenisch, F., et al. (2014)	-	1	3727-35_1	0.523687	0.874605	0.115914	0.000292184	0.0223607	0.813318
	TNC	P24821	Tenascin	Alsaif, M., et al. (2012)	-	1	4155-3_2	0.566453	0.902282	-0.175962	0.0569918	0.390244	0.487207
	FASLG	P48023	Tumor necrosis factor ligand superfamily member 6	Herberth, M., et al. (2011)	-	1	3052-8_2	0.569913	0.902282	-0.164637	0.94778	0.992617	0.0352422
	C1QA	P02745 P02746 P02747	Complement C1q	-	Smirnova, L., et al. (2019)	1	2753-2_2	0.601092	0.914001	0.123477	0.365352	0.745356	-0.225215
	LTA	P01374	Lymphotoxin-alpha	-	Domenici, E., et al. (2010)	1	4703-87_2	0.61837	0.922752	0.148188	0.763618	0.937605	-0.127211
	IGHD	P01880	Immunoglobulin D	Chan, M. K., et al. (2014)	-	1	4916-2_1	0.634369	0.92502	-0.146375	0.00201026	0.0581188	0.781058
	CCL20	P78556	C-C motif chemokine 20	Alsaif, M., et al. (2012)	-	1	2468-62_3	0.637735	0.926625	-0.135056	0.58003	0.862422	0.127846
	CST3	P01034	Cystatin-C	Haenisch, F., et al. (2014)	-	1	2609-59_2	0.638857	0.926625	-0.125293	0.635855	0.88005	-0.104963
	LBP	P18428	Lipopolysaccharide-binding protein	-	Li, Y., et al. (2012)	1	3074-6_2	0.701425	0.949113	0.116451	0.43443	0.785518	0.196765
	PDGFRB	P09619	Platelet-derived growth factor receptor beta	Alsaif, M., et al. (2012)	-	1	3459-49_2	0.747031	0.964129	-0.0732776	0.130694	0.523177	-0.285911
	BTC	P35070	Betacellulin	-	Schwarz, E., et al. (2012)	1	13088-397_3	0.756428	0.964129	0.0842323	0.474519	0.813127	-0.16095
	ITIH4	Q14624	Inter-alpha-trypsin inhibitor heavy chain H4	-	Li, Y., et al. (2012)	1	4811-33_3	0.772024	0.964129	-0.0625387	4.70803e-06	0.00122503	0.920125
	IL6R	P08887	Interleukin-6 receptor subunit alpha	Chan, M. K., et al. (2014)	-	1	4139-71_2	0.773169	0.964129	-0.0879438	0.361915	0.745356	0.230644
	SPP1	P10451	Osteopontin	Haenisch, F., et al. (2014)	-	1	13113-7_3	0.792097	0.973168	0.0347466	0.661423	0.891598	-0.0479415
	SERPINA3	P01011	Alpha-1-antichymotrypsin	-	Smirnova, L., et al. (2019)	1	2879-9_2	0.815775	0.97611	-0.0719558	0.0646981	0.416694	0.474688
	ENO2	P09104	Gamma-enolase	Chan, M. K., et al. (2014)	-	1	10339-48_3	0.832182	0.980265	-0.035208	0.610887	0.871274	-0.0702118
	CLU	P10909	Clusterin	Haenisch, F., et al. (2014)	-	1	4542-24_2	0.859445	0.982366	-0.0535325	0.755317	0.937076	0.0781328
	IL16	Q14005	Interleukin-16	-	Domenici, E., et al. (2010)	1	2774-10_3	0.867457	0.983497	-0.0501852	0.490625	0.815202	-0.167052
	CA1	P00915	Carbonic anhydrase 1	-	Jaros, J. A., et al. (2012)	1	4969-2_1	0.878197	0.983497	-0.0476606	0.126021	0.523177	0.454433
	GOT1	P17174	Aspartate aminotransferase	-	Schwarz, E., et al. (2012)	1	4912-17_1	0.896257	0.983988	-0.0317419	0.367472	0.745356	-0.18191
	CSF3	P09919	Granulocyte colony-stimulating factor	Haenisch, F., et al. (2014)	-	1	4840-73_1	0.927043	0.983988	-0.0201418	0.0915481	0.476164	-0.308586
	IGHA1	P01876 P01877	Immunoglobulin A	Herberth, M., et al. (2011)	-	1	11089-7_3	0.944329	0.989835	0.0219273	0.570482	0.854082	0.143777
	CCL13	Q99616	C-C motif chemokine 13	Alsaif, M., et al. (2012)	-	1	4144-13_1	0.952423	0.99145	0.0159152	0.103099	0.489534	-0.362292
	CDH5	P33151	Cadherin-5	-	Smirnova, L., et al. (2019)	1	2819-23_2	0.963002	0.993514	-0.0130263	0.000411154	0.0259961	-0.837624
	KNG1	P01042	Kininogen-1	-	Li, Y., et al. (2012)	1	4495-33_2	0.975137	0.995885	0.00985165	0.77829	0.940162	0.0716887
	A2ML1	A8K2U0	Alpha-2-macroglobulin-like protein 1	-	Smirnova, L., et al. (2019)	1	-	-	-	-	-	-	-
	ACE	P12821	Angiotensin-converting enzyme	-	Herberth, M., et al. (2014)	1	-	-	-	-	-	-	-
	ACTB	P60709	Actin, cytoplasmic 1	-	Smirnova, L., et al. (2019)	1	-	-	-	-	-	-	-
	ACTG1	P63261	Actin, cytoplasmic 2	-	Smirnova, L., et al. (2019)	1	-	-	-	-	-	-	-
	ADGRE1	Q14246	Adhesion G protein-coupled receptor E1	-	Jaros, J. A., et al. (2012)	1	-	-	-	-	-	-	-
	ALS2	Q96Q42	Alsin	-	Jaros, J. A., et al. (2012)	1	-	-	-	-	-	-	-
	AMBP	P02760	Alpha-1-microglobulin	Haenisch, F., et al. (2014)	-	1	-	-	-	-	-	-	-
	ANKRD12	Q6UB98	Ankyrin repeat domain-containing protein 12	-	Smirnova, L., et al. (2019)	1	-	-	-	-	-	-	-
	ANPEP	P97449	Aminopeptidase N	-	Li, Y., et al. (2012)	1	-	-	-	-	-	-	-
	APOA4	P06727	Apolipoprotein A-IV	-	Levin, Y., et al. (2010)	1	-	-	-	-	-	-	-
	APOC1	P02654	Apolipoprotein C-I	-	Levin, Y., et al. (2010)	1	-	-	-	-	-	-	-
	APOC2	P02655	Apolipoprotein C-II	-	Li, Y., et al. (2012)	1	-	-	-	-	-	-	-
	APOC3	P02656	Apolipoprotein C-III	Herberth, M., et al. (2011)	-	1	-	-	-	-	-	-	-
	APOF	Q13790	Apolipoprotein F	-	Li, Y., et al. (2012)	1	-	-	-	-	-	-	-
	ARMCX4	Q5H9R4	Armadillo repeat-containing X-linked protein 4	-	Smirnova, L., et al. (2019)	1	-	-	-	-	-	-	-
	ATRN	O75882	Attractin	-	Rodrigues-Amorim, D., et al. (2019)	1	-	-	-	-	-	-	-
	C4BPA	P04003	C4b-binding protein alpha chain	-	Jaros, J. A., et al. (2012)	1	-	-	-	-	-	-	-
	C4BPB	P20851	C4b-binding protein beta chain	-	Li, Y., et al. (2012)	1	-	-	-	-	-	-	-
	CCDC57	Q2TAC2	Coiled-coil domain-containing protein 57	-	Jaros, J. A., et al. (2012)	1	-	-	-	-	-	-	-
	CCL16	O15467	C-C motif chemokine 16	Herberth, M., et al. (2011)	-	1	-	-	-	-	-	-	-
	CD40	P25942	Tumor necrosis factor receptor superfamily member 5	Herberth, M., et al. (2011)	-	1	-	-	-	-	-	-	-
	CD8A	P01732	T-cell surface glycoprotein CD8 alpha chain	Chan, M. K., et al. (2014)	-	1	-	-	-	-	-	-	-
	CES1	P23141	Liver carboxylesterase 1	-	Smirnova, L., et al. (2019)	1	-	-	-	-	-	-	-
	CPN2	P22792	Carboxypeptidase N subunit 2	-	Smirnova, L., et al. (2019)	1	-	-	-	-	-	-	-
	CSN2	P02666	Beta-casein	-	Smirnova, L., et al. (2019)	1	-	-	-	-	-	-	-
	DBH	P09172	Dopamine beta-hydroxylase	-	Li, Y., et al. (2012)	1	-	-	-	-	-	-	-
	DBN1	Q16643	Drebrin	-	Rodrigues-Amorim, D., et al. (2019)	1	-	-	-	-	-	-	-
	DCD	P81605	Dermcidin	-	Smirnova, L., et al. (2019)	1	-	-	-	-	-	-	-
	DHX29	Q7Z478	ATP-dependent RNA helicase DHX29	-	Smirnova, L., et al. (2019)	1	-	-	-	-	-	-	-
	DMD	P11532	Dystrophin	-	Smirnova, L., et al. (2019)	1	-	-	-	-	-	-	-
	DNAH5	Q8TE73	Dynein heavy chain 5, axonemal	-	Smirnova, L., et al. (2019)	1	-	-	-	-	-	-	-
	DSP	P15924	Desmoplakin	-	Smirnova, L., et al. (2019)	1	-	-	-	-	-	-	-
	F12	P00748	Coagulation factor XII	-	Smirnova, L., et al. (2019)	1	-	-	-	-	-	-	-
	F13B	P05160	Coagulation factor XIII B chain	-	Levin, Y., et al. (2010)	1	-	-	-	-	-	-	-
	FER1L6	Q2WGJ9	Fer-1-like protein 6	-	Jaros, J. A., et al. (2012)	1	-	-	-	-	-	-	-
	FLT1	P17948	Vascular endothelial growth factor receptor 1	-	Smirnova, L., et al. (2019)	1	-	-	-	-	-	-	-
	GGH	Q92820	Gamma-glutamyl hydrolase	-	Li, Y., et al. (2012)	1	-	-	-	-	-	-	-
	GMFB	P60983	Glia maturation factor beta	-	Rodrigues-Amorim, D., et al. (2019)	1	-	-	-	-	-	-	-
	GPLD1	P80108	Phosphatidylinositol-glycan-specific phospholipase D	-	Jaros, J. A., et al. (2012)	1	-	-	-	-	-	-	-
	GULP1	Q9UBP9	PTB domain-containing engulfment adapter protein 1	-	Smirnova, L., et al. (2019)	1	-	-	-	-	-	-	-
	HPN	P05981	Serine protease hepsin	Frye, M. A., et al. (2015)	-	1	-	-	-	-	-	-	-
	HRNR	Q86YZ3	Hornerin	-	Smirnova, L., et al. (2019)	1	-	-	-	-	-	-	-
	IGFALS	P35858	Insulin-like growth factor-binding protein complex acid labile subunit	-	Li, Y., et al. (2012)	1	-	-	-	-	-	-	-
	IGHE	P01854	Immunoglobulin heavy constant epsilon	-	Domenici, E., et al. (2010)	1	-	-	-	-	-	-	-
	IGHG4	P01861	Immunoglobulin heavy constant gamma 4	-	Li, Y., et al. (2012)	1	-	-	-	-	-	-	-
	IGKC	P01834	Immunoglobulin kappa constant	-	Li, Y., et al. (2012)	1	-	-	-	-	-	-	-
	IGKV3-20	P01619	Immunoglobulin kappa variable 3-20	-	Li, Y., et al. (2012)	1	-	-	-	-	-	-	-
	IGLC1	P0CG04	Immunoglobulin lambda constant 1	-	Li, Y., et al. (2012)	1	-	-	-	-	-	-	-
	IL15	P40933	Interleukin-15	-	Domenici, E., et al. (2010)	1	-	-	-	-	-	-	-
	ITSN1	Q15811	Intersectin-1	-	Smirnova, L., et al. (2019)	1	-	-	-	-	-	-	-
	KIF21B	O75037	Kinesin-like protein KIF21B	-	Jaros, J. A., et al. (2012)	1	-	-	-	-	-	-	-
	KIF27	Q86VH2	Kinesin-like protein KIF27	-	Jaros, J. A., et al. (2012)	1	-	-	-	-	-	-	-
	LRG1	P02750	Leucine-rich alpha-2-glycoprotein	-	Smirnova, L., et al. (2019)	1	-	-	-	-	-	-	-
	LRP2	P98164	Low-density lipoprotein receptor-related protein 2	-	Smirnova, L., et al. (2019)	1	-	-	-	-	-	-	-
	LRRC7	Q96NW7	Leucine-rich repeat-containing protein 7	-	Jaros, J. A., et al. (2012)	1	-	-	-	-	-	-	-
	MAGEE1	Q9HCI5	Melanoma-associated antigen E1	-	Smirnova, L., et al. (2019)	1	-	-	-	-	-	-	-
	MAST1	Q9R1L5	Microtubule-associated serine/threonine-protein kinase 1	-	Jaros, J. A., et al. (2012)	1	-	-	-	-	-	-	-
	MKI67	P46013	Proliferation marker protein Ki-67	-	Smirnova, L., et al. (2019)	1	-	-	-	-	-	-	-
	MYOF	Q9NZM1	Myoferlin	-	Jaros, J. A., et al. (2012)	1	-	-	-	-	-	-	-
	MYT1	Q01538	Myelin transcription factor 1	-	Smirnova, L., et al. (2019)	1	-	-	-	-	-	-	-
	NUCB1	Q02818	Nucleobindin-1	-	Jaros, J. A., et al. (2012)	1	-	-	-	-	-	-	-
	ORM1	P02763	Alpha-1-acid glycoprotein 1	Chan, M. K., et al. (2014)	-	1	-	-	-	-	-	-	-
	PGLYRP2	Q96PD5	N-acetylmuramoyl-L-alanine amidase	-	Li, Y., et al. (2012)	1	-	-	-	-	-	-	-
	PI16	Q6UXB8	Peptidase inhibitor 16	-	Li, Y., et al. (2012)	1	-	-	-	-	-	-	-
	PINX1	Q96BK5	PIN2/TERF1-interacting telomerase inhibitor 1	-	Smirnova, L., et al. (2019)	1	-	-	-	-	-	-	-
	PLTP	P55058	Phospholipid transfer protein	-	Li, Y., et al. (2012)	1	-	-	-	-	-	-	-
	PRKDC	P78527	DNA-dependent protein kinase catalytic subunit	-	Smirnova, L., et al. (2019)	1	-	-	-	-	-	-	-
	RAB3GAP1	Q15042	Rab3 GTPase-activating protein catalytic subunit	-	Rodrigues-Amorim, D., et al. (2019)	1	-	-	-	-	-	-	-
	REG3A	Q06141	Regenerating islet-derived protein 3-alpha	Haenisch, F., et al. (2014)	Schwarz, E., et al. (2012)	1	-	-	-	-	-	-	-
	RPL19	P84098	60S ribosomal protein L19	-	Smirnova, L., et al. (2019)	1	-	-	-	-	-	-	-
	S100B	P04271	Protein S100-B	Chan, M. K., et al. (2014), Haenisch, F., et al. (2014)	Chan, M. K., et al. (2014)	1	-	-	-	-	-	-	-
	SAGE	Q9NXZ1	Sarcoma antigen 1		Jaros, J. A., et al. (2012)	1	-	-	-	-	-	-	-
	SMC1A	Q14683	Structural maintenance of chromosomes protein 1A	-	Jaros, J. A., et al. (2012)	1	-	-	-	-	-	-	-
	SMC2	O95347	Structural maintenance of chromosomes protein 2	-	Smirnova, L., et al. (2019)	1	-	-	-	-	-	-	-
	SMC4	Q9NTJ3	Structural maintenance of chromosomes protein 4	-	Jaros, J. A., et al. (2012)	1	-	-	-	-	-	-	-
	SORBS1	Q9BX66	Sorbin and SH3 domain-containing protein 1	-	Jaros, J. A., et al. (2012)	1	-	-	-	-	-	-	-
	SORT1	Q99523	Sortilin	-	Schwarz, E., et al. (2012)	1	-	-	-	-	-	-	-
	TFRC	P02786	Transferrin receptor protein 1	Chan, M. K., et al. (2014)	Chan, M. K., et al. (2014)	1	-	-	-	-	-	-	-
	TNRC18	O15417	Trinucleotide repeat-containing gene 18 protein	-	Smirnova, L., et al. (2019)	1	-	-	-	-	-	-	-
	TTR	P02766	Transthyretin	Frye, M. A., et al. (2015)	-	1	-	-	-	-	-	-	-
	WDR19	Q8NEZ3	WD repeat-containing protein 19	-	Jaros, J. A., et al. (2012)	1	-	-	-	-	-	-	-
	XIRP1	Q702N8	Xin actin-binding repeat-containing protein 1	-	Jaros, J. A., et al. (2012)	1	-	-	-	-	-	-	-
	ZFP57	Q9NU63	Zinc finger protein 57	-	Li, Y., et al. (2012)	1	-	-	-	-	-	-	-
	ZNF189	O75820	Zinc finger protein 189	-	Smirnova, L., et al. (2019)	1	-	-	-	-	-	-	-
