# Supplementary material for: Proteomic Analysis of Plasma Markers in Patients Maintained on Antipsychotics: Comparison to Patients Off Antipsychotics and Normal Controls
Source: Front Psychiatry. 2022 Apr 25;13:809071. doi: 10.3389/fpsyt.2022.809071 (PMC9081931; doi:10.3389/fpsyt.2022.809071)
Supplement: Supplementary Table 3 — Summary of receiver operating characteristic (ROC) analysis for the diagnosis of SZ and BD. [file Table_3.XLSX]

## Sheet: Table S3
	Schizophrenia vs HC
	Predictors (sorted by importance)	n	AUC	Sens	Spec
	PRL, MRC2, CDH5, NTRK2, PLXNC1, NOTCH3, LUM, THBS4, ERP29, FAP	10	0.907	0.98	0.65
	PRL, MRC2, CDH5, NTRK2, PLXNC1	5	0.906	0.98	0.55
	MRC2, PRL	2	0.931	0.97	0.75
	Bipolar Disorder vs HC
	Predictors (sorted by importance)	n	AUC	Sens	Spec
	PRL, PCSK9, CNTN1, RARRES2, NAGK, PLXNC1, TIMP1, NTRK2, STC1, CNTN4	10	0.911	0.99	0.4
	PRL, PCSK9, CNTN1, TIMP1, RARRES2	5	0.86	0.99	0.4
	PRL, PCSK9	2	0.776	0.97	0.3
	BD vs SZ
	Predictors (sorted by importance)	n	AUC	Sens	Spec
	MASP1, CDH5, RARRES2, FSTL3, ITIH4, SFN, STC1, EPHB6, ICAM5, THBS4	10	0.934	0.99	0.4
	RARRES2, CDH5, MASP1, FSTL3, ITIH4	5	0.899	0.95	0.55
	RARRES2, MASP1	2	0.854	0.9	0.7
