# Supplementary material for: Proteomic Analysis of Plasma Markers in Patients Maintained on Antipsychotics: Comparison to Patients Off Antipsychotics and Normal Controls
Source: Front Psychiatry. 2022 Apr 25;13:809071. doi: 10.3389/fpsyt.2022.809071 (PMC9081931; doi:10.3389/fpsyt.2022.809071)
Supplement: Supplementary Table 4 — Risk factors of metabolic syndrome. [file Table_4.XLSX]

## Sheet: Table S4
	Table S4. Risk factors of metabolic syndrome.
	Row	ANOVA P value	BD - HC	SZ - HC	BD+AP - HC	SZ+AP - HC	BD+AP - BD	SZ+AP - SZ
	BMI	0.058	0.46	0.35	0.017	0.4	0.044	0.17
	Waist Circumference / [cm]	0.049	0.94	0.21	0.005	0.091	0.13	0.89
	Triglycerides / [mmol/L]	0.088	0.35	0.29	0.031	0.23	0.73	0.085
	HDL / [mmol/L]	0.41	0.12	0.21	0.65	0.89	0.23	0.25
	LDL / [mmol/L]	0.8	0.59	0.66	0.37	0.89	0.32	0.64
	Systolic BP / [mmHg]	0.00077	0.15	0.00058	0.003	0.016	0.73	0.22
	Diastolic BP / [mmHg]	0.00029	0.024	0.0002	0.0086	0.012	0.54	0.16
	Fasting Glucose / [mmol/L]	0.44	0.73	0.28	0.68	0.18	0.93	0.064
