# Supplementary material for: Proteomic Analysis of Plasma Markers in Patients Maintained on Antipsychotics: Comparison to Patients Off Antipsychotics and Normal Controls
Source: Front Psychiatry. 2022 Apr 25;13:809071. doi: 10.3389/fpsyt.2022.809071 (PMC9081931; doi:10.3389/fpsyt.2022.809071)
Supplement: Supplementary Table 5 — A complete list of protein associations and interactions with clinical variables. [file Table_5.XLSX]

## Sheet: Sheet1
!Checksum	9a17c824340ed793f9ffda2560b62482d7bd8fac
^HEADER
AdatId	GID-672d53a5-d956-4860-a721-00c90d6f4ef1
!Version	1.2
!AssayType	PharmaServices
!AssayVersion	V3.2
!AssayRobot	TECAN 1
!CreatedBy	PharmaServices
!CreatedDate	2017-10-24
!EnteredBy	RE
!ExpDate	2017-09-20, 2017-08-09, 2017-07-25, 2017-07-24
!GeneratedBy	Px (Build: 1359 : d838c508676b45a6913040c446137e8835125e56)
!MasterMixVersion	Plasma_4.2_20161012_1.5k
Notes	Dr. Al-Amin - Mental Illness
!ProcessSteps	Raw RFU, Hyb Normalization, plateScale, Median Normalization (SampleType), Calibration, Filtered
!ProteinEffectiveDate	2016-10-31
RunNotes
StudyMatrix
StudyOrganism
!Title	WCQ-17-006
AssaySite	WCQ
CalibratorId	160378
AssayPlatform	HTS
KitLot	Set 004:170190, Set 003:170190, Set 002:170190, Set 001:170190
TemplateName	HybNormPlateScaleMedNormCalibrateAutoSQS_1.3k_AutoAdat.properties
TemplateDescription
AssayKitPartNumber	900-00013
AssayKitDescription	SOMAscan HTS Assay 1.3K - Plasma
ReportConfig	{"analysisSteps":[{"stepType":"hybNorm","referenceSource":"intraplate"},{"stepType":"plateScale","referenceSource":"EDTAPlasma_Tec_Cal_160378_6q_1.5k_mm4.2_p3.2"},{"stepType":"medNorm","referenceSource":"intraplate","referenceFields":["SampleType"]},{"stepType":"calibrate","referenceSource":"EDTAPlasma_Tec_Cal_160378_6q_1.5k_mm4.2_p3.2","passFailCriteria":"scaleFactor","tailThreshold":10.0}],"qcM…
HybNormReference	intraplate
PlateScale_Scalar_Set_004	1.775
PlateScale_ReferenceSource	EDTAPlasma_Tec_Cal_160378_6q_1.5k_mm4.2_p3.2
PlateScale_PassFlag_Set_004	PASS
MedNormReference	intraplate
CalibrationReference	EDTAPlasma_Tec_Cal_160378_6q_1.5k_mm4.2_p3.2
PlateMedianCal_Set_004	1.002
PlateMedianTest_Set_004	PASS
PlateTailPercent_Set_004	14.1
PlateTailTest_Set_004	FLAG
PlateScale_Scalar_Set_003	1.609
PlateScale_PassFlag_Set_003	PASS
PlateMedianCal_Set_003	0.999
PlateMedianTest_Set_003	PASS
PlateTailPercent_Set_003	15.9
PlateTailTest_Set_003	FLAG
PlateScale_Scalar_Set_002	3.249
PlateScale_PassFlag_Set_002	FLAG
PlateMedianCal_Set_002	0.999
PlateMedianTest_Set_002	PASS
PlateTailPercent_Set_002	22.6
PlateTailTest_Set_002	FLAG
PlateScale_Scalar_Set_001	2.148
PlateScale_PassFlag_Set_001	PASS
PlateMedianCal_Set_001	0.999
PlateMedianTest_Set_001	PASS
PlateTailPercent_Set_001	18.7
PlateTailTest_Set_001	FLAG
!SomascanMenuVersion	1.3k_v02
!FilteringOptions	somascanMenuVersion + 1.3k_v02, filteredMetadata + [hybNorm_ReferenceRFU], includeSampleTypes + [Buffer, Calibrator, QC], includeSomamerTypes + [Hybridization Control Elution]
^COL_DATA
!Name	SeqId	SomaId	TargetFullName	Target	UniProt	EntrezGeneID	EntrezGeneSymbol	Organism	Units	Type	Dilution	PlateScale_Reference	CalReference	Cal_Set_004	ColCheck	Cal_Set_003	Cal_Set_002	Cal_Set_001
!Type	String	String	String	String	String	String	String	String	String	String	String	String	String	String	String	String	String	String
^ROW_DATA
!Name	PlateId	ScannerID	PlatePosition	SlideId	Subarray	SampleId	SampleType	PercentDilution	SampleMatrix	Barcode	Barcode2d	SampleNotes	SampleDescription	AssayNotes	TimePoint	ExtIdentifier	SsfExtId	SampleGroup	SiteId	TubeUniqueID	HybControlNormScale	RowCheck	NormScale_1	NormScale_40	NormScale_0_005
!Type	String	String	String	String	String	String	String	String	String	String	String	String	String	String	String	String	String	String	String	String	String	String	String	String	String
^TABLE_BEGIN
																									SeqId	10336-3_3	10337-83_3	10339-48_3	10342-55_3	10344-334_3	10346-5_3	10351-51_3	10356-21_3	10358-33_3	10361-25_3	10362-35_3	10363-13_3	10364-6_3	10365-132_3	10366-11_3	10367-62_3	10370-21_3	10372-18_3	10990-21_3	11067-13_3	11071-1_3	11081-1_3	11089-7_3	11094-104_3
																									SomaId	SL019100	SL007136	SL001731	SL019096	SL005173	SL007221	SL007108	SL000455	SL003755	SL014684	SL002565	SL004097	SL004101	SL005184	SL001728	SL001716	SL004396	SL007229	SL017128	SL001791	SL000481	SL007151	SL000459	SL007361
																									TargetFullName	E3 ubiquitin-protein ligase CHIP	CCAAT/enhancer-binding protein beta	Gamma-enolase	E3 SUMO-protein ligase PIAS4	Interleukin-10 receptor subunit alpha	Signal transducer and activator of transcription 3	Interferon regulatory factor 1	Transcription factor AP-1	Induced myeloid leukemia cell differentiation protein Mcl-1	2'-5'-oligoadenylate synthase 1	Myc proto-oncogene protein	Mothers against decapentaplegic homolog 3	Mothers against decapentaplegic homolog 2	Interleukin-23	Platelet-derived growth factor receptor alpha	Interleukin-12	Signal transducer and activator of transcription 1-alpha/beta	Signal transducer and activator of transcription 6	Leucine-rich repeat serine/threonine-protein kinase 2	Osteocalcin	Interleukin-5	Glycerol-3-phosphate dehydrogenase [NAD(+)], cytoplasmic	Immunoglobulin A	Galectin-10
																									Target	CHIP	CEBPB	NSE	PIAS4	IL-10 Ra	STAT3	IRF1	c-Jun	Mcl-1	OAS1	c-Myc	SMAD3	SMAD2	IL-23	PDGFRA	IL-12	STAT1	STAT6	LRRK2	Osteocalcin	IL-5	GPDA	IgA	LPPL
																									UniProt	Q9UNE7	P17676	P09104	Q8N2W9	Q13651	P40763	P10914	P05412	Q07820	P00973	P01106	P84022	Q15796	P29460, Q9NPF7	P16234	P29459, P29460	P42224	P42226	Q5S007	P02818	P05113	P21695	P01876 P01877	Q05315
																									EntrezGeneID	10273	1051	2026	51588	3587	6774	3659	3725	4170	4938	4609	4088	4087	3593 51561	5156	3592 3593	6772	6778		632	3567	2819	3493 3494	1178
																									EntrezGeneSymbol	STUB1	CEBPB	ENO2	PIAS4	IL10RA	STAT3	IRF1	JUN	MCL1	OAS1	MYC	SMAD3	SMAD2	IL12B IL23A	PDGFRA	IL12A IL12B	STAT1	STAT6	LRRK2	BGLAP	IL5	GPD1	IGHA1 IGHA2	CLC
																									Organism	Human	Human	Human	Human	Human	Human	Human	Human	Human	Human	Human	Human	Human	Human	Human	Human	Human	Human	Human	Human	Human	Human	Human	Human
																									Units	RFU	RFU	RFU	RFU	RFU	RFU	RFU	RFU	RFU	RFU	RFU	RFU	RFU	RFU	RFU	RFU	RFU	RFU	RFU	RFU	RFU	RFU	RFU	RFU
																									Type	Protein	Protein	Protein	Protein	Protein	Protein	Protein	Protein	Protein	Protein	Protein	Protein	Protein	Protein	Protein	Protein	Protein	Protein	Protein	Protein	Protein	Protein	Protein	Protein
																									Dilution	40	40	40	40	1	1	40	40	40	40	40	40	40	40	40	40	40	1	1	1	40	40	0.005	40
																									PlateScale_Reference	2630.2	803.9	16780.5	572.15	1573.3	793.45	1131.3	44825.9	1025.4	642.35	336.4	7059	4977.4	1064.6	1317.8	300.5	4347.3	395.7	2172.35	1887.45	863.4	1714.75	3656.05	682.25
																									CalReference	2630.2	803.9	16780.5	572.15	1573.3	793.45	1131.3	44825.9	1025.4	642.35	336.4	7059	4977.4	1064.6	1317.8	300.5	4347.3	395.7	2172.35	1887.45	863.4	1714.75	3656.05	682.25
																									Cal_Set_004	1.314	1.447	0.554	1.501	1.455	1.248	1.024	25.432	0.964	0.831	0.835	1.223	1.237	0.744	0.639	1.071	2.328	1.138	1.31	1.023	0.947	0.832	1.264	1.048
																									ColCheck	FLAG	FLAG	FLAG	FLAG	FLAG	PASS	PASS	FLAG	PASS	PASS	PASS	PASS	PASS	PASS	FLAG	PASS	FLAG	PASS	FLAG	PASS	PASS	PASS	PASS	PASS
																									Cal_Set_003	1.256	1.362	0.545	1.27	1.354	1.287	1.07	32.679	1.009	0.83	0.911	1.248	1.265	0.753	0.59	1.134	2.362	1.109	1.324	0.975	0.912	0.789	1.161	1.086
																									Cal_Set_002	1.423	1.84	0.578	1.747	1.628	1.287	1.061	41.046	0.945	0.781	0.783	1.303	1.374	0.773	0.646	1.004	2.555	1.327	1.531	1.076	0.826	0.983	1.239	0.974
																									Cal_Set_001	1.881	2.733	0.553	2.9	1.195	1.332	0.996	46.597	0.934	0.76	1.032	1.398	1.08	0.717	0.663	1.015	2.47	1.234	1.291	0.972	0.822	1.38	1.09	0.961
PlateId	ScannerID	PlatePosition	SlideId	Subarray	SampleId	SampleType	PercentDilution	SampleMatrix	Barcode	Barcode2d	SampleNotes	SampleDescription	AssayNotes	TimePoint	ExtIdentifier	SsfExtId	SampleGroup	SiteId	TubeUniqueID	HybControlNormScale	RowCheck	NormScale_1	NormScale_40	NormScale_0_005
Set 004	SG15154474	H9	257711020588	8	127628393	Sample	40								EXID40000000753188	EID268148				0.97	PASS	0.958	1	1.005		885.5	877.8	24551.9	532.1	1558.6	1050.4	1184.2	52335.9	957.1	279.8	293.6	11485.4	9665.9	653.7	1197.7	222.8	6863.4	409.1	2531.6	711	263.7	2556.1	4824.7	504.5
Set 004	SG15154474	H6	257711020585	8	112735582	Sample	40								EXID40000000753192	EID268141				0.966	PASS	0.877	0.725	1		777.9	1456.7	15464.7	838	1562.1	1122.7	1136	49012	1204.5	486.6	400.9	9300.8	6661.5	1126.6	634.1	424.5	7884.4	417.4	2171.8	2010.5	242.2	1707.8	3340.5	630.7
Set 004	SG15154474	H5	257711020584	8	160261	QC	40	QC	160261D						EXID40000000753183	2577110205848				0.986	PASS	0.991	1	1		579.5	643.9	16369.1	419.5	1450.8	839	988.9	44391.1	1310.1	238.6	288.6	7035.8	5465.6	1106	1095.9	231.5	4227.2	311.2	2016.7	1048	254.3	1384.6	3413.2	568.4
Set 004	SG15154474	H3	257711020582	8	128822757	Sample	40								EXID40000000753197	EID268137				0.928	PASS	1.123	1.1	1		376.8	1024.6	15560.1	597.4	1806.7	379.6	1417	72340.5	1000.1	324.6	303	3685.2	1414.9	1305	993.9	327	1677.7	290.4	2623.3	1689.8	298.2	2254.5	4595.8	555.5
Set 004	SG15154474	H1	257711020580	8	112736253	Sample	40								EXID40000000753200	EID268133				0.88	PASS	1.555	1.128	1		514.4	788.3	16320.7	723.7	1853.1	467.1	15425	47834.5	1080.6	453	457	5335.1	2744	847.5	1083.3	271.2	1919.9	373.4	2442.9	999.8	312.6	2565	4850.1	711.8
Set 004	SG15154474	G9	257711020588	7	170141C	Buffer	40	Stock	170141C						EXID40000000753304	2577110205887				0.992	PASS	1.06	1	1.108		29.6	38.5	29.7	32.6	59.4	45.8	39.6	1213.1	53.9	36.1	33.9	40.6	49.3	33.2	33.3	33.3	71.9	45.9	70.2	55.2	33	32.6	42.7	47.5
Set 004	SG15154474	G5	257711020584	7	127628383	Sample	40								EXID40000000753196	EID268140				0.938	PASS	0.99	0.888	0.917		1077.3	834.4	1144.1	639.4	1869.6	414.9	931.4	50314.1	1005.2	307.8	439.7	3286.8	1841.9	910.5	909.6	286.1	2568.8	329.3	2160.6	1165.6	271.4	4564.7	4894.1	553.9
Set 004	SG15154474	G2	257711020581	7	127629270	Sample	40								EXID40000000753193	EID268135				0.837	PASS	1.223	1.234	1.106		480.9	1197.3	12279.9	755.2	1864.5	360.8	1033.4	51840	1240.7	283.5	558.4	4325.7	1636.2	1577.9	1243.4	442.7	1928.3	287	2925.2	1025.4	293.7	3194.6	5024.4	566.2
Set 004	SG15154474	F9	257711020588	6	128772486	Sample	40				red				EXID40000000753184	EID268147				1.016	PASS	1	1	1.014		899.7	1215.3	11218.7	782.5	1333.3	494.7	2834.2	77882.1	951.2	282.9	295.5	11022.6	7230.3	642.3	579.1	257.2	4930.8	347.5	2570	955.7	327.1	1347.6	1962.1	673.8
Set 004	SG15154474	F7	257711020586	6	128821038	Sample	40								EXID40000000753307	EID268144				1.033	PASS	1.032	1.112	1.048		622.3	975.5	13301.4	547.7	1437.7	479.2	1427.5	57437.5	1098.3	273.4	344.2	6497.1	3753.2	994.8	731	261	3801.3	310.4	1952.6	2238	290.7	1435.6	2780.5	557.2
Set 004	SG15154474	F4	257711020583	6	160378	Calibrator	40	Calibrator	160378D						EXID40000000753181	2577110205836				0.958	PASS	1.024	1	1.011		2558.6	803.9	16673.2	572.1	1648.5	792.7	1121.2	43226.3	1025.4	650.1	328.4	6962.1	4998.7	1076.2	1351.5	300.5	4508.2	394.9	2182.6	1864	863.4	1714.8	3694	693.3
Set 004	SG15154474	F12	257711020593	6	127493099	Sample	40								EXID40000000753199	EID268152				1.134	PASS	0.875	1	0.974		817.2	1211.5	9031.6	776.4	1112.7	496.8	1597.1	61450.7	1687.9	272.2	329.3	8086.6	3655.3	597.1	643.1	258.7	5799.4	303	1744.2	908.1	344.2	1652.4	3912.5	559.9
Set 004	SG15154474	F11	257711020592	6	128778569	Sample	40				red, turbid				EXID40000000753191	EID268150				0.899	PASS	0.831	0.839	0.854		556.5	901.3	14520	691.6	1505.6	491.2	3963.4	63965.9	999.7	507.8	419.9	9145.9	8086.4	497.3	710.1	291.4	5458.6	405.6	1974.4	1922.8	354.5	691.6	3978.8	489.5
Set 004	SG15154474	E7	257711020586	5	160378	Calibrator	40	Calibrator	160378D						EXID40000000753186	2577110205865				1.086	PASS	0.991	0.973	0.985		2601.4	797.1	17741.9	559.8	1652.2	815.8	1123.1	46171.3	1035.5	635.5	322.6	7059	4805.2	1060.2	1351.1	299.5	4809.2	389.9	2189.8	1887.5	865.6	1844.9	3602.8	675
Set 004	SG15154474	E4	257711020583	5	127628861	Sample	40				turbid				EXID40000000753185	EID268138				1.01	FLAG	0.776	0.385	0.938		1093.1	4393.8	13921	1403.3	1402.3	2630.2	1334.8	49009.5	1159.1	649	258	14224.3	11341.3	439.5	506.4	177.1	18946.3	1026	3524.7	2082.3	187.3	778.5	4041.9	617.2
Set 004	SG15154474	E12	257711020593	5	160261	QC	40	QC	160261D						EXID40000000753305	2577110205935				1.041	PASS	1.044	1.015	1		783.3	801.9	16521.4	597.1	1373.7	744	1092.8	44403.8	1303.6	238.1	300.3	7659.9	5159.2	1102.9	1108.1	234.3	3640.9	297.6	1862.1	1064.2	242.3	1314.4	3201.5	560.8
Set 004	SG15154474	D9	257711020588	4	127632073	Sample	40				turbid				EXID40000000753187	EID268146				1.015	PASS	1.048	1.141	1.024		419.6	899.5	15970.8	549.9	1575.2	474.2	1049.4	53928	927.9	253.8	305.7	5028.6	1565.1	1392.6	1225.7	217.6	2097.1	331.7	2229.2	1206.8	282.1	3123.2	3402.3	544.8
Set 004	SG15154474	D8	257711020587	4	160261	QC	40	QC	160261D						EXID40000000753195	2577110205874				1.034	PASS	1	0.994	1		770.9	757.2	16112.6	531.2	1437.7	787.2	1136.6	44136.8	1291.4	243.8	309.1	7613.6	5203.4	1144	1164.2	230.8	3915.9	306.6	1961.3	1113.1	241.3	1431.3	3429.1	565.8
Set 004	SG15154474	D7	257711020586	4	127627214	Sample	40								EXID40000000753182	EID268143				1.273	PASS	1.201	1.217	1.03		480.8	1033.4	14433.4	717.1	1879.9	394.9	1219.3	58968.5	1028.5	265.2	361.7	3850.7	1446.1	1025.9	1340.1	262.4	1390.2	536.5	2679.8	1349.6	319.1	1673.7	2729.7	649.1
Set 004	SG15154474	D2	257711020581	4	112736187	Sample	40								EXID40000000753190	EID268134				0.951	PASS	1.041	1	1.008		1277.4	998.8	22113.7	809.4	1521.2	384.9	1115.2	51252.5	1349.1	288.1	335.8	4464.2	2372.7	1618.5	1463.9	282.3	1668.4	393.4	2397.7	1105.4	355	2628.9	1916.9	936.4
Set 004	SG15154474	C3	257711020582	3	170141C	Buffer	40	Stock	170141C						EXID40000000753301	2577110205823				0.914	PASS	1	1.006	1		32.2	34.4	28.8	30.6	57.6	49.7	40.5	1208	50.4	36.6	33.7	37.3	47.7	31.2	33.4	33.1	70.3	48.7	60.9	52.9	31.6	30.2	42	46.8
Set 004	SG15154474	C12	257711020593	3	127626690	Sample	40				turbid				EXID40000000753194	EID268151				0.92	PASS	0.889	0.694	1.02		749.6	888.4	5503.5	514.7	1326.1	541.4	1449.2	54726.5	735.4	368.6	582	4956.1	3091.7	449.1	670.1	389.1	3018.3	310.9	1815.5	866.7	275.9	1093.1	2344.3	2969.1
Set 004	SG15154474	C10	257711020589	3	160378	Calibrator	40	Calibrator	160378D						EXID40000000753180	2577110205893				1.068	PASS	0.966	0.993	0.981		2814.5	903.9	16560.6	636.7	1539.1	772.4	1163	46003.4	1036	642.3	344.2	7301.3	4977.4	1064.6	1283.9	307.7	4336.8	395.7	2045	1894.4	846.4	1567.2	3623.9	682.2
Set 004	SG15154474	B5	257711020584	2	114359960	Sample	40				turbid				EXID40000000753303	EID268139				1.039	PASS	0.928	0.998	0.869		686.8	1183.1	7321.8	603.7	1647.2	461.2	1344	70766.3	982.8	364.3	561.5	7364.7	3646.9	665.3	447.3	271.8	7124.9	412	2509.7	1271.5	365	918.3	3030.2	578.8
Set 004	SG15154474	B3	257711020582	2	127482921	Sample	40								EXID40000000753179	EID268136				1.017	PASS	1.207	1.118	1.007		455.8	1529.4	10333	589.1	1809	366.9	1589.3	49836	1046.5	363.2	1021.6	3370	1483.5	1074.4	1486.8	263.4	1530.6	304.2	2766.6	918.7	285.7	1685.9	3148.3	549
Set 004	SG15154474	B11	257711020592	2	170141C	Buffer	40	Stock	170141C						EXID40000000753302	2577110205922				0.995	PASS	0.9	0.963	0.959		34.6	44.7	31.9	38.3	57.6	50.4	43.2	1307.2	53.2	38	38.5	43	51.9	32.8	35.9	33.3	80.8	50	65.9	59.4	33.8	34.4	49	47.5
Set 004	SG15154474	B10	257711020589	2	128823162	Sample	40								EXID40000000753178	EID268149				1.149	PASS	1	0.963	1.024		714.9	1242.5	15993	888.3	1543.3	654.1	1173	47353.9	1398.9	395.1	375.1	7755.1	4025.3	1118.7	1094.7	243.7	6435.5	327.2	2160.4	1854.8	478.6	1520.1	1716.7	530.2
Set 004	SG15154474	B1	257711020580	2	160378	Calibrator	40	Calibrator	160378D						EXID40000000753176	2577110205802				0.966	PASS	1	1.01	1		2876.8	908.8	16780.5	627.4	1476.7	793.5	1131.3	44825.9	995.9	636.3	336.4	7283.4	4865	1037	1283.3	298.5	4315.6	400.9	1992.5	1889.3	855.9	1559.6	3656.1	676
Set 004	SG15154474	A9	257711020588	1	127632104	Sample	40								EXID40000000753177	EID268145				0.997	PASS	1.007	1.111	1.053		2511.9	825.2	17274.7	440.9	1494.9	402.3	1253.6	57320.6	986	245	298.5	6255.3	4192.1	697.7	996.3	226.6	3694.7	291.2	2106.7	836.9	266	1002.1	5673.8	530.1
Set 004	SG15154474	A7	257711020586	1	128822341	Sample	40								EXID40000000753189	EID268142				1.109	PASS	0.897	0.805	0.913		728.5	807.1	12214.6	574.9	1498.5	430	1488.1	51784.1	2264.1	311.2	361.9	5094.4	3654.5	687.4	820.9	284.3	2742.7	306.7	2114.4	1117.8	321.2	2344.6	2238.9	537.8
Set 004	SG15154474	A6	257711020585	1	160378	Calibrator	40	Calibrator	160378D						EXID40000000753198	2577110205851				1.027	PASS	1.014	1.019	1.012		2630.2	803.3	17504.1	549.6	1573.3	803.2	1138.3	43890.1	1008.3	660	340.7	6929.7	5209.6	1107.1	1317.8	303.4	4347.3	399.5	2172.3	1877.4	900.3	1740.8	3932	702.2
Set 004	SG15154474	A1	257711020580	1	114359909	Sample	40								EXID40000000753306	EID268132				0.908	PASS	0.989	1.277	1.044		981.3	946.3	2512.7	763	1107.2	742.9	1372.9	79364.8	1249	469.2	391.3	7788.1	2911.3	583.8	435.6	397.7	12778.6	518.3	1652.5	912.7	428.1	349.1	1826.4	564.2
Set 003	SG15154474	H7	257711020780	8	160261	QC	40	QC	160261D						EXID40000000695437	2577110207808				0.864	PASS	1.044	1.008	1.068		671.5	469	14375	440	1518.2	822.8	977.7	41747.6	1282	250.4	317.1	6644.3	5142.2	1060.8	1125.1	235.6	3875.7	327.3	2039	1117.8	215.9	1281.3	3699.5	584.7
Set 003	SG15154474	H3	257711020776	8	127627242	Sample	40				turbid				EXID40000000695438	EID261516	AA			1.051	PASS	1.147	1.076	1.017		501.8	725.9	9515.1	504.9	1666	334.3	3615.2	86214.1	913.8	271.9	482.4	4883.4	2052.5	796.8	606.5	301.2	3871.7	585.8	2351.4	2381	249.5	2664.3	5477.5	543.5
Set 003	SG15154474	G9	257711020782	7	127482957	Sample	40								EXID40000000695445	EID261524	AA			0.926	PASS	1.159	1.176	1.057		353.3	648.5	16276.7	592.7	1884.7	314.1	1782.2	43293.3	1272.5	743.8	301.7	3251.4	1877.3	1231.6	970.3	209.8	1386.9	255	2155	1078.4	285.6	1789.5	2039.6	835.6
Set 003	SG15154474	G5	257711020778	7	170141C	Buffer	40	Stock	170141C						EXID40000000695552	2577110207787				1.008	PASS	0.994	1	1		30.3	33.4	31.5	30.9	64	50.5	42.4	1875.8	48	36.6	34.7	83.7	57.4	33.2	33.8	31.1	64.2	52.9	71.4	61.7	29.8	30.9	42	68.2
Set 003	SG15154474	G1	257711020774	7	127632027	Sample	40								EXID40000000695441	EID261513	AA			0.916	PASS	0.897	0.73	1.063		1990.9	664.7	9195.4	267.8	1331.9	429.7	1868.6	50198.4	702.6	382.5	449.8	5224	3790.1	558.4	759.2	362.8	2820.6	326.1	2075.4	1106.8	195.3	1350.4	3079.3	1170.7
Set 003	SG15154474	F6	257711020779	6	127632273	Sample	40								EXID40000000695440	EID261520	AA			0.856	PASS	0.989	0.976	0.935		437.6	745.6	15260.5	765.9	1276.7	399.4	868.4	54482.6	1290.2	587.6	330.9	4227.1	2368	631.8	972.8	425.8	2321.6	275.7	2462.4	1075.3	641.4	3130.1	5158.9	464
Set 003	SG15154474	F2	257711020775	6	160378	Calibrator	40	Calibrator	160378D						EXID40000000695555	2577110207756				1.065	PASS	1	1	1		2630.2	803.9	16492.8	448.6	1573.3	793.4	1110.6	43548.2	1025.4	633.1	336.4	7059	4833.7	1011	1317.8	302.7	4424	395.7	2172.3	1874.2	881	1714.5	3656.1	682.2
Set 003	SG15154474	F11	257711020404	6	170141C	Buffer	40	Stock	170141C						EXID40000000695436	2577110204046				1.089	PASS	1	1	1		33.2	27.4	29.2	26.5	62.1	48.7	45	1493.4	51.3	33.8	34.1	61.7	50.7	31.5	29.2	32.1	63.1	48.3	67.8	54.4	29.1	29.6	42.4	54.7
Set 003	SG15154474	E9	257711020782	5	160261	QC	40	QC	160261D						EXID40000000695450	2577110207825				0.971	PASS	0.942	0.951	0.945		685	578.9	15355.6	436.5	1492.3	800.1	1056.4	42744.3	1368.2	229.9	312	6808.3	5382.7	1084.7	1182.9	236.7	4149.9	311.3	2068	1122.7	217	1397.9	3507.7	552.5
Set 003	SG15154474	E5	257711020778	5	160378	Calibrator	40	Calibrator	160378D						EXID40000000695444	2577110207785				1.234	PASS	0.909	0.926	0.936		2438.7	715.9	16066.5	572.1	1641	782.9	1131.3	48283.4	1059.4	648.1	326.1	6885	4745.4	1075.6	1365.6	308.1	4625.2	387.1	2202.3	1951.6	863.4	1714.8	3530.7	656
Set 003	SG15154474	D9	257711020782	4	160378	Calibrator	40	Calibrator	160378D						EXID40000000695449	2577110207824				0.937	PASS	1	1	0.992		2268.1	596.6	16780.5	403.7	1604.4	807.1	1084.9	41979.6	1028.4	642.3	314.3	6434.6	4977.4	1053.9	1358.5	300.5	4347.3	397.1	2197.6	1970.1	908.7	1775.1	3737.6	664.8
Set 003	SG15154474	D8	257711020781	4	127493108	Sample	40								EXID40000000695443	EID261523	AA			1.015	PASS	0.97	1.184	1.018		977.9	838.8	2781.2	613	1080	420.4	1536.6	88089.8	891.7	305.5	379.5	10793.4	4014.4	335.9	325.2	226	4913.4	350.5	1933.6	2463.5	267.3	396.6	2169	1517.3
Set 003	SG15154474	D5	257711020778	4	128801963	Sample	40								EXID40000000695551	EID261519	AA			0.961	PASS	0.96	0.999	0.897		530.6	747.2	10206.9	568.2	1657.2	398.1	1013.9	49237.6	1284.8	289.2	1146.2	4491.3	2427.3	640	844.8	242.1	2609.2	370.9	1989.1	1197.4	263.4	2256.7	2643.4	739.5
Set 003	SG15154474	D2	257711020775	4	127631170	Sample	40								EXID40000000695557	EID261514	AA			1	PASS	0.817	0.69	0.904		495.8	708.7	10088.7	574.8	1320	475.9	1053.8	50776.8	756.8	284.1	432.4	4512.5	1727.9	1394.7	1128.3	297.6	3367	421.1	1608.4	1018.3	189.9	1340	4279.6	611
Set 003	SG15154474	D12	257711020650	4	128802020	Sample	40								EXID40000000695554	EID261525	AA			1.289	PASS	1.087	1	0.9		552	984.1	9535.9	814.3	1552.3	461.9	997.5	52868.3	1023	522.4	331.6	4030.3	1745.2	807.4	1290	222.4	1512.5	286.2	1914.4	977.5	656.6	2364.3	4274.9	649.2
Set 003	SG15154474	C8	257711020781	3	160261	QC	40	QC	160261D						EXID40000000695448	2577110207813				0.945	PASS	1	1	1		778.1	676.7	14317.9	534.7	1345.2	818.6	1071.9	41969.8	1246.5	231.3	309.2	7348.8	5314.3	1058.5	1158.9	222	3911.8	310.9	1909.9	1118.7	216.8	1354.4	3538.3	546.3
Set 003	SG15154474	C7	257711020780	3	114327122	Sample	40								EXID40000000695558	EID261521	AA			0.934	PASS	0.963	1.017	1.013		497.9	754.2	13180.2	397.2	1291.6	506.4	1025	54691.8	897.5	272.5	268.5	6147.1	2822.5	878.4	978.1	200.8	4937.9	362.8	1863.8	1281.6	225.1	1071.1	4264.6	442.8
Set 003	SG15154474	C4	257711020777	3	128802047	Sample	40								EXID40000000695442	EID261518	AA			0.773	PASS	1.045	0.946	1		525.2	669.8	12279	626	1409.9	417.1	838.9	45646.2	932	317.7	374.6	4004.4	2038.1	1059.7	858.9	381.6	1347	294.3	1929.3	763.6	225.1	2960.2	3614.9	682.1
Set 003	SG15154474	C3	257711020776	3	127628863	Sample	40				turbid				EXID40000000695553	EID261515	AA			1.012	PASS	1.01	1.03	1		473.2	647.2	14446.6	419	1396.4	384.6	1173.2	75874.4	1606.6	259.6	368.7	5624.9	2206.4	920.8	1052.8	251.7	2168.3	297.2	3861.8	912.8	221.4	1657.7	4946.5	871.6
Set 003	SG15154474	C12	257711020650	3	160378	Calibrator	40	Calibrator	160378D						EXID40000000695446	2577110206503				1.247	PASS	1.01	1	1		2792.9	906.3	17629	662.3	1420.2	777.5	1224.4	44826	993.9	647.2	351.5	7401.6	4988.8	1064.6	1305.8	293.9	4080.4	391	2106.1	1861	858.4	1802.8	3440.8	686.5
Set 003	SG15154474	B8	257711020781	2	170141C	Buffer	40	Stock	170141C						EXID40000000695447	2577110207812				1.065	PASS	1	1	1		36.8	38.1	27.2	35.2	57.9	50.3	43.4	1294.1	49.2	34.7	35.4	44.2	46.6	32	28.2	32.4	65.4	45.9	60.5	54.6	27.2	32.5	39.6	44.4
Set 003	SG15154474	A8	257711020781	1	128806459	Sample	40				red				EXID40000000695439	EID261522	AA			1.078	PASS	1.032	1.135	1.218		1165.5	1134.8	7740.6	644	1130.5	577.3	3407.8	74583.6	1343.2	210	274.6	8637.8	6177.6	525.1	529.1	225.8	5646.6	325.3	2186.8	1036.1	261.4	835.3	5424.8	497.1
Set 003	SG15154474	A4	257711020777	1	112328327	Sample	40								EXID40000000695435	EID261517	AA			0.812	PASS	1	1.05	1		615.8	887.1	15983.4	515	1360.6	457.4	1278.6	59302.8	1012.5	288.1	318.7	5255.7	2460.7	1171.8	935.5	246.3	3097.6	289.4	2692.2	1010	291.8	1923.7	6165.5	541.1
Set 003	SG15154474	A10	257711020783	1	160378	Calibrator	40	Calibrator	160378D						EXID40000000695556	2577110207831				1.101	PASS	1.094	1.101	1.086		2871.9	866.3	16842.7	657.4	1441.7	795.4	1219.4	48459.9	1015.8	625.4	347.6	7450.9	5190.7	1104.8	1216.8	293.1	3898.1	402	2067.1	1887.5	843.1	1654.5	3684.1	688.5
Set 002	SG15154474	H9	257711020278	8	127631167	Sample	40				red				EXID40000000683046	EID259355				0.868	PASS	0.891	0.704	1.04		877.7	2469.7	13174.1	1633.1	1441.9	1527.6	3967.8	112338	2451.1	339.5	427	16563	15732.3	582.9	749.7	344	14584.4	703.4	3227.7	1298.4	230	720.9	4489.6	512.1
Set 002	SG15154474	H8	257711020277	8	170141C	Buffer	40	Stock	170141C						EXID40000000683044	2577110202778				1.104	PASS	1	1	1		31	40.7	28.1	31.8	80.4	48.5	37.2	1678.8	42.7	30.7	27.9	46.1	55.4	31.6	29.6	25.8	68	56.9	69.7	62.2	23.6	34.2	48.7	38
Set 002	SG15154474	H7	257711020276	8	127631891	Sample	40								EXID40000000682048	EID259342				1.123	PASS	1.161	1.091	1.071		448.9	809.4	16533.7	566	1633.5	410.2	945.9	44559.2	1049.8	661.3	348.1	4363.6	1529.7	881.9	1088.6	259.5	1812.3	393	2423	1149.2	358.8	2412.4	5361.7	643.6
Set 002	SG15154474	H6	257711020275	8	127627261	Sample	40								EXID40000000683009	EID259335				0.994	PASS	1.158	1.204	1.49		567.2	932.5	14367.9	588.2	1548.2	332.5	1033.8	43951.7	954.3	321.6	382.3	3636	1642.7	1617.8	3876.6	252.6	2072.7	296	2258.3	1634.5	359.7	2455.1	1851.3	596.9
Set 002	SG15154474	H5	257711020274	8	127630480	Sample	40								EXID40000000683019	EID259327				1.384	PASS	0.619	0.497	0.925		969.7	9667.2	5958	2439.2	1188	2470.7	2674.6	68283.5	2025	392.3	316.8	20361.4	13893.6	545.2	1259.5	201	47594.9	819.5	3481.7	1787.1	241.4	487.1	3145.4	840.5
Set 002	SG15154474	H4	257711020273	8	102660895	Sample	40								EXID40000000682033	EID259320				0.997	PASS	1.197	1.201	1.137		540.3	706.9	22281.7	389.8	1598.7	408.8	967.8	49316.3	1020.5	278.5	292.8	5081.5	2812.1	980.6	1323.7	237.8	2552.9	310.2	2209.1	901.6	286.9	2128.3	2580.6	578.7
Set 002	SG15154474	H3	257711020272	8	127492419	Sample	40								EXID40000000683011	EID259313				0.93	PASS	0.941	0.909	0.948		400.1	835.7	12648.1	931.2	1574.1	460.6	1016.5	41246.8	1054.1	300.6	321.3	3203.9	1657	2912.1	1035	299	4115.5	345.4	2338.2	931	333.8	2763.6	5463	527.3
Set 002	SG15154474	H2	257711020271	8	127492508	Sample	40								EXID40000000683177	EID259306				0.839	PASS	1.258	1.263	1.123		708.6	617.1	13545.5	486.2	1686.6	348.7	945.3	48573.4	998.9	292.7	346.7	3386	1533.1	5282.7	1353.1	274.2	1286.1	292.4	2208.8	1415.2	361.9	3566.4	3465.6	691.7
Set 002	SG15154474	H12	257711020287	8	127627206	Sample	40				red				EXID40000000683034	EID259377				1.01	PASS	0.837	1.003	1.155		1238.4	2975.8	1050.3	1234.8	1029	1536.9	2807.9	89586.2	1031.5	321.1	340.9	15469.8	6954.1	408.2	508.1	279.6	14257.3	647.4	2457.2	1260.8	368.5	575.8	2143.3	784.6
Set 002	SG15154474	H11	257711020286	8	127630067	Sample	40								EXID40000000683036	EID259370				1.073	PASS	1.071	1.084	1.088		522.1	803.2	15429.1	618.1	1224.6	421.9	1096.1	54143.3	1018.8	382.5	354.1	4794.4	2358.8	1104.2	1150.2	316.5	4043.7	332.6	1796.7	1062.7	333.7	2229.5	3576.4	562.3
Set 002	SG15154474	H10	257711020279	8	128844623	Sample	40								EXID40000000683165	EID259363				0.868	PASS	0.885	0.852	0.928		573.6	600	2502.4	257.7	1408.4	361.2	1316.6	56277.7	917.8	507	412.3	5272.9	2275	471.3	593.3	340.9	3681.9	283.7	1660.1	1282.2	327.5	410.5	3647.5	741.8
Set 002	SG15154474	H1	257711020270	8	128822698	Sample	40								EXID40000000683161	EID259299				0.854	PASS	1.776	1.177	1.126		579.6	843.6	13547.9	714.7	1712.2	350.3	1122.4	53051.5	985.1	315.1	334.6	4086.1	2428.7	714	1284.4	258.1	1844	384.4	2458.1	915.2	300.4	1834.6	4330.5	548.3
Set 002	SG15154474	G9	257711020278	7	160261	QC	40	QC	160261D						EXID40000000683176	2577110202787				0.894	PASS	1	0.983	0.963		794.3	716.1	14545.5	450.7	1372.9	767.1	1069.5	41484.8	1211.8	280	315.3	7050.4	5088	1006.5	1144.6	233.7	3888.3	309.7	2052.9	1069	276.2	1444.2	3415.8	578.1
Set 002	SG15154474	G8	257711020277	7	128802003	Sample	40				red				EXID40000000683038	EID259349				1.008	PASS	1.025	0.948	1.093		594.2	950.7	16190.5	747.7	1442.3	369.9	1862.6	62865.5	1961.3	879.2	277.9	7275.6	4244.7	523.4	2681.5	206.7	3878.6	420.5	1874.2	1237.2	261.7	12742.1	3444.3	588
Set 002	SG15154474	G7	257711020276	7	127632136	Sample	40								EXID40000000683008	EID259341				1.003	PASS	1.185	1.233	1.086		548.5	2661.9	15057	411.6	1506.9	333.9	1217.7	54681	1042.8	320.2	343.4	4373.6	1888.8	851.2	1060.7	255.5	1384.3	301.6	2500.4	2077	335.7	2249.7	2843.3	638.1
Set 002	SG15154474	G6	257711020275	7	128823369	Sample	40				red, turbid				EXID40000000683027	EID259334				1.069	PASS	0.77	0.876	0.871		568	829.7	14960.3	684.3	1087.1	549.6	1975.6	53876.5	1134.8	347.1	444.3	7678.2	5118.2	931.8	643.8	261.4	6886.9	375.1	1584.6	1494.5	324.2	1164.3	3654.3	519.3
Set 002	SG15154474	G5	257711020274	7	128803775	Sample	40								EXID40000000683014	EID259326				1.061	PASS	0.993	0.887	0.951		621.5	1094.6	14709.3	681.3	1489.6	784.6	1271.2	46410.3	900.3	295.8	293.3	6982.4	4752.7	1030.7	979.1	219.8	4674.1	339.2	2172.2	5012	344.4	2065.4	2851.5	594.4
Set 002	SG15154474	G4	257711020273	7	128822351	Sample	40								EXID40000000683178	EID259319				0.913	PASS	1.054	1.081	1.01		1752	697.4	14287.4	429.4	1414.7	402.6	1032	59737.8	1005.1	316.6	344.5	4215.1	2187	964	997.2	344.3	4366.5	352.2	2036.1	1314.6	367.7	2158	2391.7	1089.3
Set 002	SG15154474	G3	257711020272	7	127627247	Sample	40								EXID40000000683015	EID259312				0.853	PASS	1.048	0.857	1.048		596.2	770.2	11420.5	498.9	1527.6	425.5	920.1	50042.9	828.7	357.7	612.8	3226.7	1629.3	1018.8	1293.4	344.2	1717.8	326.4	1899.8	1320.5	279.7	1956.4	2837.3	656.7
Set 002	SG15154474	G2	257711020271	7	128818770	Sample	40								EXID40000000683162	EID259305				0.913	PASS	1.104	0.92	0.979		452.7	749.8	10987.5	451.3	1737.9	364.1	912.1	52472.8	1219.7	321.8	504.5	3363.4	2208.3	656.4	1012.1	362.8	1111.6	351.4	2136.5	1084.7	277.4	1895.5	5995.8	675.3
Set 002	SG15154474	G12	257711020287	7	127631458	Sample	40								EXID40000000683031	EID259376				0.937	PASS	1	1.057	0.983		793.2	4988.4	13213.6	3701.6	1604.9	388.6	1062.7	80112.9	1010.2	1015.7	351	4840.2	1889.6	1790.5	1202.5	256.7	1574.1	382.3	2056	916.3	293.8	2022.1	7181.4	530.5
Set 002	SG15154474	G11	257711020286	7	127632207	Sample	40								EXID40000000682035	EID259369				1.136	PASS	1.066	1.02	0.993		637.9	888.7	10607.1	623.7	1622.6	319.2	1285.1	48889.5	944	310.9	391.3	3041.1	1371.6	1818.3	1227.9	244.8	1586.7	304	2147.8	1692.2	326	1679.2	3925.9	591.6
Set 002	SG15154474	G10	257711020279	7	127632061	Sample	40								EXID40000000683174	EID259362				0.801	PASS	1.108	1.093	1.009		478.5	793.8	6893.2	422.4	1591.2	452.6	1089.9	51746.2	988.8	1357.1	332.1	5624.9	2909	533.2	654.1	380.8	3786.9	340.3	2660.4	953.8	398.7	1511.4	3646	632.2
Set 002	SG15154474	G1	257711020270	7	127631348	Sample	40								EXID40000000683047	EID259298				0.814	PASS	1.126	1.037	1.119		497.7	1287.5	13217	788.6	1743.7	477.3	1309.1	45371.9	904.6	285.8	338.6	4585.3	2423.1	775.6	1354.1	239.5	1824.3	326.8	3155.4	1144.8	363.3	4846	3460.4	563.5
Set 002	SG15154474	F9	257711020278	6	128822597	Sample	40								EXID40000000683049	EID259354				1.011	PASS	1.017	1.014	0.901		593.1	1667.4	13893.8	794.7	1571.8	423.3	1064	46213.3	1019.6	350.9	341.1	3572.3	2141.6	1271.3	983.8	320.9	2184.4	309.6	2102.7	1118.6	339.4	2777.7	4204.4	565.1
Set 002	SG15154474	F8	257711020277	6	127496284	Sample	40								EXID40000000683157	EID259348				1.549	PASS	1.052	1.177	1.037		494.3	750.2	10556.6	501.7	1353.1	390.5	1104.7	66592.5	909.4	319.9	514.9	5359.2	3003.5	884.3	665.1	248.9	3702.1	300.8	1882.6	1811.2	371.9	974.2	2664.7	5989
Set 002	SG15154474	F7	257711020276	6	127631227	Sample	40								EXID40000000682049	EID259340				0.933	PASS	0.916	0.889	0.98		779.4	1545.6	11901.4	675.9	1233.2	466.9	2231.7	70692.9	919	369.3	397.8	7002.7	4529.9	580.6	614.9	281.8	4150.8	471	1793	1166.3	310.6	1441.4	7164.9	611.1
Set 002	SG15154474	F6	257711020275	6	127632255	Sample	40				red, turbid				EXID40000000683170	EID259333				1.194	PASS	0.802	1	0.971		1142.2	1376.1	1142.2	949	1430.9	679.1	10637.6	81295	1066.8	319	357.8	11517.5	5940.2	389.8	487.5	224.5	12484.6	454.4	2031.2	1674.4	303.9	357.2	2747.1	648.2
Set 002	SG15154474	F5	257711020274	6	160378	Calibrator	40	Calibrator	160378D						EXID40000000682036	2577110202746				1.025	PASS	0.979	1	0.976		2554.3	788.4	16553.6	572.1	1462.3	837.3	1093.6	46463.7	1028.4	647.9	331.6	6799.4	5010.6	1077	1346.4	299.9	4678.5	395.7	2095.3	1875.4	863.4	1880	3656.1	667.7
Set 002	SG15154474	F4	257711020273	6	127492979	Sample	40								EXID40000000683013	EID259318				0.963	PASS	1.021	1.157	0.939		487.3	709.5	17391.9	589.6	1598.7	376.1	12088.2	40725.5	1171.5	4088.7	362.1	4337.5	2387.7	742.4	1359	234.8	1883.4	285.4	2374.5	1245.3	296	3603.5	4490.7	579.9
Set 002	SG15154474	F3	257711020272	6	127629282	Sample	40								EXID40000000682046	EID259311				0.808	PASS	1	1.021	0.943		491.5	888.7	25943.8	903.6	1450.2	409.7	981.5	57993.4	928.7	353.7	322.2	3550.1	2057.4	1147.6	914.7	259.2	1576.7	327.7	1960.9	980.6	363.2	2123.4	3662	594.9
Set 002	SG15154474	F2	257711020271	6	127631757	Sample	40								EXID40000000683164	EID259304				0.888	PASS	1.022	1.081	0.992		505.4	503.4	14518.4	465.1	1665.3	374.9	1049.5	50568.2	1397.5	311.6	345.8	3182.8	1870.8	799.6	1369.8	596.8	2199.7	289.9	5931.1	1173.3	291	2204.8	2225.4	565.2
Set 002	SG15154474	F12	257711020287	6	127631147	Sample	40								EXID40000000683010	EID259375				0.998	PASS	1.004	1.016	1.001		681.2	1274.8	11175.3	666.7	2188.5	378.8	1228.4	53909.4	968	397	338.4	3908.6	1900.7	1516.4	1132.6	266.6	1865	335.8	4579.2	1201.1	340.1	2834.4	2462.4	1547.2
Set 002	SG15154474	F11	257711020286	6	127631685	Sample	40				turbid				EXID40000000683041	EID259368				1.131	PASS	1.067	0.987	0.933		481.2	1107.9	14268	752.1	1715.2	475.5	1072.9	51495.9	1358	313.2	313.9	5018.9	2360.5	1044.7	904	228.8	2246	345.1	2329.9	1059.1	303.5	2455.1	1951.1	705.8
Set 002	SG15154474	F10	257711020279	6	127629255	Sample	40								EXID40000000683030	EID259361				0.854	PASS	1.103	1	1.027		465.7	596	11767.7	332.6	1623.3	474	973.6	43233.4	1190.6	329.9	391.1	3121.9	1847.7	1223.6	1540.2	377.5	1623.2	304	2066.1	1334.8	297.7	5119.1	5746.4	674.5
Set 002	SG15154474	F1	257711020270	6	160378	Calibrator	40	Calibrator	160378D						EXID40000000683024	2577110202706				0.737	PASS	1.075	1.075	1.062		2606.9	862.2	17001.9	628.9	1573.3	794.9	1124.5	44825.9	999.9	628.8	336.4	6606.9	4977.4	986.7	1277.5	300.5	4124.7	378.4	2207.3	1826.1	805.8	1714.8	3700.5	705.7
Set 002	SG15154474	E9	257711020278	5	127630779	Sample	40								EXID40000000683166	EID259353				1.055	PASS	0.874	0.579	0.968		599.1	1451.2	10648.6	758.2	1343.8	751.6	1079.5	41152.4	886.3	336.1	424.8	7527.3	3604.3	620.9	754.5	304.6	5815.4	457	2208	1274.7	261.4	1069	2950.9	949.4
Set 002	SG15154474	E8	257711020277	5	127630069	Sample	40								EXID40000000682047	EID259347				1.237	PASS	0.884	0.968	0.965		1214.2	862.8	8054.3	563.6	1462	405.9	1269.4	61954.3	1020.7	287.4	615.8	6281.5	3658.3	565.8	2378.2	475.4	6018	271.3	2355.5	946.6	307.1	1104.3	7186.5	642.3
Set 002	SG15154474	E7	257711020276	5	127495545	Sample	40								EXID40000000683173	EID259339				1.022	PASS	1.158	1.092	1.005		478.5	922.8	11397.9	612.2	1759.8	346.6	2414.5	45901.3	1013	3864.3	312.3	3155.9	1446.6	1067.8	1027.3	250.4	2313.2	314.2	2179.5	968.1	415	3498.4	5200.3	617.4
Set 002	SG15154474	E6	257711020275	5	127492956	Sample	40								EXID40000000683001	EID259332				1.187	PASS	0.945	1.04	0.924		670.5	848.8	8615.4	647.8	1340	351.9	1166.3	60304.3	1049.6	328.1	355	5263.7	2774.9	695.8	905.7	263	2816.3	274.2	1673.9	1082.3	341.8	1128.1	3890.9	859.9
Set 002	SG15154474	E5	257711020274	5	127632127	Sample	40								EXID40000000683018	EID259325				1.167	PASS	0.968	1.357	1.064		888.8	848.1	2356.3	522.4	958	418.5	3047	73291.1	1115.7	344.1	311.4	9214.8	4233.2	427.9	602.7	247.6	4176.6	311.9	1661	1825.7	337	521.3	2441.3	649.9
Set 002	SG15154474	E4	257711020273	5	170141C	Buffer	40	Stock	170141C						EXID40000000682034	2577110202735				0.981	PASS	1	1.01	1.065		28.9	36.2	29.7	35.5	72.4	50.2	34.5	1723.9	42.8	32	27.2	46.6	52.7	29.7	29.5	23.4	65.4	53.5	74.6	65.4	25.2	37.8	44.1	37.1
Set 002	SG15154474	E3	257711020272	5	127481808	Sample	40								EXID40000000683007	EID259310				1.036	PASS	0.755	0.553	0.867		516.9	869	6383.4	591.2	1613.8	609.2	757.7	46525.2	896.9	366.4	441.8	2962.3	1814.7	1920.4	753.1	348.4	4373.6	323.9	1957.8	1743.2	236	5749.7	3145.8	669.4
Set 002	SG15154474	E2	257711020271	5	127629057	Sample	40								EXID40000000683028	EID259303				0.978	PASS	1.022	1.078	1.008		503.4	9896.5	15808.1	554.3	1723.1	462.8	942.8	47292.8	982.4	380.8	379.9	4714.3	2737.3	1878.7	959.7	248	3085.7	348.3	2100.7	923.9	312.3	2112.5	4202.6	544.1
Set 002	SG15154474	E12	257711020287	5	128822765	Sample	40								EXID40000000683022	EID259374				1.033	PASS	1.1	1.055	1.102		771.4	924.8	17804.5	648.1	1445	347	1023.8	52530.2	821.4	271.3	304.5	4727.4	2829	1018.6	1101.3	1003.4	1549.1	379.8	2007.9	1007.9	283.3	1730.3	5949.6	568.8
Set 002	SG15154474	E11	257711020286	5	160378	Calibrator	40	Calibrator	160378D						EXID40000000683156	2577110202865				1.17	PASS	0.988	0.958	0.997		2673.8	841.3	16780.5	636.1	1639.9	742.5	1143.1	50613.4	1025.4	620.6	344.5	7198.2	4890.3	1064.6	1283.3	307.2	4347.3	391.3	2243.6	1935	821.4	1810	3582.7	679
Set 002	SG15154474	E10	257711020279	5	127627228	Sample	40				turbid				EXID40000000683160	EID259360				1.017	PASS	1.082	1.126	0.979		576.6	789	13150.8	584.2	1758.4	356.8	2121.6	57554.2	976.9	310.4	316.4	3422	1632.6	1294.7	1278.3	272	2313.4	350.3	2575.7	1144.2	319	2571.7	3038.6	631.2
Set 002	SG15154474	E1	257711020270	5	128842329	Sample	40				red				EXID40000000683026	EID259297				0.944	FLAG	0.387	0.239	1.092		1842.3	3104.5	15255.2	4324.1	1413	9922.8	5040.2	37134	8156.6	456.5	225.6	33679.1	60975.7	313.6	416.9	186.4	49145.3	1817.9	8556.3	4898.1	138.9	1058.7	4477.8	450.5
Set 002	SG15154474	D9	257711020278	4	127631152	Sample	40								EXID40000000683005	EID259352				0.807	PASS	1.053	1.016	1.063		457.3	977.8	14212.8	558.5	1475.5	519.9	959.5	46155.8	1097.7	349.8	302.1	4249.7	2491.8	1236.6	1134.4	228.2	4787.3	329.3	2218.8	1190.4	313.3	2489.6	4564.1	594.1
Set 002	SG15154474	D8	257711020277	4	128841891	Sample	40								EXID40000000683032	EID259346				1.081	PASS	1.239	1.232	1.196		552.4	934.4	13014.8	1134.5	1905.1	380.6	1036.1	54545.6	914.4	368.8	450.4	3627	1716.1	971	1172.9	495.1	2042	335.4	2026.4	1057.5	316.1	1840	1388.9	737.9
Set 002	SG15154474	D7	257711020276	4	127493090	Sample	40								EXID40000000683004	EID259338				1.023	PASS	1.077	1.171	0.98		439.4	824.9	14322.8	486	1413.9	354.8	2389.6	503737	1043.8	294.6	321.4	3629.1	1378	1167.5	1465.5	302.7	1697.1	300.1	2111.6	6407.3	476.1	2655.8	2756.1	687.3
Set 002	SG15154474	D6	257711020275	4	127628381	Sample	40								EXID40000000683020	EID259331				1.018	PASS	1.016	0.996	0.985		442.6	773	12897.1	626	1522.5	374.9	983	42125.1	937.5	1299.5	359.7	3602.5	1844.9	1002.3	1628.8	257.7	2333.9	311.9	1880.3	1039.4	340.4	2443.3	2157.9	650.4
Set 002	SG15154474	D5	257711020274	4	128821964	Sample	40								EXID40000000683154	EID259324				0.95	PASS	1.136	1.059	1.086		1389.8	2261.7	13375.9	1047.5	1666.1	442.5	1129.1	69301.5	1596.5	995.5	789.7	4076.4	3063.5	1356.5	1148.9	1847.5	3052.2	331.6	1783.2	1105.6	299.5	1910.8	4607.4	649.5
Set 002	SG15154474	D4	257711020273	4	127493254	Sample	40				turbid				EXID40000000683017	EID259317				1.002	PASS	0.769	0.89	0.901		970.1	3042.3	1111.3	1184.1	1130.9	802.6	2484.9	130476	2068.8	375.2	1174.2	15557.9	6813.3	493	548	274.9	13250.2	536	2002.2	1421.6	289	377.8	4150.2	623.7
Set 002	SG15154474	D3	257711020272	4	127627208	Sample	40								EXID40000000683151	EID259309				0.956	PASS	1.009	1.22	1.057		667.9	1017.3	19292	700.7	1325.2	357.2	1901.5	51524.6	933.8	279.5	416.6	4724.4	2198	1163.2	1505.3	221.8	2416.7	361.1	1733.7	1197.6	286.9	2105.2	4444.1	720
Set 002	SG15154474	D2	257711020271	4	160261	QC	40	QC	160261D						EXID40000000683025	2577110202714				0.858	PASS	1	1	1		663.1	521.3	16770.8	246.3	1439.7	777.1	1013.6	41460.2	1206.5	268.2	303.1	6963.1	5224.4	1091.6	1182.7	228.8	3373.4	299.7	2041.6	1138.3	265	1445.4	3127	561.1
Set 002	SG15154474	D12	257711020287	4	127629246	Sample	40				red				EXID40000000683045	EID259373				0.928	PASS	0.679	0.615	0.772		778.8	871.1	7917.3	856.7	1267.1	673.4	2532.9	64544.3	828.9	374.6	436.4	9785.7	8198.6	471.9	626.2	326.5	5936.8	421.6	1828.1	3485.5	272.6	893.1	4201.7	661.7
Set 002	SG15154474	D11	257711020286	4	112736203	Sample	40								EXID40000000683169	EID259367				1.195	PASS	1.063	1.048	0.942		497.1	860.8	10503.5	645.9	1523.3	397.3	956.7	52948.9	1108.6	344.9	525.7	3604.5	1721	700.9	939.2	298.2	1861.1	297.2	2037.9	1290.6	363.2	3839.3	4085.4	1220.8
Set 002	SG15154474	D10	257711020279	4	128824752	Sample	40								EXID40000000683037	EID259359				0.82	PASS	1.124	1.035	1.128		618.3	963.2	17483.1	425.2	1736.7	778.1	1503.8	43015.8	793.1	282.6	284.4	7575.6	4860.4	1162.6	1217.3	288.3	4494.2	350.6	2420.9	1035.6	279.2	1399.9	2737.7	528.5
Set 002	SG15154474	D1	257711020270	4	127494521	Sample	40								EXID40000000683163	EID259296				0.89	PASS	0.898	0.794	0.872		723.7	917.6	22896.8	1085.3	1247.9	1127.1	1191.4	47826.4	974.3	308.8	357.8	7644.1	6174.7	915.1	753.1	278.6	4530	410.4	1995	1301.7	287.4	2136.5	3808.6	550.8
Set 002	SG15154474	C9	257711020278	3	160378	Calibrator	40	Calibrator	160378D						EXID40000000682041	2577110202783				0.792	PASS	1	0.996	0.985		2630.2	798.6	15078.9	531.4	1491.9	793.5	1131.3	44288.3	1003.9	671.6	347.5	7059	5071.2	1044.6	1317.8	304.9	4529.8	397.2	2054.4	1887.5	865.6	1686.5	3880.9	682.2
Set 002	SG15154474	C8	257711020277	3	112735672	Sample	40								EXID40000000682037	EID259345				1.066	PASS	0.829	1.124	0.956		949.3	953.1	1482.2	924.2	1017.7	390.2	1464.4	100804	1032.7	552.6	412	9720.6	2943.2	467.9	484.6	392.7	5496.7	302.1	1354.4	1044.1	373.7	467.4	3588.7	637
Set 002	SG15154474	C7	257711020276	3	160261	QC	40	QC	160261D						EXID40000000683167	2577110202763				0.948	PASS	1.013	1	1		744.5	667.2	12966.4	489.9	1441.1	753.3	1072.2	41353.5	1213.6	275.6	315.6	7105.8	5350.2	1082.8	1132.3	231.4	4030.2	299.7	1925.3	1144.6	275.7	1398.8	3363.4	552.3
Set 002	SG15154474	C6	257711020275	3	127632216	Sample	40								EXID40000000683175	EID259330				0.902	PASS	1.087	1.2	1.09		501	901.8	17624.4	556.4	1434	532.9	1131.9	52164.9	959.4	294.5	316.1	5245.6	2792.8	1373.1	1268.2	242.3	2046.4	330	1955.8	1523.1	304.4	1183.1	10026.2	604.2
Set 002	SG15154474	C5	257711020274	3	128820504	Sample	40								EXID40000000683043	EID259323				0.906	PASS	0.852	0.703	0.934		471	819.5	6923.7	538.6	1290.4	495.2	1075.3	50473.8	822.3	373.2	585.1	3954.7	2893.3	763.6	1028.4	334.1	3112.5	322.4	1689.3	1402.3	276.2	1180.1	5729.8	659.2
Set 002	SG15154474	C4	257711020273	3	128771780	Sample	40								EXID40000000683040	EID259316				0.935	PASS	1.122	1.147	1.042		545	643.5	15073.5	502.1	1614	346.9	1061.8	49927.9	975.6	327.6	336.7	4266.7	2391.9	775.5	1091.5	238.5	1841.4	4283.5	2035.1	970	309.9	2463.2	3047.1	552.7
Set 002	SG15154474	C3	257711020272	3	114346932	Sample	40								EXID40000000682042	EID259308				0.881	PASS	1.163	1.216	1.251		534.7	817.1	15140.7	592.9	1328.5	386.9	1438	48290.2	1141.1	324.3	326.9	4601	2527.9	949.8	1073	268.7	2782.4	349.1	1832.4	2482	331	1857.1	2847.6	638.4
Set 002	SG15154474	C2	257711020271	3	127627250	Sample	40								EXID40000000683023	EID259302				0.867	PASS	1.36	1.29	1.24		439.5	672.3	14468.9	314.1	1528	341.7	949.7	36670.2	1116	328.9	392.2	2822.8	1422.3	1912.7	1422.9	336.7	1005.6	319.1	3039.8	1295.4	315.4	2755.5	5144.7	568.6
Set 002	SG15154474	C12	257711020287	3	114360183	Sample	40								EXID40000000683029	EID259372				0.92	PASS	1.155	1.465	1.161		702.5	959	2260.4	857.4	1105.9	369	4282.5	65414.4	1135.4	350.6	422.5	9350	3644.7	456.7	515	253.9	4581.1	320.4	1763.6	1075.2	383.9	484.5	4694.7	618.5
Set 002	SG15154474	C11	257711020286	3	127632002	Sample	40								EXID40000000682039	EID259366				1.217	PASS	0.875	0.885	0.982		2877.3	866.6	9989.8	620.9	1400.6	515.7	1161.5	58900.5	932.4	1218.8	385.9	4780.5	2555	709.4	2070	277.5	4171.2	407.4	2187.1	945.4	311.9	6312	3596.3	598.8
Set 002	SG15154474	C10	257711020279	3	127495397	Sample	40				red				EXID40000000683006	EID259358				0.809	PASS	0.855	0.73	0.992		1018.3	1383.9	28530.7	977.8	1763.6	621.9	3765	78975.9	742.9	344.1	382.7	17493.7	18477.3	598	1064.3	218.7	3115.6	4648.3	3034.7	2921.4	269	901	4942.9	1182.7
Set 002	SG15154474	C1	257711020270	3	128822669	Sample	40								EXID40000000683168	EID259295				0.902	PASS	0.902	0.764	1.069		1115.8	4660.9	773.2	1446.7	1172.2	1202.7	1858.9	86836.2	1088	478.4	404.6	16232	6997.2	429.2	488	197.7	14724.4	694.9	2104.7	1621.9	228.9	415.4	2052.4	565.7
Set 002	SG15154474	B9	257711020278	2	127628872	Sample	40								EXID40000000682040	EID259351				0.991	PASS	0.88	0.917	0.906		551.9	1524.6	13797	596.8	1641.8	527.3	1356.8	43106.1	1085.2	279.4	466	3352.3	2005.9	2991.4	1308.8	250.1	4670.3	577.8	1918	1546.6	287.2	1944.6	4521.3	520.5
Set 002	SG15154474	B8	257711020277	2	127628400	Sample	40				turbid				EXID40000000683171	EID259344				1.205	PASS	0.808	0.737	0.897		548.8	832.8	11363.7	612.5	1387.6	540.2	1455.7	55276.2	1114.9	317.7	497.9	5760.6	3361.9	929.9	1014.8	319.2	3076.5	346.6	1860.5	1011.9	264.2	2454.4	3221.8	589.7
Set 002	SG15154474	B7	257711020276	2	112327873	Sample	40								EXID40000000682043	EID259337				1.09	PASS	0.852	0.867	0.925		584.3	1645.2	11154.3	1747	1701.2	612.4	1099.7	68907.4	834.7	1403.3	431	5383.4	2661.8	824.9	1057.3	249.1	4189.1	598.4	4955.6	1971.4	371	1951.8	2600.2	991.9
Set 002	SG15154474	B6	257711020275	2	128819944	Sample	40								EXID40000000683035	EID259329				0.943	PASS	0.994	1.106	0.974		510	793.4	15310.6	668.6	1509.7	337.7	965.1	65242.1	939.7	304	346.3	3847.1	2445.5	9266.1	1326.5	423.3	3047.9	555.9	1700.7	968.7	285.1	1382.2	5108.9	547.4
Set 002	SG15154474	B5	257711020274	2	128822624	Sample	40								EXID40000000683153	EID259322				1.089	PASS	1.01	1.031	0.944		425.4	776.9	12602.7	571.3	2017.7	390.9	899.5	39305.3	1026.3	373.7	322.1	2887	1419	1015.2	1211.4	256.4	1646.5	279.2	1911.2	4284.2	312.6	3024.5	3013.2	604.1
Set 002	SG15154474	B4	257711020273	2	127495475	Sample	40								EXID40000000682038	EID259315				1.001	PASS	1.065	1.158	1.13		447	728.8	22529.2	525.2	1469.6	447.1	1006.8	45228.2	1138.5	288.3	328.6	3943.6	2130.1	1344.2	1314.2	228.6	2244.7	289.5	1913.7	1226.9	344.7	2572	2952.7	586.3
Set 002	SG15154474	B3	257711020272	2	114362705	Sample	40								EXID40000000682044	EID259307				0.954	PASS	0.907	0.92	0.851		744.4	934.4	11839.9	487.9	1268.7	431.3	1155.7	53773.9	1521.9	298.5	398.2	3503	1855.1	667.7	1911.6	316.6	1878.5	279.6	1818	686.8	287.6	5816.8	1431	582
Set 002	SG15154474	B2	257711020271	2	128802002	Sample	40								EXID40000000683159	EID259301				0.971	PASS	1.039	1.112	0.98		496.6	607.6	16143.9	417.7	1425.8	396.5	2578.5	49283.5	1015.9	304.1	355.3	4319.2	2293.3	988.4	1131.6	258.3	2029.8	305.6	1901.1	1273.7	508.3	2059.2	4213.8	668.9
Set 002	SG15154474	B12	257711020287	2	127630753	Sample	40								EXID40000000683172	EID259371				1.035	PASS	0.883	0.788	0.997		793.9	1311.2	14945	875.8	1211.4	587.5	1274.3	54898.6	940.8	302	355.1	7641.5	4474.5	614.1	812.9	326.6	2443.5	389.3	2104.4	2264.5	559.1	1543.5	7516.5	511.7
Set 002	SG15154474	B11	257711020286	2	127630788	Sample	40								EXID40000000683152	EID259365				1.339	PASS	1.046	0.977	0.978		549.7	799.5	17181.9	617.6	1633.4	416.3	1152.5	46668.9	905	310.3	443.2	3547.9	2174.2	1221.8	1398.2	279.7	1742.5	377.6	2246.8	939.6	331.2	2209.6	3107	583.2
Set 002	SG15154474	B10	257711020279	2	127630065	Sample	40								EXID40000000683003	EID259357				0.982	PASS	0.904	0.95	0.901		534.4	1047	14177.9	456	1551.6	453.9	1176.7	64827.5	1628	350.4	362.2	3827.2	1963.6	605.2	1012.1	282.9	2270.8	323.1	2909.1	1064.2	444.4	7571.9	4581.9	561.2
Set 002	SG15154474	B1	257711020270	2	112732633	Sample	40								EXID40000000683048	EID259294				1.017	PASS	1.016	0.813	0.977		524.6	858	10074.9	787	1501.3	371.2	1003.7	48749.9	989.9	394.4	588.6	4112.8	1765	924.3	940.2	338.7	1228.1	289.6	2126.7	1552.2	286.2	2839.6	3564.2	698.3
Set 002	SG15154474	A9	257711020278	1	112735518	Sample	40								EXID40000000683033	EID259350				1.253	PASS	1.15	1.397	0.926		425.7	557	20325.5	450.4	1579.8	378.9	1137.6	35040.7	996.4	325.8	344.2	3111.8	2013.8	1134.9	1263.5	256.6	1991.4	275.8	1922.3	2222.7	354.8	3182.8	2360.4	542.9
Set 002	SG15154474	A8	257711020277	1	127628837	Sample	40				red				EXID40000000683158	EID259343				1.719	PASS	0.776	0.841	0.825		831	849.5	23244	733.6	1343.3	491.5	1505.7	56273.6	941.5	328	381.5	7528.3	4292.5	986.6	889.9	310.3	2655.9	335.2	1745.2	3518.1	322.8	2229.1	3346	844.2
Set 002	SG15154474	A7	257711020276	1	127632008	Sample	40								EXID40000000683155	EID259336				1.399	PASS	0.936	0.844	0.901		511.5	730.3	13880.7	520.1	1546.8	438.1	1492	41878.9	924.1	366.8	399.2	3028.5	1684.4	1545.4	1241.4	501.1	2214.3	499.6	2429.9	1226	611.5	4608.3	2989.9	590.9
Set 002	SG15154474	A6	257711020275	1	127628373	Sample	40								EXID40000000683016	EID259328				1.095	PASS	0.713	0.611	0.802		424.7	1085.1	5913.6	801.4	1388.4	1073.5	958.9	53576.9	1171.6	430.4	621.6	4486.7	2956.4	696.1	630.6	216.9	16431.4	341.1	1894.4	906.3	295.6	2307.4	2267.4	681.6
Set 002	SG15154474	A5	257711020274	1	127632281	Sample	40				red, turbid				EXID40000000683042	EID259321				1.258	PASS	0.877	1.151	0.893		1367.5	1282.3	1285.2	847.8	1115.2	665.6	2472.7	91072.1	1210.2	320.6	356.4	15064.7	6316.4	489.8	549.1	331.9	11921.9	448	1897.6	1193.2	1564.6	444.5	3040.6	652.2
Set 002	SG15154474	A4	257711020273	1	128822650	Sample	40								EXID40000000682050	EID259314				1.164	PASS	0.962	1.083	0.901		933.7	803.2	18662.7	540.2	1598.9	357	863.4	45884.9	1062.2	303.3	294.6	4702.2	1901.4	1287.5	1186.8	221.6	2220.2	271.7	2105.7	4111.6	309.5	2702.3	3109	517.7
Set 002	SG15154474	A3	257711020272	1	160378	Calibrator	40	Calibrator	160378D						EXID40000000683002	2577110202721				1.051	PASS	1.009	1.026	1.058		2706.3	803.9	16829.4	434.8	1608.3	788.7	1178.2	44657.7	1034	642.3	323.4	7187.8	4941	1154.6	1359.2	298.9	4183	403	2172.3	1928	905.4	1600.9	3626.2	716.1
Set 002	SG15154474	A2	257711020271	1	114359922	Sample	40								EXID40000000682045	EID259300				1.238	PASS	0.836	1.042	0.936		1038	2732.6	912.8	1047.5	1008.3	853.5	2159.8	85038.4	1648.2	361.2	347.4	17098.3	8396	778.9	533.4	242.4	20148.8	462.1	1953.2	1133.4	434.5	400.9	3635.4	710.8
Set 002	SG15154474	A12	257711020287	1	170141C	Buffer	40	Stock	170141C						EXID40000000683021	2577110202871				1.057	PASS	0.904	0.904	0.947		32.6	42.7	29.2	35.5	65.6	50.3	40.9	1666.5	46.4	30.8	29.9	49.4	54.1	28.8	30.6	27.1	69.8	56.5	74.7	60.4	27.4	36.4	54.5	40.9
Set 002	SG15154474	A11	257711020286	1	128842894	Sample	40								EXID40000000683039	EID259364				1.364	PASS	0.899	1.01	1.037		920.6	918.3	13535.2	739	1147.9	1041.9	1194.8	39949.7	1040.2	259.9	294.4	11399	5607.8	408.7	2014.6	227.4	3662.2	408.6	2126.4	1124.9	262.8	2979.6	5510.3	500.3
Set 002	SG15154474	A10	257711020279	1	127496397	Sample	40								EXID40000000683050	EID259356				1.249	PASS	1.089	1.193	1.021		553.5	704.2	13675.9	625.8	1785.6	337.3	1103.4	79505.4	1088.6	308.3	618.4	3755.6	1770.2	1216.9	1485.7	246.9	2757.3	289.4	2043.4	1099.5	384.4	1941.4	7440.7	623.5
Set 002	SG15154474	A1	257711020270	1	128802192	Sample	40								EXID40000000683012	EID259293				1.055	PASS	1	0.973	0.979		561.8	1569	9044.2	897.4	1564.3	486.7	1135.1	47448.8	1142.9	345.2	411.7	4805.6	2821.5	911.9	1206.7	298.3	3346.1	321.4	1928.7	1149.8	345	938.8	3171.8	635.6
Set 001	SG15154474	H9	257711020328	8	127494997	Sample	40				red				EXID40000000681184	EID259216				1.141	PASS	0.687	0.629	0.782		941	1863.4	21703.2	1451.4	1307.4	653.1	2518.5	49564.8	1083.7	222	311.7	9687	7636	629.6	719.3	163.1	9857.6	479	2058.2	954.2	299.3	1414.8	3006.9	481.5
Set 001	SG15154474	H8	257711020327	8	128824986	Sample	40								EXID40000000681037	EID259209				0.988	PASS	0.963	1.024	1.044		2028.2	826	10749.2	433.2	1259	583.2	1580.2	57253.3	896.7	249.6	456.8	6874.9	3145	481.9	623.2	243.6	3954.1	293.8	1703.7	846	309.7	1722.3	2967	585.4
Set 001	SG15154474	H7	257711020326	8	112735517	Sample	40				red				EXID40000000681192	EID259201				1.043	PASS	0.723	0.54	0.931		1107.1	880.4	28967.3	672.5	1632.9	684.5	3396.8	57416.4	688.9	283.2	406	11997.5	8626.5	527.8	508.4	302.7	4757.8	515.5	4523.5	1105.7	168.8	2387.1	2236.2	621.8
Set 001	SG15154474	H6	257711020325	8	128819967	Sample	40								EXID40000000681170	EID259194				1.028	PASS	0.931	1.061	1.043		1108.8	1008.9	1922.8	805.9	1182.5	469.9	2988	83757.4	902.4	340.2	497.7	9025.7	3734	389.1	447.7	316.8	3112	337.3	1505.1	1186.2	246.4	345.2	1879.7	753.2
Set 001	SG15154474	H5	257711020324	8	170141C	Buffer	40	Stock	170141C						EXID40000000681153	2577110203248				1.01	PASS	1	1	1		40.4	41.8	29	52.2	65.5	50.1	38.9	1449.2	47	32.3	31.9	39	43.4	31.9	34.3	23.6	33.8	45.5	67.9	49.1	19.6	34.9	41	44.4
Set 001	SG15154474	H4	257711020323	8	127482110	Sample	40								EXID40000000681156	EID259180				0.923	PASS	1.119	1.098	1.067		573	1976.8	8952.9	551.9	1754.2	420	1120.3	42803.7	998.5	264.6	433.2	6377.3	2669.4	1765.4	830	512	1059.7	452.2	2025.5	1400.7	354.6	1855.3	3931.3	800.6
Set 001	SG15154474	H3	257711020322	8	127495422	Sample	40				red				EXID40000000681169	EID259173				1.175	PASS	0.881	1.033	0.972		1239.6	1172.6	976.3	937	1345.1	609	3335.9	87452.5	1784.7	228.2	415.3	14640.3	5908	457.1	693.5	235.9	4126.5	360.3	2421.8	1491.8	548.5	477.9	3091.8	637.8
Set 001	SG15154474	H2	257711020321	8	127632266	Sample	40								EXID40000000681195	EID259166				0.912	PASS	1.185	1.204	1.056		742.2	705.2	12329.6	598.2	1822.5	352	980.2	39933.3	972.9	573	424.1	3793.8	1472.6	2193.6	989.7	234.9	1983.1	410.5	2336.6	917.1	349.7	6260.7	3104.2	583.2
Set 001	SG15154474	H12	257711020349	8	114323889	Sample	40				red				EXID40000000681173	EID259237				1.175	FLAG	0.494	0.292	0.794		2028	4600.6	912.2	1631.5	1228.6	2856.6	6415.1	63711.6	1992.2	292.8	258.3	21356.9	23646.9	335.7	608.1	202.1	19571.1	1490.1	4895	2423.8	159.8	409.7	3182.2	599.9
Set 001	SG15154474	H11	257711020348	8	112327348	Sample	40								EXID40000000681006	EID259230				1.031	PASS	1	1.005	0.959		571.5	882.9	12420.7	674.2	1812	469.9	1076.5	68995.6	899.8	385.5	460	4646.6	2363.2	1525.8	900.1	239.4	1736.2	462.1	2115	872	358.3	1328.4	3805.2	758.3
Set 001	SG15154474	H10	257711020329	8	127474503	Sample	40								EXID40000000681168	EID259223				0.985	PASS	1.218	1.123	1.053		532	846.3	13242.3	242.1	1579.2	416	1175.2	34612	990.9	434	274.1	2460.3	1551.8	1544	1261.1	265.1	1252.6	252.9	2040.4	763	270.2	2642.3	4138.8	499.7
Set 001	SG15154474	H1	257711020320	8	128772387	Sample	40								EXID40000000681183	EID259159				0.91	PASS	1.137	1.135	1.539		425.5	167.3	14711.6	450.9	1673.3	427.7	1003	38386.3	917.5	273.6	311.7	4504.3	2129.8	971.5	1184.7	204.4	868.1	285.9	2346.7	945.3	295.6	2523.7	2498.6	509.3
Set 001	SG15154474	G9	257711020328	7	112327688	Sample	40								EXID40000000681181	EID259215				1.152	PASS	0.818	0.922	0.939		983.2	1023.7	6150.8	698.3	1308.1	336.4	2956.7	49168.8	949.1	279.3	1536.5	9605.9	4497.5	454.6	414.9	251.3	4679.5	321.4	1948.3	810.6	243.3	634.4	2026.9	586
Set 001	SG15154474	G8	257711020327	7	127631480	Sample	40								EXID40000000681014	EID259208				1.061	PASS	1.106	1.222	1.011		729.4	1132.5	18283.7	564	1318	382.5	2935.4	48465.1	1065	264.2	371.1	5429.8	2546.7	1863.6	958.7	266.5	2480.5	257.2	1858.7	1327.7	246.4	1663	4708.1	534.8
Set 001	SG15154474	G7	257711020326	7	127631867	Sample	40								EXID40000000681180	EID259200				1.068	PASS	1.035	0.938	0.867		563.1	1513	13368	851.7	1955.2	478.2	956.1	86422.8	1409.2	453.8	8549.3	3675.8	1656.9	875.9	2684.7	542.9	2070.3	304.7	1948.9	982.5	315.9	1884.5	4929.1	486.7
Set 001	SG15154474	G6	257711020325	7	127629455	Sample	40								EXID40000000681016	EID259193				1.012	PASS	1.014	0.947	1.107		793.5	1115.8	11243.5	983.6	1155.7	952	1188.2	42416.9	915.4	289.5	320.2	8143.8	4830.8	950.6	1146.7	197.6	9357	348.6	2192.5	2123.8	238.8	1584	1636.9	704.1
Set 001	SG15154474	G5	257711020324	7	127492428	Sample	40								EXID40000000681191	EID259187				0.94	PASS	1.107	1.033	0.912		682.3	1335.3	11087.7	1099.4	1961	489.9	878.6	43693.7	913.2	294.2	428.4	2773.8	1446.2	1259.3	1349.5	194.6	1113.3	298.4	2148.7	1320.7	207.4	3010.1	4168.2	594.6
Set 001	SG15154474	G4	257711020323	7	112734302	Sample	40								EXID40000000681029	EID259179				0.838	PASS	1.122	0.969	1.062		536.9	750.1	12834.7	569.5	1384.8	507.2	1086.2	37622.1	744.9	305.6	508.3	4344.9	1804.7	1069.5	998.3	297.1	1491.7	352.3	1868.2	857.6	466.5	3734	3125.1	577.4
Set 001	SG15154474	G3	257711020322	7	128822307	Sample	40								EXID40000000681048	EID259172				1.096	PASS	0.895	0.648	0.978		687.2	748.7	8253.7	750.5	1702.4	588.7	1047.3	58334.3	708.9	276.1	589.8	3290.5	1935.4	498.1	1535.8	334.1	1098.2	434.2	1926.1	1227.6	221.9	952.3	3384.4	841.1
Set 001	SG15154474	G2	257711020321	7	127482989	Sample	40								EXID40000000681163	EID259165				1.08	PASS	1.205	1.135	1.144		475.8	545.3	10571.6	535.9	1705.9	362.1	10348.9	55589.8	1142.5	349.5	627.4	3176.3	1968.4	1189.2	2169	239.2	1830.7	394.8	3789.8	5925.1	321.3	1302.4	7339.4	682.2
Set 001	SG15154474	G12	257711020349	7	127631214	Sample	40								EXID40000000681015	EID259236				1.167	PASS	1.094	1.107	0.977		669.2	996.3	851.8	624.6	1667.9	400.4	1909.6	37682.7	1031.8	236.4	323.5	2336.7	1043.1	1604	1160.5	233.9	1805.8	437	2097.7	731.2	245.8	3468.4	3550.6	543.4
Set 001	SG15154474	G11	257711020348	7	127631359	Sample	40								EXID40000000681176	EID259229				0.996	PASS	0.974	0.965	0.998		1312.2	1917.2	12418.4	870.3	1274.4	555.6	1651.1	67886.6	1195.3	770.6	615.1	5424.2	3588.9	1072.6	1327.3	438.8	1846.3	395.1	1789.7	1063.8	250.8	1008.3	6865.3	630.4
Set 001	SG15154474	G10	257711020329	7	112735602	Sample	40				red				EXID40000000681039	EID259222				0.864	PASS	0.856	0.844	0.995		1366	1105.9	8665.5	1225.8	1138.9	666.9	4028.6	68045	835.8	259.1	359.7	10173.9	7568.3	625.6	485.7	227.5	4858.5	435.2	2116.8	747.4	300.6	560.7	2851.3	494.4
Set 001	SG15154474	G1	257711020320	7	112734277	Sample	40								EXID40000000681164	EID259158				0.986	PASS	1.041	1.052	0.973		717	581.1	12526	668.1	1414.2	456.4	17800.2	49886.3	1001	252.4	345.9	6351.6	2614.5	913.3	816.8	252.3	1236.3	272.9	1994.3	938.8	400.7	4791	6165.5	748.2
Set 001	SG15154474	F9	257711020328	6	160378	Calibrator	40	Calibrator	160378D						EXID40000000681162	2577110203286				1.028	PASS	0.973	0.968	0.971		2929.1	871.1	17129.5	572.1	1573.3	643.7	1062.9	44825.9	1024.5	594.9	292.6	7677.9	4854.4	1003.3	1444.5	308.1	4347.3	382.6	2122.1	1887.5	863.4	765.7	3525.1	663.5
Set 001	SG15154474	F8	257711020327	6	127632229	Sample	40								EXID40000000681030	EID259207				0.963	PASS	1.127	1.108	1.031		755	678.7	16287.6	390.6	1762.8	428.9	51885.6	48847.2	848.3	343.2	404.9	4596.4	1953.8	765.6	1410.1	263.6	2419	311.3	2279.1	891.7	257.7	1942.2	3254.7	551.4
Set 001	SG15154474	F7	257711020326	6	128822316	Sample	40								EXID40000000681177	EID259199				0.905	PASS	1.339	1.333	1.055		557.2	711.2	18596.6	928.8	1639.8	454.1	954.7	51358.8	1034.9	275.9	323.6	4158.2	1779.1	974.4	1675.9	190.9	2485.4	319.5	2306.9	1042.7	258.6	2853	2732.4	505
Set 001	SG15154474	F6	257711020325	6	127493088	Sample	40				red		40% filter plate clogged after EQ		EXID40000000681165	EID259192				0.958	FLAG	0.462	0.373	0.757		1430.1	10688.2	583.4	3198	1046.9	2869.1	3215.4	80309.3	2079.9	290.8	612.6	22971.7	10979.4	342.2	424.6	191.6	29218.5	936.3	3566.4	1748.6	185.7	496.5	3072.2	708.4
Set 001	SG15154474	F5	257711020324	6	127632013	Sample	40								EXID40000000681193	EID259186				0.868	PASS	0.888	0.905	0.819		1118.2	969.3	19136.8	1121.4	1540.6	520	1216.9	53590.8	1385.7	248.8	398.5	4734.5	2350	812.9	1034.7	242.2	2966	319.1	2213.2	1352.7	171.2	6701.6	3384	487.4
Set 001	SG15154474	F4	257711020323	6	127632014	Sample	40								EXID40000000681009	EID259178				0.789	PASS	0.945	1.017	1.006		692.7	856.7	14601.1	653.1	1359.8	411.8	1443	34681.9	1163.9	288.2	364.4	8551.3	4295.6	853.8	772.8	211.6	3126.3	303	1938.7	1024.7	263.2	2260.6	2851.7	651.3
Set 001	SG15154474	F3	257711020322	6	127629088	Sample	40								EXID40000000681038	EID259171				1.098	PASS	1.253	1.233	1.042		496.8	498.3	11144.9	601.4	1728.5	319.2	1059.6	38516.8	1009.6	148.3	302.3	3687.3	2106.7	939.4	1156.7	169.7	936.2	347.2	2381.4	1375.8	281.3	2493.3	2755.5	1338.6
Set 001	SG15154474	F2	257711020321	6	112736241	Sample	40								EXID40000000681025	EID259164				0.814	PASS	1	1.101	1.103		1087.4	1107.3	13090.5	1037.6	1059.7	551.8	2122.6	59149.8	1085.8	348.3	445.4	10375.5	6129.2	540.7	590.6	188.7	6419.1	313.1	1851.5	1193	274.8	1645.3	2185.7	572.5
Set 001	SG15154474	F12	257711020349	6	128819974	Sample	40								EXID40000000681179	EID259235				1.026	PASS	1.18	1.192	1.096		682	893.6	17937	516.8	1335.2	522.6	1341.1	36601.6	958.7	231.8	390.6	3962	2100.8	962.8	1649	573.1	1458.6	350.4	1756.5	904.8	261.8	1066.9	5095.2	576.2
Set 001	SG15154474	F11	257711020348	6	128843047	Sample	40								EXID40000000681021	EID259228				0.935	PASS	0.771	0.742	0.791		814	2810.8	9462.8	1081.7	1413	1211.2	1288.4	50412.9	1205.1	305.5	395	8296.7	6203	620.7	825.8	254.6	4213.4	353.2	2074.2	781.2	252	1458.3	3121.5	572.2
Set 001	SG15154474	F10	257711020329	6	112327521	Sample	40								EXID40000000681035	EID259221				0.798	PASS	1	1.082	0.962		712.2	701.4	17611.1	638.8	1447.9	464.2	1572.2	50040.1	865.3	249.2	352.7	6087.5	2808.7	626.8	941.2	210.7	3449.3	315.7	2395.6	845.1	237.8	3486.4	4554.2	1009.1
Set 001	SG15154474	F1	257711020320	6	160261	QC	40	QC	160261D						EXID40000000681013	2577110203206				0.96	PASS	1.014	1	1		908.5	207.2	16727.3	435.3	1401.3	797.2	978.5	36443.2	1182.6	206.9	240.7	8600.7	5036.3	994.7	1189.4	199.5	3179.7	293.5	2100.7	1031	227.7	1418	2938.3	574.5
Set 001	SG15154474	E9	257711020328	5	114323918	Sample	40								EXID40000000681042	EID259214				1.064	PASS	0.982	0.992	1.007		1140.8	1531.3	18400	1191.9	1322.8	481.9	1110.7	59732.2	785.7	221.6	378.7	7618.4	2855	851.7	1338.3	216.1	4727.6	305.1	1828.3	2249.3	279.5	1668	2493.4	469.2
Set 001	SG15154474	E8	257711020327	5	128822549	Sample	40								EXID40000000681046	EID259206				0.977	PASS	1.083	1.121	0.97		668.6	951.8	16502.1	729.6	1486.3	406.5	1058.6	126785	901.7	2717.8	443.2	4371.2	1595.4	684	1137.5	216.8	1414.1	343	2133	990.4	298.7	2047.8	3199.2	624.1
Set 001	SG15154474	E7	257711020326	5	112735551	Sample	40								EXID40000000681004	EID259198				1.019	PASS	1.167	1.279	1.07		528.3	671.3	9287.7	752.8	1348.7	396.5	1021.3	54056.7	2565	283.2	345.5	5859.1	1796.3	776.6	735.7	222	2917.9	285.2	1787.3	996.1	305.5	1209.7	4256	566.1
Set 001	SG15154474	E6	257711020325	5	127632230	Sample	40								EXID40000000681172	EID259191				0.991	PASS	1.019	1.079	1.007		431.6	676.5	14855.7	642.3	1775.8	343.9	1239.2	43139.2	1132.4	306.2	1318.4	4296.4	1994.2	781.8	904.1	244	1477.6	301	2664.4	1475	261	4429.5	2705.5	580.2
Set 001	SG15154474	E5	257711020324	5	127494452	Sample	40								EXID40000000681151	EID259185				0.978	PASS	1.022	0.944	0.965		691.4	1035.1	11934.5	736	1527.1	540	1081.7	40254.8	2562.8	383.8	2036.2	3886.3	1987	933.1	1471.2	275.9	2034	324.7	1831.9	1071	185.1	1220.6	3466.3	634.1
Set 001	SG15154474	E4	257711020323	5	160378	Calibrator	40	Calibrator	160378D						EXID40000000681189	2577110203235				0.85	PASS	1.091	1.055	1.089		2330.9	803.9	13681.6	537.4	1587	793.4	1170.5	30096.8	957.3	698.3	394.5	7059	5180.5	1184.4	1240.5	296.9	3002.8	425.3	2239.7	1665.1	934.5	1756	3711.8	686.3
Set 001	SG15154474	E3	257711020322	5	128822924	Sample	40								EXID40000000681155	EID259170				1.078	PASS	1.123	1.208	1.069		629.8	603.8	12034.6	750.2	1725.2	328.3	1086.4	57779.8	935	159.5	324.2	3343.7	1846.7	716.3	1995.4	179.4	839.7	408.5	2832.1	1541.5	474.8	2088.3	3143	615.6
Set 001	SG15154474	E2	257711020321	5	127629082	Sample	40								EXID40000000681158	EID259163				0.965	PASS	1.254	1.142	1.063		552.5	800.6	13438.2	812.6	1714.9	351.1	988.1	47039.3	966.4	384	494	3690.7	1577.8	964.8	977	250.3	1096	329.5	2646.5	8080.5	1221.9	2431.6	5284.5	593
Set 001	SG15154474	E12	257711020349	5	127631163	Sample	40								EXID40000000681196	EID259234				1.138	PASS	0.803	0.832	0.865		1201.4	615.8	14432.3	652.5	1913.1	474.3	1333.6	42062.8	1204.6	244.6	448.2	4240.4	2845.6	990.8	1236.1	317.5	2074	249.2	1670.4	7699	277.4	3040.2	3060.8	624.4
Set 001	SG15154474	E11	257711020348	5	127632249	Sample	40								EXID40000000681167	EID259227				0.98	FLAG	0.415	0.227	0.848		2550.6	4499.8	4975.2	4278.5	1721.3	6092	4237.7	50165.9	4631.2	1131.4	358.8	16086.5	18560.8	329.9	435.7	358.8	94340.8	2405.2	7640.9	7612.2	167.5	414.5	6023.1	605.7
Set 001	SG15154474	E10	257711020329	5	127631707	Sample	40								EXID40000000681007	EID259220				0.861	PASS	1.195	1.194	1.085		761.7	703	19226	1128.1	1573.4	518.2	1033.4	45972.2	1135.8	426.1	360.5	4600	1756.3	822	1538.2	269.9	1277.3	354.2	2519.2	2726.5	198.9	2369.9	3918.6	536.2
Set 001	SG15154474	E1	257711020320	5	112327583	Sample	40								EXID40000000681033	EID259157				0.997	PASS	1.017	1	0.968		661.8	692.9	10635.8	522.6	1785.4	637.6	1865.5	36573.7	1207.1	270.3	302	6028	3011.9	706.2	673.9	233.8	2711.9	316.1	2817.1	987.5	326	2194.2	4128.6	629.4
Set 001	SG15154474	D9	257711020328	4	112734301	Sample	40								EXID40000000681154	EID259213				1.108	PASS	0.98	1.062	0.945		488.9	730.4	17946.7	699.2	1532.7	342.8	1065.2	47006.7	1089.4	267.5	234	4175.4	1740.2	1033.9	1247.2	225.2	1504.3	672	1867.4	1475.5	306.4	2257.1	4568.7	515.5
Set 001	SG15154474	D8	257711020327	4	127494432	Sample	40								EXID40000000681022	EID259205				1.076	PASS	1.044	1.11	1.068		648.1	617.2	17501	458.5	1391.6	408.9	1148.6	43586.5	878.6	229.1	289.5	4678.3	2355.2	591.8	1276	222.9	1230.1	487.7	1770.9	940.2	271	2048.3	3459.8	623.5
Set 001	SG15154474	D7	257711020326	4	128778622	Sample	40								EXID40000000681049	EID259197				1	FLAG	0.623	0.396	0.795		1580.1	3810.1	852.1	1632.4	1036.1	2009.1	2257.9	58297	2517.1	375.7	355.8	11133.2	5173.7	330	345.4	181.5	20971.4	879.3	3206.4	28058.2	158.5	310.2	4992.6	572.3
Set 001	SG15154474	D6	257711020325	4	160261	QC	40	QC	160261D						EXID40000000681003	2577110203254				1.055	PASS	0.954	0.969	1		1025.3	751.7	14444.6	602	1425.9	894.3	1121.2	41690	1317.2	242.5	364.7	7594.9	5118.3	1085.8	1192.5	210	3238.9	307.1	1893.5	1083.7	224.1	1418.5	3049	579.6
Set 001	SG15154474	D5	257711020324	4	112734320	Sample	40								EXID40000000681018	EID259184				0.955	PASS	0.833	0.882	0.879		1143.6	726.8	11614.8	874.9	1515.7	495.9	2064.7	46522.1	1597.7	256.7	463.5	3512.6	2160.7	924.8	1045.1	254.9	955.3	279.6	2150.7	854.4	252.7	4107.8	3549.7	561.1
Set 001	SG15154474	D4	257711020323	4	112735554	Sample	40								EXID40000000681023	EID259177				0.926	PASS	1.103	0.844	1.04		426.1	6320.2	13093.5	424.3	1708.6	407.2	30087.3	162543	1483.7	3092.2	490.5	4707.9	1469.7	925.5	3420.1	352.9	370.7	439.5	2484.7	1273.2	345.3	1502.9	4579.8	699.5
Set 001	SG15154474	D3	257711020322	4	127627289	Sample	40								EXID40000000681045	EID259169				1.156	PASS	1.014	0.893	0.954		884.9	1582.4	13578.9	902.4	1479.5	532.8	1039.6	69839	1048.3	242	596.7	3925.3	2912.7	1755.1	1280.2	422.6	2135.2	340.4	2134.4	1297	319.7	1226.4	4699.8	544.2
Set 001	SG15154474	D2	257711020321	4	112734675	Sample	40								EXID40000000681011	EID259162				0.914	PASS	1.176	1.096	1.197		787.7	840.8	16654.7	718.6	1468.8	786.4	1031.8	47179.1	915.8	209.5	405.7	8100	3787.5	1400.3	1156.2	219.6	2960.8	326.2	2045.6	2058.9	253.8	1695.1	4390.1	905.9
Set 001	SG15154474	D12	257711020349	4	127492897	Sample	40								EXID40000000681161	EID259233				1.114	PASS	0.888	0.785	0.925		679.9	1437	11966.1	675.4	1242.1	582.1	1653.7	40604.3	917.5	272.2	412.8	6689.9	2916.7	666.7	869.4	213	3257	286.7	1845	1465.5	207.5	1434.5	5165	481.7
Set 001	SG15154474	D11	257711020348	4	128819981	Sample	40								EXID40000000681159	EID259226				0.994	PASS	0.977	1.003	0.94		774.7	888.4	16331.8	776.9	1712.9	515	1014.6	43800.8	13382.4	455.2	484.4	4173.8	1556	1136.4	1528.4	234.5	1928.8	278.7	2382.4	653.4	238.4	3121.8	6881.1	1169.3
Set 001	SG15154474	D10	257711020329	4	128841338	Sample	40								EXID40000000681160	EID259219				0.903	PASS	0.993	1.106	1.107		754.2	2358.4	6988.9	2374.7	1233.3	594.8	1920.6	398774	1142.8	296.5	511.9	7561.5	16607.2	1474.3	1170.7	303.2	3327.6	231.8	1771.6	1177	299	687.2	3870.3	570.5
Set 001	SG15154474	D1	257711020320	4	127631228	Sample	40								EXID40000000681044	EID259156				0.984	PASS	1.187	1.234	1.06		476.1	176.9	12992.6	609.6	1614.4	368.5	1027.3	50361.6	1425.6	344.8	436.1	4147.8	1939.5	1456.5	1484.2	217.2	817	323.7	2168.2	6133.6	296.5	1958.4	4930.2	593
Set 001	SG15154474	C9	257711020328	3	127482913	Sample	40								EXID40000000681182	EID259212				1.035	PASS	0.847	0.85	0.849		513	923.4	8799.9	596.5	2311.6	304.5	943.2	56927.1	1513.6	304	293.3	4986.5	2374.1	814.8	1083	293.7	2516.8	519.4	1545.8	35934.1	287.7	993.6	6748.8	659.5
Set 001	SG15154474	C8	257711020327	3	128823081	Sample	40								EXID40000000681028	EID259204				0.942	PASS	1	1.064	0.941		675	749	14813.3	498.5	1524.3	421.4	1122.1	314318	1319.9	246.3	503.3	4166	2015.8	1205.4	1372.7	269.8	1606.7	388.5	2041.3	1099.5	282.2	2805.6	5049.6	574.1
Set 001	SG15154474	C7	257711020326	3	114361176	Sample	40								EXID40000000681175	EID259196				0.935	PASS	0.888	1.091	1.052		1559.9	1353.3	769.7	895.5	972.5	1031.4	5277.4	69456.9	952.2	271.9	328.3	12066.3	5515.7	407.8	608.2	244.6	12534.1	339.8	2800.9	1447.2	191.3	402	2405.7	605.8
Set 001	SG15154474	C6	257711020325	3	127631188	Sample	40								EXID40000000681024	EID259190				1.034	PASS	1.112	1.06	1.094		706	941.9	12537.1	767.6	1636.5	435.4	1297.9	60491.7	1669.5	6014.6	345.9	5967.8	2599.1	770.8	634.2	269.4	1918.9	432.5	1848.4	2087.3	398.8	1329.6	4571.1	576.8
Set 001	SG15154474	C5	257711020324	3	127496339	Sample	40				red				EXID40000000681166	EID259183				0.86	FLAG	1.417	55.706	4.358		3984.3	588.8	4927.8	1387.9	1606.4	14518.6	8699.5	8918.6	1094.8	181.8	185.2	46076	92668.3	128.7	158.6	194.3	14450.3	3895	6248.9	7639.4	167.2	858.9	1840.3	252.9
Set 001	SG15154474	C4	257711020323	3	127631505	Sample	40								EXID40000000681032	EID259176				0.813	PASS	0.726	0.848	0.985		1037.5	2382.7	1140.7	805	1247.9	1454.9	1945.8	48050.4	1722.5	258.5	8008.7	9561	4303.3	401.4	411	502.3	28833.7	398.3	2068.5	1298.8	231.4	386.2	3971	889
Set 001	SG15154474	C3	257711020322	3	170141C	Buffer	40	Stock	170141C						EXID40000000681050	2577110203223				1.073	PASS	1.004	1.023	1.137		36.3	35.5	26.5	37.7	70.6	47.2	42	2129.5	48.4	17.2	26.1	34.4	39.6	23.2	30.3	20.5	34.1	49.2	80.4	58.5	25.8	18.2	39.9	47.5
Set 001	SG15154474	C2	257711020321	3	128823295	Sample	40								EXID40000000681041	EID259161				0.845	PASS	1	1.287	1.07		868.8	1004.8	1011.7	1269.6	1235.7	644	1693.6	59378.1	1503.5	266.1	416.6	9989.9	3927.5	355.2	322.8	198.1	6599.9	443.8	1801.9	1232.8	342.6	590.1	5432.3	683.7
Set 001	SG15154474	C12	257711020349	3	127493165	Sample	40								EXID40000000681157	EID259232				0.993	PASS	1	1.147	1.045		1173.3	4225.6	795.9	1688	1059.7	712.7	2475.3	73972.1	1432	290.9	387.3	10260.3	4965.1	369.5	505.4	233.6	11048.4	428.2	1897.9	1171	714.1	687.9	2731.6	862.6
Set 001	SG15154474	C11	257711020348	3	160378	Calibrator	40	Calibrator	160378D						EXID40000000681019	2577110203483				0.995	PASS	1	1	1		2862.5	667.5	17308.1	645.8	1544.9	818	1131.3	46093.4	1025.4	642.3	339.7	5930.1	5341	947	1431.4	273.7	3560.5	381.3	2172.3	1975.7	870.9	1427.1	3656.1	682.2
Set 001	SG15154474	C10	257711020329	3	128823365	Sample	40								EXID40000000681171	EID259218				0.825	PASS	0.859	0.821	0.897		897.6	574.6	11939.2	627.8	1410.2	570.4	1842.8	46307.7	996.8	331.7	468.6	5508.9	3829.2	498.3	1008.5	295.1	2731.7	269.1	1837.2	990.6	214.4	1865.9	2769.5	579.6
Set 001	SG15154474	C1	257711020320	3	127494443	Sample	40								EXID40000000681034	EID259155				0.933	PASS	1.279	1.293	1.192		715.4	925.5	8775	609	1471.5	480.7	1028.3	254716	1450	361	351.6	6855.6	2346.4	624.2	827.7	348.5	1292.6	414.1	1939.3	2317	288.8	1698	5456.8	552.3
Set 001	SG15154474	B9	257711020328	2	112736207	Sample	40								EXID40000000681185	EID259211				1.119	PASS	0.919	0.966	0.93		437	1008.4	18012.7	759.8	1251	376.5	933.9	55454.6	957.2	257.6	219.3	6412.6	2270.3	860.5	1052.4	207	2805.3	357.8	1735.9	3263.4	243.9	1844.5	2370.7	464.5
Set 001	SG15154474	B8	257711020327	2	112736200	Sample	40								EXID40000000681194	EID259203				1.016	PASS	1.172	1.191	0.999		912.8	670.5	14724.8	554.2	1700	456.2	944.9	54210.5	2122.6	303.9	325.4	4102.3	2223.3	1037	1178.2	250.3	3357.7	278.1	2161.9	30560.4	280	1878.2	5482.2	1646.4
Set 001	SG15154474	B7	257711020326	2	127632228	Sample	40								EXID40000000681010	EID259195				1	PASS	0.976	1.08	1.05		442.5	708.8	18813.4	593.3	1579.4	353.8	1659.8	48535	1335.2	226.7	304.1	4172.4	1855.1	1515.4	1629.7	233.3	2602.7	252.7	2010.3	1054.6	231.4	2059	4308.4	536.6
Set 001	SG15154474	B6	257711020325	2	127629296	Sample	40								EXID40000000681178	EID259189				1.076	PASS	0.833	0.858	1.021		924.1	1012.2	20569.2	624.9	1391	526.6	1842.8	55058.6	881.1	242.3	511.7	5557.6	2861.1	1194.5	1249.9	278.1	1973.2	277.8	1792.4	1033.5	206.5	2633.3	2938.5	767.5
Set 001	SG15154474	B5	257711020324	2	127492909	Sample	40								EXID40000000681187	EID259182				0.958	PASS	0.898	0.808	0.868		802.5	718.3	10719.4	858.7	1709.6	475.9	938.3	42211.9	841.7	296.8	756.5	3149.2	2767.9	2182.9	1143.2	326.5	1300.8	295.8	1954.8	1018.4	212.9	2124.3	5496.6	626.2
Set 001	SG15154474	B4	257711020323	2	127632099	Sample	40								EXID40000000681031	EID259175				0.871	PASS	0.935	0.717	1.111		642.3	1717.1	18469.6	718.9	1391	752.3	1195.6	34574.7	750.5	223.7	240.4	9144.7	4938.8	483	803.8	166.2	3621.2	366.8	2535.5	2906	191.4	4517.4	2610	526.9
Set 001	SG15154474	B3	257711020322	2	127631148	Sample	40								EXID40000000681026	EID259168				1.12	PASS	0.983	0.891	0.922		789.4	1036.2	19302.1	1441.8	2231.1	510.3	1151.2	114157	2161.2	641.1	1136.9	3029.3	3079.6	1296.8	5408.1	589.6	1301.5	609.1	1961.1	1291.1	1227.1	2056.3	3989.6	723.6
Set 001	SG15154474	B2	257711020321	2	160378	Calibrator	40	Calibrator	160378D						EXID40000000681002	2577110203212				0.99	PASS	1	0.983	1		2630.2	1054.3	15428.8	907.1	1582.6	690.9	1278.6	43847.4	1034.5	648.8	336.4	8140.8	4212.6	1095.8	1194.6	301.9	5263.3	440.6	2431.1	1914.3	823.9	1714.8	3470.6	808.3
Set 001	SG15154474	B12	257711020349	2	112732695	Sample	40								EXID40000000681005	EID259231				1.06	PASS	1.113	0.976	1.023		727.5	1055.4	12760.8	1762.6	1390.2	428.1	1140.6	45058.9	837.8	900.2	382.9	5139.7	2234	1054	1925.5	221.1	1740.6	406.9	1923	1486.9	245.1	2350.4	7037	668.3
Set 001	SG15154474	B11	257711020348	2	112734588	Sample	40								EXID40000000681190	EID259225				1	PASS	1.153	0.999	0.919		550.3	770.8	11263.1	666.7	1766.1	469.7	1030.1	49397.1	947.6	248.4	343.2	3675.8	1820.4	1269.8	1121.6	226.8	1144.4	270.1	2748.1	1006.8	291.8	2478.7	2519.1	543.6
Set 001	SG15154474	B10	257711020329	2	170141C	Buffer	40	Stock	170141C						EXID40000000681186	2577110203292				0.889	PASS	1	1	0.965		50	18.3	29.9	43.5	58.5	54.6	43.6	2120.1	47.7	33.3	33.2	51.3	36.2	29.9	36.6	30.4	44.5	50.1	67.1	56	24.7	27.3	41.3	41.9
Set 001	SG15154474	B1	257711020320	2	127627301	Sample	40								EXID40000000681047	EID259154				0.934	PASS	1.015	0.95	1.005		767.7	377.5	15722.7	562.6	1600.2	388.1	1080.6	1.09107e+06	784.2	275.7	402.9	5386.4	9451.5	2103.2	1245.6	769.2	1771	311.6	1790.9	1060.9	234.5	1324.1	5448.9	602.6
Set 001	SG15154474	A9	257711020328	1	127627245	Sample	40								EXID40000000681017	EID259210				1.111	PASS	1.14	1.18	1.055		721.7	1453.1	18890.5	1053.5	1687.3	404.9	1172.9	83766.7	1033.1	269.4	372.2	4174.7	1221.9	836.3	1121.7	218.2	1658.9	329.8	1693.5	1213.6	283.4	7707.7	2850.5	475.8
Set 001	SG15154474	A8	257711020327	1	128822347	Sample	40								EXID40000000681174	EID259202				1.069	PASS	0.84	0.79	0.988		620.8	661.8	10766.8	399.3	1591.9	454.6	1567.6	52626.2	864.1	293	509.3	5154.5	3020.4	629.2	1009.6	331.1	2247.9	290.7	1914.5	908.5	303.5	1397.3	4294.4	969.2
Set 001	SG15154474	A7	257711020326	1	160378	Calibrator	40	Calibrator	160378D						EXID40000000681152	2577110203261				1.083	PASS	0.994	1	1		2247.9	698.7	16780.5	545.8	1566	797.3	1014.9	46321.7	1090.9	589.1	284.5	6623.6	4977.4	1064.6	1317.8	300.5	5722.1	395.7	2105.5	1878.3	637.3	1715.6	3777.6	658.9
Set 001	SG15154474	A6	257711020325	1	114323888	Sample	40								EXID40000000681001	EID259188				1.133	PASS	0.984	1.24	0.993		722.6	1060	1678.7	3064.6	1082	473.3	1363.7	65822.4	2874.4	594.1	373.6	7571.4	2167.7	415.8	439.5	234.1	2504	312.9	1907.3	1023.3	269.7	2960.7	5148.1	707.2
Set 001	SG15154474	A5	257711020324	1	128823411	Sample	40								EXID40000000681188	EID259181				1.041	PASS	1.073	1.013	0.992		519.4	1632.1	9504.3	1057.6	1524.3	534.6	963.4	32804	1334	366.1	302.4	3333.3	2301.4	643.9	861	217.6	1720.8	311.6	2181.1	3286.5	166.5	1252.6	4647	610.7
Set 001	SG15154474	A4	257711020323	1	127627266	Sample	40								EXID40000000681020	EID259174				0.923	PASS	0.932	1	1.028		537.5	1778.4	10925.9	777.5	1793.8	583.1	1242.9	97056.1	1031.4	376.7	459.8	6323.9	3353.3	681	868.8	280.2	1943.6	318.1	2268	896.9	251.3	2332.1	2617.8	577.2
Set 001	SG15154474	A3	257711020322	1	128822318	Sample	40								EXID40000000681036	EID259167				1.139	PASS	1.221	1.252	1.208		508.3	1141.5	4027.2	683.8	1622.9	389.2	2442.8	151285	902.8	407.6	311.7	4161.4	2009.3	384.5	551.9	947	2544.2	346.3	2132.5	1273.9	498.4	671.4	5225	770.9
Set 001	SG15154474	A2	257711020321	1	128820825	Sample	40				red				EXID40000000681008	EID259160				1.015	PASS	0.791	0.573	1.068		1724	3729.5	1163	3469.1	1386.1	1831.4	3616.5	72168.8	1430.7	984.1	442.7	20003.6	11919	556.8	440.2	282.1	17218.8	956.5	3935.7	1741.8	199.7	260.8	4137.7	616.6
Set 001	SG15154474	A12	257711020349	1	160261	QC	40	QC	160261D						EXID40000000681027	2577110203491				1.157	PASS	1	1	1		964.9	1232.5	14358	817.2	1182.3	808.5	1036.9	47714.9	1235.7	220.7	349.7	7104.6	5360	1075.7	1084.2	211.1	4135.7	309.9	1712.3	1036.4	237	1416.4	3126.3	513.8
Set 001	SG15154474	A11	257711020348	1	127492622	Sample	40								EXID40000000681043	EID259224				1.099	PASS	1.088	1.171	1.155		918.6	767	19215.8	562	1473.2	374.4	1094.7	45068.3	940.2	257.3	425.3	4162.2	2481.2	721.1	1184.1	437.8	2111.8	186.7	1921.4	799.6	232.1	1644.1	4993	788.9
Set 001	SG15154474	A10	257711020329	1	127630787	Sample	40								EXID40000000681040	EID259217				0.955	PASS	0.942	1.004	1.016		1021.5	1181.4	3572.7	812.3	1348.3	698.4	1468.9	69307.8	1176.2	431.8	339.5	8394.9	3865.1	426.9	477.9	250.5	5230.4	370.6	1899.4	888.9	266.5	496.8	8643.6	659.7
Set 001	SG15154474	A1	257711020320	1	127494676	Sample	40								EXID40000000681012	EID259153				0.975	PASS	0.993	0.638	1.046		512.1	275.5	4861.2	318.1	1284	455.4	935.2	36336	655.7	424.6	366.9	3306.4	1375.8	372.1	746.9	219.2	1550.2	321.6	4571.2	1156.6	324.9	558.8	3642.7	523.1
[truncated: 1,293 more columns]
